# Supplementary material for: Niclosamide targets the dynamic progression of macrophages for the resolution of endometriosis in a mouse model
Source: Commun Biol. 2022 Nov 11;5:1225. doi: 10.1038/s42003-022-04211-0 (PMC9652344; doi:10.1038/s42003-022-04211-0)
Supplement: Supplementary file 4 — Supplementary Data 1 [file 42003_2022_4211_MOESM4_ESM.xlsx]

## Sheet: Sheet1
Supplementary Data 1 Antibodies and reagents for Flow Cytometry
Antibody	Clone	Conjugate	Company	Catalog#	RRID
CD11b	M1/70	APC-Cy7	BD Biosciences	557657	AB_396772
CD19	6D5	FITC	BioLegend	115505	AB_313640
CD206	MMR	BV421	BioLegend	141717	AB_2562232
CD209a	MMD3	PE	BioLegend	833003	AB_2721636
CD3	17A2	FITC	BioLegend	100203	AB_312660
CD335	29A1.4	FITC	BioLegend	137605	AB_2149150
CD45	30-f11	PE-Cy5	BioLegend	103109	AB_312974
FRβ	10/FR2	PE	BioLegend	153303	AB_2721343
Siglec-F/CD170	S17007L	FITC	BioLegend	155503	AB_2750232
Ly6C	AL-21	APC	BD Biosciences	560595	AB_1727554
Ly6G/Ly6C/Gr-1	RB6-8C5	FITC	BioLegend	108405	AB_313370
TIM4	RMT4-54	PE	BioLegend	130005	AB_1227807
Fc Block CD16/CD32 antibody			Thermo Fisher	14-0161-82	AB_467133
Total Antibody Compensation Bead Kit			Thermo Fisher	A10513
Zombie Aqua™ Fixable Viability Kit			BioLegend	423101
