# Supplementary material for: Niclosamide targets the dynamic progression of macrophages for the resolution of endometriosis in a mouse model
Source: Commun Biol. 2022 Nov 11;5:1225. doi: 10.1038/s42003-022-04211-0 (PMC9652344; doi:10.1038/s42003-022-04211-0)
Supplement: Supplementary file 5 — Supplementary Data 2 [file 42003_2022_4211_MOESM5_ESM.xlsx]

## Sheet: Sheet1
Supplementary Data 2 Primer information used for RT-qPCR
Gene	Forward (5’-3’)	Reverse (5’-3’)	Size (bp)
Retnla	CTGCTACTGGGTGTGCTTGT	GCAGTGGTCCAGTCAACGAG	100
F13a1	GACTCCCTATGGCATCCTGC	GCTCCAGCTTCTGCTCTTGA	187
Mrc1	TAGCACTGGGTTGCATTGGT	TGCAGGGTTGACATGAGACC	212
Ktcd12	GGACAGCACCCGAGGATTAC	GCTCTACGATGTCCGGGAAG	101
Ccl9	ATGAAGCCTTTTCATACTGCCCTC	TTATTGTTTGTAGGTCCGTGGTTG	369
Ccl6	AGGATGAGAAACTCCAAGACTG	TCAAGCAATGACCTTGTTCCCA	354
Socs6	CCTTCAGTACACCGTGCCTT	GGCTCTGCAACATGACTCCT	239
Cfb	GAATGGGGACAAGCCAGTTG	GAAGTCCCGGGCATAAGAGG	276
Gbp2b	AGTCAATGGGCCACGTCTAA	GGTGATGGCCTTTTGCACTG	139
Ifitm2	GGATTCTAGCTGCCCTGTGC	CGTAGGGTAAAGGGTCGAGG	87
Ifitm3	GAGGACAGCCCCCAAACTAC	GACCGGAAGTCGGAATCCTC	396
Prdx5	CACTGGAGCCTTTGGGAAGA	TGCCTTCACTATGCCGTTGT	111
Gngt2	GTTGCTGAATAACTGTGGGCAA	GGAGACCTGGGTCCTGTTAGA	135
C1qb	GCTGGAGACCTTGGTGAGTT	TCGAAGCGAATGACCTGGTT	227
Plxnd1	AGGACTCACCCACCAACAAG	GCCACCACCTGTTCAAACTT	292
Hp	TGCCGACAGTTCTACAGA	TGTTCACCCATTGCTTCTC	76
Rpl19	TGCCTCTAGTGTCCTCCGC	ATCCGAGCATTGGCAGTACC	237
