# Supplementary material for: Niclosamide targets the dynamic progression of macrophages for the resolution of endometriosis in a mouse model
Source: Commun Biol. 2022 Nov 11;5:1225. doi: 10.1038/s42003-022-04211-0 (PMC9652344; doi:10.1038/s42003-022-04211-0)
Supplement: Supplementary file 6 — Supplementary Data 3 [file 42003_2022_4211_MOESM6_ESM.xlsx]

## Sheet: Pre-SPMs
Supplementary Data 3 Enriched GO terms of biological processes in each macrophage subpopulation (Pre-SPMs)
ID	Description	GeneRatio	BgRatio	pvalue	p.adjust	qvalue	geneID	Count
GO:0019886	antigen processing and presentation of exogenous peptide antigen via MHC class II	1947-09-01	16/13399	4e-19	4.96e-16	3.75e-16	H2-Eb1/Cd74/H2-Aa/H2-Ab1/Ifi30/H2-DMb2/H2-Oa/H2-DMb1/H2-DMa	9
GO:0042110	T cell activation	13/47	449/13399	2.81e-09	4.36e-07	3.29e-07	Cd74/H2-Aa/H2-Ab1/Ccl5/Coro1a/Ccr2/H2-Oa/H2-DMa/Gsn/Fgl2/Dpp4/Bcl2a1d/Flt3	13
GO:0051249	regulation of lymphocyte activation	1947-12-01	399/13399	8.4e-09	1.16e-06	8.74e-07	Cd74/H2-Aa/H2-Ab1/Ccl5/Slamf7/Coro1a/Ccr2/H2-Oa/H2-DMa/Fgl2/Dpp4/Flt3	12
GO:0002250	adaptive immune response	1947-11-01	359/13399	3.22e-08	3.99e-06	3.01e-06	H2-Eb1/Cd74/H2-Aa/H2-Ab1/Slamf7/Ccr2/H2-DMb1/H2-DMa/Klrd1/Fgl2/Dpp4	11
GO:0034341	response to interferon-gamma	1947-07-01	118/13399	1.61e-07	1.54e-05	1.16e-05	H2-Eb1/Cd74/H2-Aa/H2-Ab1/Ccl5/Ciita/Gsn	7
GO:0050870	positive regulation of T cell activation	1947-08-01	179/13399	1.75e-07	1.55e-05	1.17e-05	Cd74/H2-Aa/H2-Ab1/Ccl5/Coro1a/Ccr2/H2-DMa/Dpp4	8
GO:0002577	regulation of antigen processing and presentation	1947-04-01	18/13399	3.92e-07	3.17e-05	2.39e-05	Cd74/H2-Ab1/H2-Oa/Fgl2	4
GO:1903039	positive regulation of leukocyte cell-cell adhesion	1947-08-01	200/13399	4.09e-07	3.17e-05	2.39e-05	Cd74/H2-Aa/H2-Ab1/Ccl5/Coro1a/Ccr2/H2-DMa/Dpp4	8
GO:0007159	leukocyte cell-cell adhesion	1947-09-01	310/13399	1.06e-06	7.33e-05	5.54e-05	Cd74/H2-Aa/H2-Ab1/Ccl5/Coro1a/Ccr2/H2-DMa/Fgl2/Dpp4	9
GO:0002449	lymphocyte mediated immunity	1947-08-01	237/13399	1.48e-06	9.15e-05	6.92e-05	Cd74/H2-Ab1/Coro1a/Ccr2/H2-DMa/Klrd1/Fgl2/Dpp4	8
GO:0045619	regulation of lymphocyte differentiation	1947-07-01	170/13399	1.92e-06	0.000113282	8.56e-05	Cd74/H2-Aa/Ccr2/H2-Oa/H2-DMa/Fgl2/Flt3	7
GO:0030217	T cell differentiation	1947-08-01	257/13399	2.7e-06	0.000145812	0.000110163	Cd74/H2-Aa/Ccr2/H2-Oa/H2-DMa/Fgl2/Bcl2a1d/Flt3	8
GO:0002683	negative regulation of immune system process	1947-09-01	355/13399	3.26e-06	0.000161453	0.00012198	Cd74/H2-Aa/H2-Ab1/Ccr2/H2-Oa/Klrd1/Fgl2/Dpp4/Flt3	9
GO:0051085	chaperone cofactor-dependent protein refolding	1947-04-01	31/13399	3.9e-06	0.000179134	0.000135339	Cd74/H2-DMb2/H2-DMb1/H2-DMa	4
GO:0002819	regulation of adaptive immune response	1947-06-01	175/13399	3.14e-05	0.000985758	0.000744757	Cd74/H2-Ab1/Ccr2/H2-DMa/Klrd1/Dpp4	6
GO:0046651	lymphocyte proliferation	1947-07-01	263/13399	3.33e-05	0.00100773	0.000761355	Cd74/H2-Aa/H2-Ab1/Ccl5/Coro1a/Ccr2/Flt3	7
GO:0032943	mononuclear cell proliferation	1947-07-01	265/13399	3.5e-05	0.0010325	0.00078007	Cd74/H2-Aa/H2-Ab1/Ccl5/Coro1a/Ccr2/Flt3	7
GO:0046597	negative regulation of viral entry into host cell	1947-03-01	19/13399	3.77e-05	0.00106198	0.000802344	Cd74/Ciita/Gsn	3
GO:0032944	regulation of mononuclear cell proliferation	1947-06-01	205/13399	7.59e-05	0.00192039	0.00145089	Cd74/H2-Aa/H2-Ab1/Ccl5/Coro1a/Ccr2	6
GO:0051235	maintenance of location	1947-06-01	257/13399	0.00026083	0.00557636	0.00421304	Tmsb10/Gm2a/Coro1a/Clec4b1/Gsn/Ccdc88a	6
GO:0048873	homeostasis of number of cells within a tissue	1947-03-01	37/13399	0.000289077	0.00597426	0.00451366	Coro1a/Ccr2/Flt3	3
GO:0002688	regulation of leukocyte chemotaxis	1947-04-01	101/13399	0.000422981	0.00845962	0.0063914	Cd74/Ccl5/Ccr2/Dpp4	4
GO:0030595	leukocyte chemotaxis	1947-05-01	183/13399	0.000433595	0.00853424	0.00644777	Cd74/Ccl5/Coro1a/Ccr2/Dpp4	5
GO:0001776	leukocyte homeostasis	1947-04-01	107/13399	0.000526482	0.00970702	0.00733383	Cd74/Coro1a/Ccr2/Flt3	4
GO:0042989	sequestering of actin monomers	1947-02-01	10/13399	0.00053232	0.00970702	0.00733383	Tmsb10/Gsn	2
GO:0006935	chemotaxis	1947-07-01	417/13399	0.00057644	0.010134	0.00765645	Cd74/Ccl5/Coro1a/Ccr2/Dpp4/Lsp1/Emb	7
GO:0016064	immunoglobulin mediated immune response	1947-04-01	110/13399	0.000584473	0.010134	0.00765645	Cd74/H2-Ab1/H2-DMa/Fgl2	4
GO:0042330	taxis	1947-07-01	420/13399	0.000601546	0.010134	0.00765645	Cd74/Ccl5/Coro1a/Ccr2/Dpp4/Lsp1/Emb	7
GO:0050868	negative regulation of T cell activation	1947-04-01	111/13399	0.000604774	0.010134	0.00765645	Cd74/H2-Aa/H2-Ab1/Fgl2	4
GO:0010715	regulation of extracellular matrix disassembly	1947-02-01	11/13399	0.00064916	0.0105915	0.00800211	Dpp4/Ddr1	2
GO:2000343	positive regulation of chemokine (C-X-C motif) ligand 2 production	1947-02-01	12/13399	0.000777251	0.0118802	0.00897569	Cd74/Ccl5	2
GO:0006959	humoral immune response	1947-04-01	120/13399	0.00081064	0.0121108	0.0091499	H2-Ab1/Ccr2/H2-DMa/Rnase6	4
GO:0072683	T cell extravasation	1947-02-01	14/13399	0.00106688	0.0146992	0.0111055	Ccl5/Ccr2	2
GO:0002697	regulation of immune effector process	1947-06-01	350/13399	0.00132351	0.0178386	0.0134774	Cd74/Ccl5/Ccr2/Klrd1/Fgl2/Dpp4	6
GO:0032507	maintenance of protein location in cell	1947-03-01	63/13399	0.00138609	0.0180911	0.0136681	Tmsb10/Gsn/Ccdc88a	3
GO:0072567	chemokine (C-X-C motif) ligand 2 production	1947-02-01	16/13399	0.0014006	0.0180911	0.0136681	Cd74/Ccl5	2
GO:0033631	cell-cell adhesion mediated by integrin	1947-02-01	18/13399	0.0017778	0.0218265	0.0164903	Ccl5/Dpp4	2
GO:0090594	inflammatory response to wounding	1947-02-01	18/13399	0.0017778	0.0218265	0.0164903	Clec10a/Ccr2	2
GO:0002709	regulation of T cell mediated immunity	1947-03-01	71/13399	0.00195626	0.0234126	0.0176887	Ccr2/Klrd1/Dpp4	3
GO:0046718	viral entry into host cell	1947-03-01	71/13399	0.00195626	0.0234126	0.0176887	Cd74/Ciita/Gsn	3
GO:0006875	cellular metal ion homeostasis	1947-06-01	405/13399	0.00276553	0.0308942	0.0233411	Ccl5/Coro1a/Cd52/Ccr2/Clec4b1/Atox1	6
GO:0002285	lymphocyte activation involved in immune response	1947-04-01	170/13399	0.00291715	0.0314545	0.0237644	Cd74/Coro1a/Ccr2/Fgl2	4
GO:0051125	regulation of actin nucleation	1947-02-01	24/13399	0.00316434	0.0335367	0.0253375	Coro1a/Gsn	2
GO:0050920	regulation of chemotaxis	1947-04-01	176/13399	0.00330447	0.0345039	0.0260683	Cd74/Ccl5/Ccr2/Dpp4	4
GO:0097529	myeloid leukocyte migration	1947-04-01	179/13399	0.00351072	0.0362774	0.0274082	Cd74/Ccl5/Ccr2/Dpp4	4
GO:0014812	muscle cell migration	1947-03-01	92/13399	0.00408312	0.0398666	0.03012	Ccl5/Plekho1/Ddr1	3
GO:0002828	regulation of type 2 immune response	1947-02-01	29/13399	0.00460319	0.042917	0.0324246	Cd74/Ccr2	2
GO:0055065	metal ion homeostasis	1947-06-01	455/13399	0.00489562	0.0446365	0.0337237	Ccl5/Coro1a/Cd52/Ccr2/Clec4b1/Atox1	6
GO:0019058	viral life cycle	1947-04-01	200/13399	0.00520512	0.0456452	0.0344857	Cd74/Ccl5/Ciita/Gsn	4
GO:2000406	positive regulation of T cell migration	1947-02-01	31/13399	0.00524869	0.0456452	0.0344857	Ccl5/Ccr2	2
GO:0032970	regulation of actin filament-based process	1947-05-01	323/13399	0.00528327	0.0456452	0.0344857	Tmsb10/Coro1a/Gsn/Ccdc88a/Cnn2	5
GO:0006909	phagocytosis	1947-04-01	201/13399	0.00529732	0.0456452	0.0344857	Coro1a/Ccr2/Gsn/Cnn2	4
GO:0002440	production of molecular mediator of immune response	1947-04-01	202/13399	0.0053906	0.046047	0.0347894	Cd74/H2-Ab1/Ccr2/Fgl2	4

## Sheet: SPMs
Table S3 Enriched GO terms of biological processes in each macrophage subpopulation (SPMs)
ID	Description	GeneRatio	BgRatio	pvalue	p.adjust	qvalue	geneID	Count
GO:0002478	antigen processing and presentation of exogenous peptide antigen	1947-07-01	27/13399	3.45e-12	4.91e-09	3.78e-09	H2-Eb1/H2-Aa/H2-Ab1/Cd74/H2-DMb1/H2-DMa/Clec4a2	7
GO:0034341	response to interferon-gamma	1947-09-01	118/13399	2.41e-10	5.72e-08	4.4e-08	H2-Eb1/H2-Aa/H2-Ab1/Cd74/Mrc1/Ccl9/Actg1/Ccl6/Gsn	9
GO:0042110	T cell activation	1947-10-01	449/13399	2.75e-06	0.000391364	0.00030116	Ccr2/H2-Aa/H2-Ab1/Cd74/Socs6/Coro1a/H2-DMa/Clec4a2/Psap/Gsn	10
GO:0002250	adaptive immune response	1947-09-01	359/13399	3.57e-06	0.000461817	0.000355375	Ccr2/H2-Eb1/H2-Aa/H2-Ab1/Cd74/Cd226/H2-DMb1/H2-DMa/Clec4a2	9
GO:1903037	regulation of leukocyte cell-cell adhesion	1947-08-01	279/13399	4.97e-06	0.000589688	0.000453774	Ccr2/H2-Aa/H2-Ab1/Cd74/Socs6/Coro1a/H2-DMa/Ptafr	8
GO:0002696	positive regulation of leukocyte activation	1947-08-01	295/13399	7.49e-06	0.000761464	0.000585958	Ccr2/H2-Aa/H2-Ab1/Cd74/Cd226/Coro1a/H2-DMa/Ptafr	8
GO:0007159	leukocyte cell-cell adhesion	1947-08-01	310/13399	1.08e-05	0.0009571	0.000736503	Ccr2/H2-Aa/H2-Ab1/Cd74/Socs6/Coro1a/H2-DMa/Ptafr	8
GO:0006935	chemotaxis	1947-09-01	417/13399	1.2e-05	0.00100357	0.000772261	Ccr2/Ear2/Cd74/Plxnd1/Coro1a/Emb/Ptafr/Ccl9/Ccl6	9
GO:0050870	positive regulation of T cell activation	1947-06-01	179/13399	3.56e-05	0.00243465	0.0018735	Ccr2/H2-Aa/H2-Ab1/Cd74/Coro1a/H2-DMa	6
GO:0002821	positive regulation of adaptive immune response	1947-05-01	114/13399	4.71e-05	0.00291537	0.00224342	Ccr2/H2-Ab1/Cd74/Cd226/H2-DMa	5
GO:0002443	leukocyte mediated immunity	1947-07-01	314/13399	0.000102079	0.00581443	0.00447429	Ccr2/H2-Ab1/Cd74/Cd226/Coro1a/H2-DMa/Ptafr	7
GO:0051085	chaperone cofactor-dependent protein refolding	1947-03-01	31/13399	0.000169718	0.00895106	0.00688798	Cd74/H2-DMb1/H2-DMa	3
GO:0045582	positive regulation of T cell differentiation	1947-04-01	88/13399	0.000249753	0.0122323	0.0094129	Ccr2/H2-Aa/Cd74/H2-DMa	4
GO:1903131	mononuclear cell differentiation	1947-07-01	391/13399	0.000392052	0.0154702	0.0119046	Ccr2/H2-Aa/H2-Ab1/Cd74/H2-DMa/Batf3/Psap	7
GO:0048247	lymphocyte chemotaxis	1947-03-01	41/13399	0.000392718	0.0154702	0.0119046	Ccr2/Ccl9/Ccl6	3
GO:0042989	sequestering of actin monomers	1947-02-01	10/13399	0.00053232	0.0172278	0.0132571	Tmsb10/Gsn	2
GO:0050900	leukocyte migration	1947-06-01	298/13399	0.000573776	0.0180933	0.013923	Ccr2/Cd74/Coro1a/Ptafr/Ccl9/Ccl6	6
GO:0016064	immunoglobulin mediated immune response	1947-04-01	110/13399	0.000584473	0.0180933	0.013923	H2-Ab1/Cd74/Cd226/H2-DMa	4
GO:0050868	negative regulation of T cell activation	1947-04-01	111/13399	0.000604774	0.0183234	0.0141001	H2-Aa/H2-Ab1/Cd74/Socs6	4
GO:0007186	G protein-coupled receptor signaling pathway	1947-07-01	424/13399	0.00063637	0.0184881	0.0142268	Ccr2/Kctd12/Psap/Ptafr/Ccl9/Ccl6/Ltb4r1	7
GO:1903238	positive regulation of leukocyte tethering or rolling	1947-02-01	11/13399	0.00064916	0.0184881	0.0142268	Ccr2/Ptafr	2
GO:0002440	production of molecular mediator of immune response	1947-05-01	202/13399	0.000679718	0.0189788	0.0146045	Ccr2/H2-Ab1/Cd74/Cd226/Samhd1	5
GO:0032944	regulation of mononuclear cell proliferation	1947-05-01	205/13399	0.000726545	0.0195208	0.0150215	Ccr2/H2-Aa/H2-Ab1/Cd74/Coro1a	5
GO:0019377	glycolipid catabolic process	1947-02-01	12/13399	0.000777251	0.0197644	0.015209	Gm2a/Psap	2
GO:0044090	positive regulation of vacuole organization	1947-02-01	12/13399	0.000777251	0.0197644	0.015209	Anxa2/Pip4k2a	2
GO:0046479	glycosphingolipid catabolic process	1947-02-01	12/13399	0.000777251	0.0197644	0.015209	Gm2a/Psap	2
GO:0061077	chaperone-mediated protein folding	1947-03-01	52/13399	0.00079248	0.0197981	0.0152349	Cd74/H2-DMb1/H2-DMa	3
GO:0016042	lipid catabolic process	1947-05-01	219/13399	0.000977766	0.0228252	0.0175644	Plbd1/Naaa/Gm2a/Cyp4f18/Psap	5
GO:0045059	positive thymic T cell selection	1947-02-01	14/13399	0.00106688	0.0245038	0.0188561	Cd74/H2-DMa	2
GO:0051048	negative regulation of secretion	1947-04-01	134/13399	0.00122263	0.0273289	0.02103	Ccr2/Cd74/Cyp4f18/Anxa5	4
GO:0043299	leukocyte degranulation	1947-03-01	62/13399	0.00132333	0.0288292	0.0221845	Ccr2/Coro1a/Ptafr	3
GO:0002683	negative regulation of immune system process	1947-06-01	355/13399	0.00142312	0.0288292	0.0221845	Ccr2/H2-Aa/H2-Ab1/Cd74/Socs6/Samhd1	6
GO:0002577	regulation of antigen processing and presentation	1947-02-01	18/13399	0.0017778	0.0342107	0.0263256	H2-Ab1/Cd74	2
GO:0031338	regulation of vesicle fusion	1947-02-01	18/13399	0.0017778	0.0342107	0.0263256	Coro1a/Anxa2	2
GO:0046597	negative regulation of viral entry into host cell	1947-02-01	19/13399	0.00198252	0.035885	0.0276141	Cd74/Gsn	2
GO:0051235	maintenance of location	1947-05-01	257/13399	0.00198448	0.035885	0.0276141	Tmsb10/Coro1a/Gm2a/Clec4b1/Gsn	5
GO:0042060	wound healing	1947-05-01	258/13399	0.00201844	0.0359282	0.0276473	Ccr2/Anxa2/F13a1/Actg1/Anxa5	5
GO:0046651	lymphocyte proliferation	1947-05-01	263/13399	0.00219465	0.0368211	0.0283344	Ccr2/H2-Aa/H2-Ab1/Cd74/Coro1a	5
GO:0002693	positive regulation of cellular extravasation	1947-02-01	20/13399	0.00219789	0.0368211	0.0283344	Ccr2/Ptafr	2
GO:0032943	mononuclear cell proliferation	1947-05-01	265/13399	0.00226819	0.0370583	0.0285169	Ccr2/H2-Aa/H2-Ab1/Cd74/Coro1a	5
GO:0002718	regulation of cytokine production involved in immune response	1947-03-01	75/13399	0.00228868	0.0370583	0.0285169	Ccr2/Cd74/Cd226	3
GO:0031579	membrane raft organization	1947-02-01	21/13399	0.00242383	0.0375166	0.0288696	Anxa2/Gsn	2
GO:0032366	intracellular sterol transport	1947-02-01	21/13399	0.00242383	0.0375166	0.0288696	Anxa2/Pip4k2a	2
GO:0032367	intracellular cholesterol transport	1947-02-01	21/13399	0.00242383	0.0375166	0.0288696	Anxa2/Pip4k2a	2
GO:0051259	protein complex oligomerization	1947-04-01	162/13399	0.00245084	0.0375268	0.0288774	Cd74/Kctd12/Aldh1a2/Samhd1	4
GO:0019221	cytokine-mediated signaling pathway	1947-05-01	283/13399	0.00301361	0.0424889	0.0326959	Ccr2/Cd74/Ccl9/Ccl6/Samhd1	5
GO:0051125	regulation of actin nucleation	1947-02-01	24/13399	0.00316434	0.0441767	0.0339947	Coro1a/Gsn	2
GO:0061041	regulation of wound healing	1947-03-01	85/13399	0.00326681	0.0451644	0.0347547	Anxa2/Actg1/Anxa5	3
GO:0006869	lipid transport	1947-05-01	294/13399	0.00354847	0.0467872	0.0360034	Gm2a/Anxa2/Cyp4f18/Psap/Pip4k2a	5
GO:0030195	negative regulation of blood coagulation	1947-02-01	26/13399	0.00370955	0.0475891	0.0366206	Anxa2/Anxa5	2
GO:0050819	negative regulation of coagulation	1947-02-01	27/13399	0.00399739	0.048652	0.0374384	Anxa2/Anxa5	2
GO:0050901	leukocyte tethering or rolling	1947-02-01	27/13399	0.00399739	0.048652	0.0374384	Ccr2/Ptafr	2
GO:0071709	membrane assembly	1947-02-01	27/13399	0.00399739	0.048652	0.0374384	Anxa2/Psap	2
GO:1900047	negative regulation of hemostasis	1947-02-01	27/13399	0.00399739	0.048652	0.0374384	Anxa2/Anxa5	2

## Sheet: IM1
Table S3 Enriched GO terms of biological processes in each macrophage subpopulation (IM1)
ID	Description	GeneRatio	BgRatio	pvalue	p.adjust	qvalue	geneID	Count
GO:0150146	cell junction disassembly	1948-05-01	17/13399	2.85e-09	4.29e-06	3.29e-06	C1qb/Trem2/C1qa/C3/C1qc	5
GO:0070374	positive regulation of ERK1 and ERK2 cascade	1948-08-01	148/13399	4.76e-08	3.58e-05	2.75e-05	Ccl6/Apoe/Nrp1/Ccl24/Trem2/C5ar1/Ccl9/C3	8
GO:0006956	complement activation	1948-05-01	31/13399	7.55e-08	3.78e-05	2.9e-05	Fcna/C1qb/C1qa/C3/C1qc	5
GO:0060326	cell chemotaxis	1948-09-01	238/13399	1.39e-07	3.96e-05	3.04e-05	Ccl6/Aif1/Nrp1/Ccl24/Ccr5/C5ar1/Ccl9/Pf4/Saa3	9
GO:0006935	chemotaxis	1948-11-01	417/13399	1.86e-07	3.96e-05	3.04e-05	Ccl6/Aif1/Nrp1/Ccl24/Trem2/Ccr5/Fpr1/C5ar1/Ccl9/Pf4/Saa3	11
GO:0034341	response to interferon-gamma	1948-07-01	118/13399	1.88e-07	3.96e-05	3.04e-05	Ccl6/Ccl24/Mrc1/Arg1/Ccl9/Ifitm2/Ifitm3	7
GO:0042330	taxis	1948-11-01	420/13399	2e-07	3.96e-05	3.04e-05	Ccl6/Aif1/Nrp1/Ccl24/Trem2/Ccr5/Fpr1/C5ar1/Ccl9/Pf4/Saa3	11
GO:0006959	humoral immune response	1948-07-01	120/13399	2.11e-07	3.96e-05	3.04e-05	Fcna/C1qb/Wfdc17/C1qa/Pf4/C3/C1qc	7
GO:0070098	chemokine-mediated signaling pathway	1948-05-01	41/13399	3.24e-07	4.87e-05	3.74e-05	Ccl6/Ccl24/Trem2/Ccl9/Pf4	5
GO:1990868	response to chemokine	1948-05-01	51/13399	9.89e-07	0.000114399	8.78e-05	Ccl6/Ccl24/Trem2/Ccl9/Pf4	5
GO:0070371	ERK1 and ERK2 cascade	1948-08-01	238/13399	1.8e-06	0.000180569	0.00013851	Ccl6/Apoe/Nrp1/Ccl24/Trem2/C5ar1/Ccl9/C3	8
GO:0097529	myeloid leukocyte migration	1948-07-01	179/13399	3.13e-06	0.000285196	0.000218767	Ccl6/Aif1/Ccl24/Trem2/C5ar1/Ccl9/Pf4	7
GO:0097242	amyloid-beta clearance	1948-04-01	33/13399	5.5e-06	0.000459206	0.000352247	Apoe/Trem2/C5ar1/C3	4
GO:0001774	microglial cell activation	1948-04-01	39/13399	1.09e-05	0.000743391	0.000570238	Aif1/Trem2/C1qa/C5ar1	4
GO:0007186	G protein-coupled receptor signaling pathway	1948-09-01	424/13399	1.64e-05	0.000985362	0.000755849	Ccl6/Apoe/Ccl24/Ccr5/Fpr1/C5ar1/Ccl9/Pf4/C3	9
GO:0050808	synapse organization	1948-08-01	326/13399	1.82e-05	0.00101405	0.000777858	Apoe/C1qb/Nrp1/Trem2/C1qa/C5ar1/C3/C1qc	8
GO:0032103	positive regulation of response to external stimulus	1948-08-01	331/13399	2.03e-05	0.00105354	0.000808148	Aif1/Nrp1/Ccl24/Trem2/Ccr5/C5ar1/Arg1/C3	8
GO:0044403	biological process involved in symbiotic interaction	1948-08-01	336/13399	2.26e-05	0.00113434	0.000870126	Apoe/Nrp1/Ccr5/Arg1/Pf4/Ifitm2/Ifitm3/Axl	8
GO:0048143	astrocyte activation	1948-03-01	17/13399	2.83e-05	0.00129019	0.000989676	Trem2/C1qa/C5ar1	3
GO:0009617	response to bacterium	1948-09-01	458/13399	3.01e-05	0.00129519	0.000993514	Trem2/Wfdc17/Lyz1/Mrc1/C5ar1/Pf4/Saa3/C3/Axl	9
GO:0051883	killing of cells in other organism involved in symbiotic interaction	1948-03-01	19/13399	4.02e-05	0.00167777	0.00128698	Ccr5/Arg1/Pf4	3
GO:0007596	blood coagulation	1948-05-01	122/13399	7.22e-05	0.0027917	0.00214145	F13a1/Apoe/Pf4/C3/Axl	5
GO:0035455	response to interferon-alpha	1948-03-01	23/13399	7.27e-05	0.0027917	0.00214145	Ifitm2/Ifitm3/Axl	3
GO:0007599	hemostasis	1948-05-01	124/13399	7.8e-05	0.0027917	0.00214145	F13a1/Apoe/Pf4/C3/Axl	5
GO:0050817	coagulation	1948-05-01	124/13399	7.8e-05	0.0027917	0.00214145	F13a1/Apoe/Pf4/C3/Axl	5
GO:0002687	positive regulation of leukocyte migration	1948-05-01	126/13399	8.41e-05	0.00294199	0.00225673	Aif1/Ccl24/Trem2/C5ar1/Jam2	5
GO:0071347	cellular response to interleukin-1	1948-04-01	69/13399	0.000105638	0.00353064	0.00270827	Ccl6/Ccl24/Ccl9/Saa3	4
GO:0046718	viral entry into host cell	1948-04-01	71/13399	0.000118108	0.00386161	0.00296215	Nrp1/Ifitm2/Ifitm3/Axl	4
GO:0070555	response to interleukin-1	1948-04-01	83/13399	0.000216455	0.00651097	0.00499442	Ccl6/Ccl24/Ccl9/Saa3	4
GO:0042060	wound healing	1948-06-01	258/13399	0.000299538	0.00883343	0.00677593	F13a1/Apoe/Cdkn1a/Pf4/C3/Axl	6
GO:0050727	regulation of inflammatory response	1948-06-01	273/13399	0.000405103	0.0114958	0.00881813	Apoe/Ccl24/Trem2/Ccr5/C3/Metrnl	6
GO:0043277	apoptotic cell clearance	1948-03-01	43/13399	0.000481504	0.012705	0.00974568	Trem2/C3/Axl	3
GO:0045807	positive regulation of endocytosis	1948-04-01	104/13399	0.000512632	0.0130678	0.010024	Apoe/Trem2/C3/Axl	4
GO:0034375	high-density lipoprotein particle remodeling	1948-02-01	10/13399	0.000555244	0.0139181	0.0106763	Apoe/Pltp	2
GO:1902947	regulation of tau-protein kinase activity	1948-02-01	11/13399	0.00067708	0.0161108	0.0123582	Apoe/C5ar1	2
GO:0050921	positive regulation of chemotaxis	1948-04-01	116/13399	0.000773598	0.0173655	0.0133207	Aif1/Nrp1/Trem2/C5ar1	4
GO:0016322	neuron remodeling	1948-02-01	12/13399	0.000810641	0.0176696	0.013554	C1qa/C3	2
GO:0051712	positive regulation of killing of cells of other organism	1948-02-01	12/13399	0.000810641	0.0176696	0.013554	Ccr5/Arg1	2
GO:0006897	endocytosis	1948-07-01	438/13399	0.000877809	0.0188604	0.0144673	Apoe/Aif1/Trem2/Mrc1/C3/Ifitm3/Axl	7
GO:0006911	phagocytosis, engulfment	1948-03-01	54/13399	0.000941415	0.0194268	0.0149019	Aif1/Trem2/C3	3
GO:0034368	protein-lipid complex remodeling	1948-02-01	13/13399	0.000955842	0.0194268	0.0149019	Apoe/Pltp	2
GO:0051709	regulation of killing of cells of other organism	1948-02-01	14/13399	0.0011126	0.0217319	0.01667	Ccr5/Arg1	2
GO:0045765	regulation of angiogenesis	1948-05-01	222/13399	0.00114449	0.021829	0.0167445	Nrp1/Ccl24/C5ar1/Pf4/C3	5
GO:0070997	neuron death	1948-06-01	333/13399	0.0011466	0.021829	0.0167445	Apoe/Nrp1/Ccr5/C1qa/C5ar1/Axl	6
GO:0043524	negative regulation of neuron apoptotic process	1948-04-01	136/13399	0.00139797	0.0243544	0.0186817	Apoe/Nrp1/C5ar1/Axl	4
GO:0099024	plasma membrane invagination	1948-03-01	62/13399	0.00140692	0.0243544	0.0186817	Aif1/Trem2/C3	3
GO:0051873	killing by host of symbiont cells	1948-02-01	16/13399	0.00146048	0.0243544	0.0186817	Arg1/Pf4	2
GO:1900221	regulation of amyloid-beta clearance	1948-02-01	16/13399	0.00146048	0.0243544	0.0186817	Apoe/Trem2	2
GO:1905155	positive regulation of membrane invagination	1948-02-01	16/13399	0.00146048	0.0243544	0.0186817	Trem2/C3	2
GO:0002449	lymphocyte mediated immunity	1948-05-01	237/13399	0.00152922	0.0249993	0.0191764	C1qb/C1qa/Arg1/C3/C1qc	5
GO:0001906	cell killing	1948-04-01	140/13399	0.00155551	0.0251558	0.0192964	Ccr5/Arg1/Pf4/C3	4
GO:0010575	positive regulation of vascular endothelial growth factor production	1948-02-01	18/13399	0.00185362	0.0284474	0.0218214	C5ar1/C3	2
GO:0010875	positive regulation of cholesterol efflux	1948-02-01	18/13399	0.00185362	0.0284474	0.0218214	Apoe/Pltp	2
GO:0045649	regulation of macrophage differentiation	1948-02-01	18/13399	0.00185362	0.0284474	0.0218214	Pf4/C1qc	2
GO:0032680	regulation of tumor necrosis factor production	1948-04-01	150/13399	0.00200284	0.0298238	0.0228771	Trem2/Ccr5/Pf4/Axl	4
GO:0046597	negative regulation of viral entry into host cell	1948-02-01	19/13399	0.00206697	0.0298238	0.0228771	Ifitm2/Ifitm3	2
GO:0002460	adaptive immune response based on somatic recombination of immune receptors built from immunoglobulin superfamily domains	1948-05-01	257/13399	0.00218113	0.0306581	0.0235171	C1qb/C1qa/Arg1/C3/C1qc	5
GO:0043903	regulation of biological process involved in symbiotic interaction	1948-04-01	154/13399	0.00220439	0.0306982	0.0235479	Arg1/Ifitm2/Ifitm3/Axl	4
GO:0032640	tumor necrosis factor production	1948-04-01	155/13399	0.00225689	0.0311409	0.0238875	Trem2/Ccr5/Pf4/Axl	4
GO:0150063	visual system development	1948-05-01	265/13399	0.00249174	0.032838	0.0251893	Maf/Nrp1/Ninj1/C1qa/C3	5
GO:0002526	acute inflammatory response	1948-03-01	76/13399	0.00252511	0.032838	0.0251893	Ccr5/Saa3/C3	3
GO:0048880	sensory system development	1948-05-01	266/13399	0.00253272	0.032838	0.0251893	Maf/Nrp1/Ninj1/C1qa/C3	5
GO:0016049	cell growth	1948-06-01	402/13399	0.0029703	0.0372278	0.0285566	Apoe/Igfbp4/Nrp1/Cdkn1a/Emp1/Ccr5	6
GO:0002888	positive regulation of myeloid leukocyte mediated immunity	1948-02-01	23/13399	0.00303037	0.037358	0.0286564	Arg1/C3	2
GO:0032102	negative regulation of response to external stimulus	1948-05-01	283/13399	0.00330702	0.040437	0.0310183	Apoe/Aif1/Nrp1/Arg1/Metrnl	5
GO:0035821	modulation of process of other organism	1948-03-01	84/13399	0.00335473	0.0406896	0.0312121	Apoe/Ccr5/Arg1	3
GO:1901214	regulation of neuron death	1948-05-01	299/13399	0.00418014	0.0476282	0.0365345	Apoe/Nrp1/C1qa/C5ar1/Axl	5
GO:0048638	regulation of developmental growth	1948-05-01	300/13399	0.00423969	0.0479435	0.0367764	Apoe/Nrp1/Cdkn1a/Ccr5/C3	5
GO:0071216	cellular response to biotic stimulus	1948-04-01	187/13399	0.00442828	0.0487849	0.0374218	Trem2/Mrc1/Pf4/Axl	4
GO:0030516	regulation of axon extension	1948-03-01	93/13399	0.00446719	0.0487849	0.0374218	Apoe/Nrp1/Ccr5	3

## Sheet: IM2
Table S3 Enriched GO terms of biological processes in each macrophage subpopulation (IM2)
ID	Description	GeneRatio	BgRatio	pvalue	p.adjust	qvalue	geneID	Count
GO:0050900	leukocyte migration	1950-10-01	298/13399	1.19e-07	0.000187942	0.000146557	Prtn3/Cxcl13/Cd9/Ecm1/Pla2g7/Ppib/Selp/Fcgr3/Itga6/Pycard	10
GO:0006959	humoral immune response	1950-07-01	120/13399	2.81e-07	0.000222011	0.000173125	Slpi/Trf/C1qb/Cxcl13/C1qc/C4b/Gata6	7
GO:0009617	response to bacterium	1950-10-01	458/13399	5.94e-06	0.0031165	0.00243025	Slpi/Fabp4/Lyz2/Trf/Hp/Lrg1/Cxcl13/Cd14/Mgst1/Pycard	10
GO:0035358	regulation of peroxisome proliferator activated receptor signaling pathway	1950-03-01	11/13399	7.9e-06	0.0031165	0.00243025	Fabp5/Alox15/Ptgis	3
GO:0031347	regulation of defense response	1950-09-01	462/13399	4.53e-05	0.00837965	0.00653446	Fabp4/Apoe/Alox15/Ptgis/Serpinb1a/Nupr1/Fcgr3/Tyrobp/Pycard	9
GO:0016064	immunoglobulin mediated immune response	1950-05-01	110/13399	5.37e-05	0.00837965	0.00653446	C1qb/Crlf2/Fcgr3/C1qc/C4b	5
GO:0002685	regulation of leukocyte migration	1950-06-01	182/13399	5.6e-05	0.00837965	0.00653446	Cxcl13/Cd9/Ecm1/Pla2g7/Selp/Pycard	6
GO:0019724	B cell mediated immunity	1950-05-01	113/13399	6.11e-05	0.00837965	0.00653446	C1qb/Crlf2/Fcgr3/C1qc/C4b	5
GO:0050727	regulation of inflammatory response	1950-07-01	273/13399	6.37e-05	0.00837965	0.00653446	Fabp4/Apoe/Alox15/Ptgis/Nupr1/Fcgr3/Pycard	7
GO:0019730	antimicrobial humoral response	1950-04-01	60/13399	7.17e-05	0.00870685	0.00678962	Slpi/Trf/Cxcl13/Gata6	4
GO:0007596	blood coagulation	1950-05-01	122/13399	8.8e-05	0.00937449	0.00731024	Apoe/Cd9/F5/F10/Selp	5
GO:0007599	hemostasis	1950-05-01	124/13399	9.51e-05	0.00937449	0.00731024	Apoe/Cd9/F5/F10/Selp	5
GO:0050817	coagulation	1950-05-01	124/13399	9.51e-05	0.00937449	0.00731024	Apoe/Cd9/F5/F10/Selp	5
GO:0006636	unsaturated fatty acid biosynthetic process	1950-03-01	27/13399	0.000134273	0.0124636	0.00971917	Fabp5/Alox15/Ptgis	3
GO:0006897	endocytosis	1950-08-01	438/13399	0.000196537	0.0152274	0.0118744	Apoe/Trf/Alox15/Cd9/Cd14/Fcgr3/Ifitm3/Pycard	8
GO:0006956	complement activation	1950-03-01	31/13399	0.000204187	0.0152274	0.0118744	C1qb/C1qc/C4b	3
GO:0032103	positive regulation of response to external stimulus	1950-07-01	331/13399	0.000211191	0.0152274	0.0118744	Fabp4/Cxcl13/Nupr1/Pla2g7/Fcgr3/Tyrobp/Pycard	7
GO:0022409	positive regulation of cell-cell adhesion	1950-06-01	232/13399	0.000212296	0.0152274	0.0118744	Alox15/Cxcl13/Selp/Itga6/Rps3/Pycard	6
GO:0002250	adaptive immune response	1950-07-01	359/13399	0.000346191	0.0212189	0.0165465	Alox15/C1qb/Crlf2/Fcgr3/C1qc/C4b/Pycard	7
GO:0032760	positive regulation of tumor necrosis factor production	1950-04-01	91/13399	0.000361125	0.0212189	0.0165465	Cd14/Fcgr3/Tyrobp/Pycard	4
GO:0009611	response to wounding	1950-07-01	363/13399	0.000370143	0.0212189	0.0165465	Apoe/Alox15/Cd9/F5/F10/Selp/Tyrobp	7
GO:0042060	wound healing	1950-06-01	258/13399	0.000375627	0.0212189	0.0165465	Apoe/Alox15/Cd9/F5/F10/Selp	6
GO:1903557	positive regulation of tumor necrosis factor superfamily cytokine production	1950-04-01	92/13399	0.000376508	0.0212189	0.0165465	Cd14/Fcgr3/Tyrobp/Pycard	4
GO:0050764	regulation of phagocytosis	1950-04-01	97/13399	0.000460536	0.0222541	0.0173538	Prtn3/Alox15/Fcgr3/Pycard	4
GO:0043065	positive regulation of apoptotic process	1950-08-01	500/13399	0.000479492	0.0222541	0.0173538	Ptgis/Nupr1/Ubb/Tyrobp/Itga6/Rps3/Pycard/Gata6	8
GO:0015909	long-chain fatty acid transport	1950-03-01	42/13399	0.000506643	0.022659	0.0176696	Fabp4/Fabp5/Apoe	3
GO:0019079	viral genome replication	1950-04-01	101/13399	0.000536783	0.0227365	0.01773	Slpi/Ppib/Ifitm2/Ifitm3	4
GO:0043087	regulation of GTPase activity	1950-06-01	277/13399	0.000547521	0.0227365	0.01773	Prtn3/Cxcl13/Garnl3/Rgs10/Itga6/Pycard	6
GO:0045071	negative regulation of viral genome replication	1950-03-01	44/13399	0.000581435	0.0235258	0.0183454	Slpi/Ifitm2/Ifitm3	3
GO:0019221	cytokine-mediated signaling pathway	1950-06-01	283/13399	0.000612912	0.0241794	0.0188551	Cxcl13/Ecm1/Crlf2/Ifitm2/Ifitm3/Pycard	6
GO:0050873	brown fat cell differentiation	1950-03-01	46/13399	0.000662944	0.0255152	0.0198968	Fabp4/Lrg1/Itga6	3
GO:0032908	regulation of transforming growth factor beta1 production	1950-02-01	11/13399	0.000734646	0.0263471	0.0205455	Tyrobp/Gata6	2
GO:0071635	negative regulation of transforming growth factor beta production	1950-02-01	11/13399	0.000734646	0.0263471	0.0205455	Tyrobp/Gata6	2
GO:2000291	regulation of myoblast proliferation	1950-02-01	11/13399	0.000734646	0.0263471	0.0205455	Malat1/Gata6	2
GO:0043547	positive regulation of GTPase activity	1950-05-01	195/13399	0.000772449	0.0270872	0.0211227	Prtn3/Cxcl13/Garnl3/Rgs10/Itga6	5
GO:0033559	unsaturated fatty acid metabolic process	1950-03-01	50/13399	0.000847048	0.0273915	0.0213599	Fabp5/Alox15/Ptgis	3
GO:0010544	negative regulation of platelet activation	1950-02-01	12/13399	0.000879474	0.0273915	0.0213599	Apoe/Cd9	2
GO:0032905	transforming growth factor beta1 production	1950-02-01	12/13399	0.000879474	0.0273915	0.0213599	Tyrobp/Gata6	2
GO:0034368	protein-lipid complex remodeling	1950-02-01	13/13399	0.0010369	0.0291628	0.0227412	Apoe/Pla2g7	2
GO:0034369	plasma lipoprotein particle remodeling	1950-02-01	13/13399	0.0010369	0.0291628	0.0227412	Apoe/Pla2g7	2
GO:0042744	hydrogen peroxide catabolic process	1950-02-01	13/13399	0.0010369	0.0291628	0.0227412	Hp/Prdx5	2
GO:0002443	leukocyte mediated immunity	1950-06-01	314/13399	0.00105341	0.0291628	0.0227412	C1qb/Crlf2/Fcgr3/C1qc/Tyrobp/C4b	6
GO:0006690	icosanoid metabolic process	1950-03-01	57/13399	0.00124155	0.030612	0.0238713	Fabp5/Alox15/Ptgis	3
GO:2001244	positive regulation of intrinsic apoptotic signaling pathway	1950-03-01	59/13399	0.00137221	0.0317701	0.0247744	Nupr1/Ubb/Rps3	3
GO:0051450	myoblast proliferation	1950-02-01	15/13399	0.00138919	0.0317701	0.0247744	Malat1/Gata6	2
GO:0150104	transport across blood-brain barrier	1950-02-01	15/13399	0.00138919	0.0317701	0.0247744	Fabp5/Apoe	2
GO:0045766	positive regulation of angiogenesis	1950-04-01	132/13399	0.00145948	0.0320657	0.0250049	Ptgis/Lrg1/Ecm1/Gata6	4
GO:1904018	positive regulation of vasculature development	1950-04-01	132/13399	0.00145948	0.0320657	0.0250049	Ptgis/Lrg1/Ecm1/Gata6	4
GO:0033623	regulation of integrin activation	1950-02-01	16/13399	0.00158386	0.0333245	0.0259865	Cxcl13/Selp	2
GO:0010035	response to inorganic substance	1950-06-01	344/13399	0.00168063	0.0341749	0.0266496	Fabp4/Trf/Alox15/Hp/Khk/Rps3	6
GO:0044794	positive regulation by host of viral process	1950-02-01	17/13399	0.00179077	0.0348869	0.0272048	Apoe/Ppib	2
GO:0150146	cell junction disassembly	1950-02-01	17/13399	0.00179077	0.0348869	0.0272048	C1qb/C1qc	2
GO:0032651	regulation of interleukin-1 beta production	1950-03-01	68/13399	0.00206618	0.0372915	0.02908	Serpinb1a/Tyrobp/Pycard	3
GO:0072332	intrinsic apoptotic signaling pathway by p53 class mediator	1950-03-01	68/13399	0.00206618	0.0372915	0.02908	Nupr1/Ubb/Pycard	3
GO:0034612	response to tumor necrosis factor	1950-04-01	146/13399	0.00211176	0.0372915	0.02908	Fabp4/Cd14/Rps3/Pycard	4
GO:0044342	type B pancreatic cell proliferation	1950-02-01	19/13399	0.00224093	0.0372915	0.02908	Serpinb1a/Nupr1	2
GO:0051354	negative regulation of oxidoreductase activity	1950-02-01	19/13399	0.00224093	0.0372915	0.02908	Hp/Prdx5	2
GO:0051341	regulation of oxidoreductase activity	1950-03-01	70/13399	0.00224505	0.0372915	0.02908	Apoe/Hp/Prdx5	3
GO:0032640	tumor necrosis factor production	1950-04-01	155/13399	0.00262394	0.040594	0.0316552	Cd14/Fcgr3/Tyrobp/Pycard	4
GO:0002831	regulation of response to biotic stimulus	1950-05-01	260/13399	0.00275094	0.0413427	0.0322391	Apoe/Serpinb1a/Tyrobp/Pycard/Gata6	5
GO:0002526	acute inflammatory response	1950-03-01	76/13399	0.00283837	0.0418594	0.032642	Hp/Nupr1/Fcgr3	3
GO:0032611	interleukin-1 beta production	1950-03-01	77/13399	0.00294574	0.0430405	0.033563	Serpinb1a/Tyrobp/Pycard	3
GO:0042104	positive regulation of activated T cell proliferation	1950-02-01	22/13399	0.00300568	0.0435134	0.0339318	Rps3/Pycard	2
GO:0045088	regulation of innate immune response	1950-04-01	162/13399	0.00307708	0.0441422	0.0344221	Apoe/Serpinb1a/Tyrobp/Pycard	4
GO:0030593	neutrophil chemotaxis	1950-03-01	80/13399	0.00328276	0.0454589	0.0354489	Cxcl13/Ppib/Fcgr3	3
GO:0002888	positive regulation of myeloid leukocyte mediated immunity	1950-02-01	23/13399	0.00328411	0.0454589	0.0354489	Fcgr3/Tyrobp	2
GO:0035455	response to interferon-alpha	1950-02-01	23/13399	0.00328411	0.0454589	0.0354489	Ifitm2/Ifitm3	2
GO:0055094	response to lipoprotein particle	1950-02-01	23/13399	0.00328411	0.0454589	0.0354489	Apoe/Cd9	2
GO:0052547	regulation of peptidase activity	1950-05-01	274/13399	0.00344585	0.047283	0.0368713	Slpi/Serpinb1a/Ecm1/Rps3/Pycard	5
GO:0062012	regulation of small molecule metabolic process	1950-05-01	275/13399	0.0034999	0.0474756	0.0370215	Fabp5/Apoe/Nupr1/Khk/Comt	5
GO:0033622	integrin activation	1950-02-01	24/13399	0.00357415	0.0477967	0.0372719	Cxcl13/Selp	2
GO:0035821	modulation of process of other organism	1950-03-01	84/13399	0.0037676	0.049544	0.0386344	Slpi/Apoe/Ppib	3
GO:0071402	cellular response to lipoprotein particle stimulus	1950-02-01	25/13399	0.00387571	0.0497226	0.0387737	Apoe/Cd9	2
GO:0071827	plasma lipoprotein particle organization	1950-02-01	25/13399	0.00387571	0.0497226	0.0387737	Apoe/Pla2g7	2

## Sheet: IM3
Table S3 Enriched GO terms of biological processes in each macrophage subpopulation (IM3)
ID	Description	GeneRatio	BgRatio	pvalue	p.adjust	qvalue	geneID	Count
GO:0006959	humoral immune response	1949-09-01	120/13399	4.16e-10	5.28e-07	4.21e-07	Vsig4/Cxcl13/Slpi/C1qb/Trf/C4b/C1qc/Cfh/Pf4	9
GO:0006956	complement activation	1949-05-01	31/13399	8.39e-08	4.11e-05	3.28e-05	Vsig4/C1qb/C4b/C1qc/Cfh	5
GO:0050900	leukocyte migration	1949-10-01	298/13399	9.72e-08	4.11e-05	3.28e-05	Cxcl13/Prtn3/Cd9/Ecm1/Pla2g7/Ccl24/Selp/Ppib/Pf4/Fcgr3	10
GO:0009617	response to bacterium	1949-11-01	458/13399	5.94e-07	0.000150706	0.000120229	Cxcl13/Slpi/Lyz2/Fabp4/Lrg1/Trf/Cd14/Cfh/Mgst1/Hp/Pf4	11
GO:0016064	immunoglobulin mediated immune response	1949-06-01	110/13399	2.8e-06	0.000507354	0.000404754	C1qb/Crlf2/C4b/C1qc/Cfh/Fcgr3	6
GO:0007596	blood coagulation	1949-06-01	122/13399	5.11e-06	0.000547997	0.000437179	Cd9/F5/Selp/Cfh/F10/Pf4	6
GO:0031347	regulation of defense response	1949-10-01	462/13399	5.29e-06	0.000547997	0.000437179	Vsig4/Ptgis/Fabp4/Serpinb1a/Alox15/Arg1/Nupr1/Ccl24/Tyrobp/Fcgr3	10
GO:0007599	hemostasis	1949-06-01	124/13399	5.62e-06	0.000547997	0.000437179	Cd9/F5/Selp/Cfh/F10/Pf4	6
GO:0050817	coagulation	1949-06-01	124/13399	5.62e-06	0.000547997	0.000437179	Cd9/F5/Selp/Cfh/F10/Pf4	6
GO:0035358	regulation of peroxisome proliferator activated receptor signaling pathway	1949-03-01	11/13399	7.43e-06	0.000645016	0.000514578	Ptgis/Fabp5/Alox15	3
GO:0019221	cytokine-mediated signaling pathway	1949-08-01	283/13399	7.63e-06	0.000645016	0.000514578	Cxcl13/Ecm1/Arg1/Crlf2/Ccl24/Ifitm2/Pf4/Ifnar2	8
GO:0030593	neutrophil chemotaxis	1949-05-01	80/13399	1.04e-05	0.000822555	0.000656214	Cxcl13/Ccl24/Ppib/Pf4/Fcgr3	5
GO:0001906	cell killing	1949-06-01	140/13399	1.13e-05	0.000842416	0.000672058	Cxcl13/Arg1/Cfh/Tyrobp/Pf4/Fcgr3	6
GO:0002443	leukocyte mediated immunity	1949-08-01	314/13399	1.63e-05	0.00114508	0.00091352	C1qb/Arg1/Crlf2/C4b/C1qc/Cfh/Tyrobp/Fcgr3	8
GO:0032103	positive regulation of response to external stimulus	1949-08-01	331/13399	2.38e-05	0.00150653	0.00120187	Cxcl13/Fabp4/Pla2g7/Arg1/Nupr1/Ccl24/Tyrobp/Fcgr3	8
GO:0002460	adaptive immune response based on somatic recombination of immune receptors built from immunoglobulin superfamily domains	1949-07-01	257/13399	3.8e-05	0.00205806	0.00164187	C1qb/Arg1/Crlf2/C4b/C1qc/Cfh/Fcgr3	7
GO:0042060	wound healing	1949-07-01	258/13399	3.9e-05	0.00205806	0.00164187	Cd9/Alox15/F5/Selp/Cfh/F10/Pf4	7
GO:0002685	regulation of leukocyte migration	1949-06-01	182/13399	4.98e-05	0.00232514	0.00185494	Cxcl13/Cd9/Ecm1/Pla2g7/Ccl24/Selp	6
GO:0019730	antimicrobial humoral response	1949-04-01	60/13399	6.62e-05	0.00289505	0.0023096	Cxcl13/Slpi/Trf/Pf4	4
GO:0002888	positive regulation of myeloid leukocyte mediated immunity	1949-03-01	23/13399	7.73e-05	0.00326781	0.00260698	Arg1/Tyrobp/Fcgr3	3
GO:0006636	unsaturated fatty acid biosynthetic process	1949-03-01	27/13399	0.000126386	0.00471345	0.00376027	Ptgis/Fabp5/Alox15	3
GO:0001938	positive regulation of endothelial cell proliferation	1949-04-01	76/13399	0.000166887	0.00587811	0.00468941	Lrg1/Ecm1/Arg1/Ccl24	4
GO:0032760	positive regulation of tumor necrosis factor production	1949-04-01	91/13399	0.000333958	0.0103283	0.00823963	Cd14/Tyrobp/Pf4/Fcgr3	4
GO:0042092	type 2 immune response	1949-03-01	38/13399	0.000354349	0.0104492	0.00833608	Ecm1/Arg1/Crlf2	3
GO:0031640	killing of cells of other organism	1949-03-01	43/13399	0.000511763	0.0141069	0.0112541	Cxcl13/Arg1/Pf4	3
GO:0002573	myeloid leukocyte differentiation	1949-05-01	191/13399	0.000640431	0.0169181	0.0134968	Prtn3/Trf/C1qc/Tyrobp/Pf4	5
GO:0043547	positive regulation of GTPase activity	1949-05-01	195/13399	0.00070341	0.0175426	0.013995	Cxcl13/Prtn3/Ccl24/Garnl3/Rgs10	5
GO:0006935	chemotaxis	1949-07-01	417/13399	0.000746409	0.0182009	0.0145202	Cxcl13/Pla2g7/Ccl24/Ppib/Scn1b/Pf4/Fcgr3	7
GO:0033559	unsaturated fatty acid metabolic process	1949-03-01	50/13399	0.000798314	0.0184048	0.0146829	Ptgis/Fabp5/Alox15	3
GO:1990868	response to chemokine	1949-03-01	51/13399	0.000846036	0.0188206	0.0150146	Cxcl13/Ccl24/Pf4	3
GO:0034341	response to interferon-gamma	1949-04-01	118/13399	0.000892021	0.0195014	0.0155578	Arg1/Ccl24/Flnb/Ifitm2	4
GO:0001935	endothelial cell proliferation	1949-04-01	120/13399	0.000949784	0.0204123	0.0162844	Lrg1/Ecm1/Arg1/Ccl24	4
GO:0035745	T-helper 2 cell cytokine production	1949-02-01	14/13399	0.00115926	0.023192	0.018502	Arg1/Crlf2	2
GO:0006690	icosanoid metabolic process	1949-03-01	57/13399	0.00117057	0.023192	0.018502	Ptgis/Fabp5/Alox15	3
GO:0045765	regulation of angiogenesis	1949-05-01	222/13399	0.0012576	0.0245328	0.0195717	Ptgis/Lrg1/Ecm1/Ccl24/Pf4	5
GO:0033623	regulation of integrin activation	1949-02-01	16/13399	0.00152157	0.0271739	0.0216787	Cxcl13/Selp	2
GO:0051873	killing by host of symbiont cells	1949-02-01	16/13399	0.00152157	0.0271739	0.0216787	Arg1/Pf4	2
GO:0001818	negative regulation of cytokine production	1949-05-01	233/13399	0.00155761	0.0274313	0.021884	Vsig4/Prg4/Serpinb1a/Arg1/Tyrobp	5
GO:0150146	cell junction disassembly	1949-02-01	17/13399	0.00172042	0.0298835	0.0238403	C1qb/C1qc	2
GO:0045649	regulation of macrophage differentiation	1949-02-01	18/13399	0.00193097	0.0330874	0.0263963	C1qc/Pf4	2
GO:0051702	biological process involved in interaction with symbiont	1949-03-01	71/13399	0.00220602	0.0338394	0.0269962	Arg1/Ppib/Pf4	3
GO:0022407	regulation of cell-cell adhesion	1949-06-01	371/13399	0.00221433	0.0338394	0.0269962	Vsig4/Cxcl13/Cd9/Alox15/Arg1/Selp	6
GO:0032640	tumor necrosis factor production	1949-04-01	155/13399	0.00243566	0.0363343	0.0289866	Cd14/Tyrobp/Pf4/Fcgr3	4
GO:0002526	acute inflammatory response	1949-03-01	76/13399	0.00267891	0.0386006	0.0307946	Nupr1/Hp/Fcgr3	3
GO:0045088	regulation of innate immune response	1949-04-01	162/13399	0.00285745	0.0406931	0.032464	Vsig4/Serpinb1a/Arg1/Tyrobp	4
GO:0032945	negative regulation of mononuclear cell proliferation	1949-03-01	79/13399	0.00299043	0.0407727	0.0325274	Vsig4/Arg1/Tyrobp	3
GO:0050672	negative regulation of lymphocyte proliferation	1949-03-01	79/13399	0.00299043	0.0407727	0.0325274	Vsig4/Arg1/Tyrobp	3
GO:0035455	response to interferon-alpha	1949-02-01	23/13399	0.00315603	0.0421247	0.033606	Ifitm2/Ifnar2	2
GO:0043087	regulation of GTPase activity	1949-05-01	277/13399	0.00330361	0.0427446	0.0341006	Cxcl13/Prtn3/Ccl24/Garnl3/Rgs10	5
GO:0033622	integrin activation	1949-02-01	24/13399	0.00343493	0.0439948	0.035098	Cxcl13/Selp	2
GO:0035821	modulation of process of other organism	1949-03-01	84/13399	0.00355749	0.045109	0.0359868	Slpi/Arg1/Ppib	3
GO:0032102	negative regulation of response to external stimulus	1949-05-01	283/13399	0.00362043	0.0454526	0.0362609	Vsig4/Cxcl13/Ptgis/Cd9/Arg1	5
GO:0032963	collagen metabolic process	1949-03-01	85/13399	0.00367824	0.0457255	0.0364787	Prtn3/Arg1/Ltbp1	3

## Sheet: Timd4+LPMs
Table S3 Enriched GO terms of biological processes in each macrophage subpopulation (Timd4+ LPMs)
ID	Description	GeneRatio	BgRatio	pvalue	p.adjust	qvalue	geneID	Count
GO:0042113	B cell activation	1950-08-01	239/13399	2.56e-06	0.00288901	0.00231993	Cd79a/Cd79b/Laptm5/Ms4a1/Cd19/Zfp36l1/Cd24a/Siglecg	8
GO:0030183	B cell differentiation	1950-06-01	118/13399	4.76e-06	0.00288901	0.00231993	Cd79a/Cd79b/Ms4a1/Cd19/Zfp36l1/Cd24a	6
GO:0097278	complement-dependent cytotoxicity	1950-03-01	10/13399	5.76e-06	0.00288901	0.00231993	Cd5l/Cd55/Rab27a	3
GO:0009611	response to wounding	1950-09-01	363/13399	6.68e-06	0.00288901	0.00231993	Tgfb2/Serpinb2/Fn1/Grn/Zfp36l1/Cd24a/Plek/Rab27a/Siglecg	9
GO:0050778	positive regulation of immune response	1950-09-01	420/13399	2.15e-05	0.00671583	0.00539294	Cd79a/Cd79b/Laptm5/Ms4a1/Cd19/Cd5l/Cd55/Cd24a/H2-K1	9
GO:0002253	activation of immune response	1950-07-01	237/13399	2.59e-05	0.00671583	0.00539294	Cd79a/Cd79b/Laptm5/Ms4a1/Cd19/Cd5l/Cd55	7
GO:0050853	B cell receptor signaling pathway	1950-04-01	47/13399	2.72e-05	0.00671583	0.00539294	Cd79a/Cd79b/Ms4a1/Cd19	4
GO:0090594	inflammatory response to wounding	1950-03-01	18/13399	3.84e-05	0.00791637	0.006357	Grn/Cd24a/Siglecg	3
GO:0002697	regulation of immune effector process	1950-08-01	350/13399	4.12e-05	0.00791637	0.006357	Laptm5/Tgfb2/Grn/Cd5l/Cd55/Cd24a/H2-K1/Siglecg	8
GO:0002250	adaptive immune response	1950-08-01	359/13399	4.93e-05	0.00852793	0.00684809	Cd79a/Cd79b/Cd19/Cd55/Cd24a/H2-K1/Rab27a/Siglecg	8
GO:0002347	response to tumor cell	1950-03-01	23/13399	8.22e-05	0.0118375	0.00950573	Laptm5/Cd24a/Txnip	3
GO:0045730	respiratory burst	1950-03-01	23/13399	8.22e-05	0.0118375	0.00950573	Cybb/Grn/Cd24a	3
GO:0033622	integrin activation	1950-03-01	24/13399	9.36e-05	0.0124551	0.0100017	Fn1/Cd24a/Plek	3
GO:0050864	regulation of B cell activation	1950-05-01	130/13399	0.000118833	0.0146759	0.011785	Laptm5/Cd19/Zfp36l1/Cd24a/Siglecg	5
GO:0071634	regulation of transforming growth factor beta production	1950-03-01	31/13399	0.000204187	0.0221296	0.0177705	Tgfb2/Fn1/Cd24a	3
GO:0042100	B cell proliferation	1950-04-01	81/13399	0.000231042	0.0234983	0.0188696	Cd79a/Cd19/Cd24a/Siglecg	4
GO:0071604	transforming growth factor beta production	1950-03-01	33/13399	0.000246542	0.0236818	0.0190169	Tgfb2/Fn1/Cd24a	3
GO:0001666	response to hypoxia	1950-05-01	162/13399	0.000331654	0.0286715	0.0230238	Tgfb2/Cybb/Zfp36l1/Cd24a/Camk2d	5
GO:0050678	regulation of epithelial cell proliferation	1950-06-01	273/13399	0.000507047	0.0362407	0.029102	Tgfb2/Glul/Wnt2/Grn/Zfp36l1/Atp5a1	6
GO:0033625	positive regulation of integrin activation	1950-02-01	10/13399	0.00060251	0.0362915	0.0291428	Cd24a/Plek	2
GO:0043029	T cell homeostasis	1950-03-01	45/13399	0.000621335	0.0362915	0.0291428	Tgfb2/Cd24a/Tsc22d3	3
GO:0060402	calcium ion transport into cytosol	1950-04-01	108/13399	0.000691199	0.0362915	0.0291428	Tgfb2/Ms4a1/Cd19/Camk2d	4
GO:0010632	regulation of epithelial cell migration	1950-05-01	192/13399	0.000720256	0.0362915	0.0291428	Lgmn/Tgfb2/Glul/Grn/Atp5a1	5
GO:0006517	protein deglycosylation	1950-02-01	11/13399	0.000734646	0.0362915	0.0291428	Man2a1/Man1a	2
GO:0050673	epithelial cell proliferation	1950-06-01	317/13399	0.00110637	0.0489478	0.0393061	Tgfb2/Glul/Wnt2/Grn/Zfp36l1/Atp5a1	6
GO:0007204	positive regulation of cytosolic calcium ion concentration	1950-05-01	213/13399	0.00114733	0.0489478	0.0393061	Tgfb2/Ms4a1/Cd19/Cd24a/Camk2d	5
GO:0051279	regulation of release of sequestered calcium ion into cytosol	1950-03-01	56/13399	0.00117929	0.0489478	0.0393061	Tgfb2/Cd19/Camk2d	3
GO:0010935	regulation of macrophage cytokine production	1950-02-01	14/13399	0.00120684	0.0489478	0.0393061	Laptm5/Tgfb2	2
GO:1900153	positive regulation of nuclear-transcribed mRNA catabolic process, deadenylation-dependent decay	1950-02-01	14/13399	0.00120684	0.0489478	0.0393061	Pabpc1/Zfp36l1	2
GO:0060401	cytosolic calcium ion transport	1950-04-01	128/13399	0.00130274	0.0489478	0.0393061	Tgfb2/Ms4a1/Cd19/Camk2d	4
GO:0045765	regulation of angiogenesis	1950-05-01	222/13399	0.00137876	0.0489478	0.0393061	Tgfb2/Cybb/Glul/Grn/Klf2	5
GO:0006924	activation-induced cell death of T cells	1950-02-01	15/13399	0.00138919	0.0489478	0.0393061	Tgfb2/Tsc22d3	2
GO:0009617	response to bacterium	1950-07-01	458/13399	0.00145737	0.0489478	0.0393061	Cd79b/Ms4a1/Grn/Cd24a/H2-K1/Ly6a/Pde2a	7
GO:2000147	positive regulation of cell motility	1950-07-01	458/13399	0.00145737	0.0489478	0.0393061	Lgmn/Tgfb2/Fn1/Grn/Ppp3ca/Camk2d/Atp5a1	7
GO:1901342	regulation of vasculature development	1950-05-01	226/13399	0.00149201	0.0489478	0.0393061	Tgfb2/Cybb/Glul/Grn/Klf2	5
GO:0034109	homotypic cell-cell adhesion	1950-03-01	61/13399	0.00151121	0.0489478	0.0393061	Fn1/Cd24a/Plek	3
GO:0001667	ameboidal-type cell migration	1950-06-01	338/13399	0.00153683	0.0489478	0.0393061	Lgmn/Tgfb2/Fn1/Glul/Grn/Atp5a1	6
GO:0010934	macrophage cytokine production	1950-02-01	16/13399	0.00158386	0.0489478	0.0393061	Laptm5/Tgfb2	2
GO:1900151	regulation of nuclear-transcribed mRNA catabolic process, deadenylation-dependent decay	1950-02-01	16/13399	0.00158386	0.0489478	0.0393061	Pabpc1/Zfp36l1	2
GO:0070228	regulation of lymphocyte apoptotic process	1950-03-01	62/13399	0.0015839	0.0489478	0.0393061	Tgfb2/Cd24a/Tsc22d3	3
GO:0040017	positive regulation of locomotion	1950-07-01	467/13399	0.00162948	0.0494277	0.0396914	Lgmn/Tgfb2/Fn1/Grn/Ppp3ca/Camk2d/Atp5a1	7
GO:0048514	blood vessel morphogenesis	1950-07-01	475/13399	0.00179548	0.0496785	0.0398928	Tgfb2/Cybb/Fn1/Glul/Grn/Klf2/Zfp36l1	7
GO:0030216	keratinocyte differentiation	1950-03-01	65/13399	0.00181502	0.0496785	0.0398928	Tgfb2/Zfp36l1/Txnip	3
GO:0002449	lymphocyte mediated immunity	1950-05-01	237/13399	0.00183888	0.0496785	0.0398928	Cd19/Cd55/Cd24a/H2-K1/Rab27a	5
GO:0002683	negative regulation of immune system process	1950-06-01	355/13399	0.0019707	0.049764	0.0399615	Laptm5/Tgfb2/Grn/Cd24a/Siglecg/Tsc22d3	6
GO:0003209	cardiac atrium morphogenesis	1950-02-01	18/13399	0.00200982	0.049764	0.0399615	Tgfb2/Wnt2	2
GO:0060317	cardiac epithelial to mesenchymal transition	1950-02-01	18/13399	0.00200982	0.049764	0.0399615	Tgfb2/Wnt2	2
GO:0090130	tissue migration	1950-05-01	242/13399	0.00201474	0.049764	0.0399615	Lgmn/Tgfb2/Glul/Grn/Atp5a1	5
GO:0090132	epithelium migration	1950-05-01	242/13399	0.00201474	0.049764	0.0399615	Lgmn/Tgfb2/Glul/Grn/Atp5a1	5

## Sheet: PMs
Table S3 Enriched GO terms of biological processes in each macrophage subpopulation (PMs)
ID	Description	GeneRatio	BgRatio	pvalue	p.adjust	qvalue	geneID	Count
GO:0000280	nuclear division	19/45	365/13399	1.49264e-18	1.04336e-15	7.90316e-16	Ube2c/Mki67/Top2a/Birc5/Smc2/Prc1/Nusap1/Smc4/Ccnb2/Kif11/Kif23/Tpx2/Cks2/Cenpe/Racgap1/Cdca8/Ube2s/Knstrn/Aspm	19
GO:0140014	mitotic nuclear division	15/45	251/13399	1.68892e-15	3.93517e-13	2.98079e-13	Ube2c/Mki67/Birc5/Smc2/Prc1/Nusap1/Smc4/Kif11/Kif23/Tpx2/Cenpe/Racgap1/Cdca8/Ube2s/Knstrn	15
GO:0000226	microtubule cytoskeleton organization	17/45	497/13399	1.53397e-13	2.68061e-11	2.03049e-11	Stmn1/Pclaf/Birc5/Tubb5/Prc1/Nusap1/Cenpa/Ccnb2/Tuba1b/Kif11/Kif23/Tpx2/Cenpe/Racgap1/Knstrn/Tubb4b/Aspm	17
GO:0007059	chromosome segregation	14/45	297/13399	4.5871e-13	5.27162e-11	3.99311e-11	Ube2c/Mki67/Top2a/Birc5/Cenpf/Smc2/Prc1/Nusap1/Smc4/Kif23/Cenpe/Racgap1/Cdca8/Knstrn	14
GO:0098813	nuclear chromosome segregation	13/45	237/13399	5.27916e-13	5.27162e-11	3.99311e-11	Ube2c/Top2a/Birc5/Cenpf/Smc2/Prc1/Nusap1/Smc4/Kif23/Cenpe/Racgap1/Cdca8/Knstrn	13
GO:0000281	mitotic cytokinesis	1945-07-01	64/13399	1.59266e-09	9.27727e-08	7.02728e-08	Stmn1/Birc5/Nusap1/Cenpa/Kif23/Racgap1/Anln	7
GO:0006260	DNA replication	1945-09-01	237/13399	7.41209e-08	3.04768e-06	2.30853e-06	Pclaf/Cdk1/Ccna2/Rrm1/Pcna/Rrm2/Mcm5/Lig1/Nucks1	9
GO:0030261	chromosome condensation	1945-05-01	34/13399	8.79416e-08	3.23532e-06	2.45067e-06	Top2a/Smc2/Cdk1/Nusap1/Smc4	5
GO:0140013	meiotic nuclear division	1945-07-01	145/13399	4.83616e-07	1.6236e-05	1.22983e-05	Top2a/Smc2/Smc4/Ccnb2/Cks2/Cenpe/Aspm	7
GO:0007346	regulation of mitotic cell cycle	1945-10-01	389/13399	4.87776e-07	1.6236e-05	1.22983e-05	Ube2c/Mki67/Birc5/Cenpf/Cdk1/Nusap1/Cks1b/Cks2/Cenpe/Lmnb1	10
GO:0090068	positive regulation of cell cycle process	1945-08-01	221/13399	6.15227e-07	1.85577e-05	1.40569e-05	Ube2c/Birc5/Cdk1/Nusap1/Kif23/Cenpe/Lmnb1/Racgap1	8
GO:0051383	kinetochore organization	1945-04-01	21/13399	6.37173e-07	1.85577e-05	1.40569e-05	Smc2/Smc4/Cenpa/Cenpe	4
GO:0022616	DNA strand elongation	1945-03-01	21/13399	4.51312e-05	0.000876298	0.000663772	Pcna/Lig1/Nucks1	3
GO:0051303	establishment of chromosome localization	1945-04-01	73/13399	0.000102029	0.0018768	0.00142163	Birc5/Cenpf/Cenpe/Cdca8	4
GO:0050000	chromosome localization	1945-04-01	75/13399	0.000113381	0.00200837	0.00152129	Birc5/Cenpf/Cenpe/Cdca8	4
GO:0051983	regulation of chromosome segregation	1945-04-01	79/13399	0.000138794	0.00236627	0.00179238	Ube2c/Mki67/Birc5/Cenpe	4
GO:0030866	cortical actin cytoskeleton organization	1945-03-01	36/13399	0.000233897	0.0033919	0.00256927	Kif23/Racgap1/Anln	3
GO:0007088	regulation of mitotic nuclear division	1945-04-01	92/13399	0.000250042	0.00349559	0.00264782	Mki67/Birc5/Nusap1/Cenpe	4
GO:0006275	regulation of DNA replication	1945-04-01	99/13399	0.000331156	0.00420869	0.00318797	Cdk1/Ccna2/Pcna/Nucks1	4
GO:0007292	female gamete generation	1945-04-01	110/13399	0.000494418	0.00575997	0.00436302	Top2a/Ccnb2/Cenpe/Aspm	4
GO:0051783	regulation of nuclear division	1945-04-01	114/13399	0.000565917	0.00648486	0.00491211	Mki67/Birc5/Nusap1/Cenpe	4
GO:0051302	regulation of cell division	1945-04-01	126/13399	0.000824376	0.00851242	0.00644793	Prc1/Kif23/Racgap1/Aspm	4
GO:0009263	deoxyribonucleotide biosynthetic process	1945-02-01	13/13399	0.000840282	0.00851242	0.00644793	Rrm1/Rrm2	2
GO:0051290	protein heterotetramerization	1945-02-01	13/13399	0.000840282	0.00851242	0.00644793	Rrm1/Rrm2	2
GO:0031145	anaphase-promoting complex-dependent catabolic process	1945-02-01	15/13399	0.00112633	0.0102247	0.00774493	Ube2c/Ube2s	2
GO:1905818	regulation of chromosome separation	1945-03-01	64/13399	0.00127819	0.0109494	0.0082939	Ube2c/Birc5/Cenpe	3
GO:0051382	kinetochore assembly	1945-02-01	16/13399	0.00128448	0.0109494	0.0082939	Cenpa/Cenpe	2
GO:0031032	actomyosin structure organization	1945-04-01	165/13399	0.00222993	0.0177128	0.0134169	Stmn1/Kif23/Racgap1/Anln	4
GO:0032069	regulation of nuclease activity	1945-02-01	23/13399	0.00266796	0.0207211	0.0156957	Hmgb2/Pcna	2
GO:0022412	cellular process involved in reproduction in multicellular organism	1945-05-01	292/13399	0.00284371	0.0218434	0.0165458	Top2a/Hmgb2/Ccnb2/Cenpe/Aspm	5
GO:2001251	negative regulation of chromosome organization	1945-03-01	87/13399	0.00308159	0.0234134	0.017735	Top2a/Birc5/Cenpe	3
GO:0071459	protein localization to chromosome, centromeric region	1945-02-01	25/13399	0.00315012	0.0234249	0.0177437	Cdk1/Cenpa	2
GO:0070979	protein K11-linked ubiquitination	1945-02-01	26/13399	0.00340537	0.0250563	0.0189795	Ube2c/Ube2s	2
GO:0040001	establishment of mitotic spindle localization	1945-02-01	32/13399	0.00513112	0.0344871	0.026123	Nusap1/Cenpa	2
GO:0031111	negative regulation of microtubule polymerization or depolymerization	1945-02-01	36/13399	0.00646212	0.0418243	0.0316808	Stmn1/Tpx2	2
GO:0009262	deoxyribonucleotide metabolic process	1945-02-01	37/13399	0.00681688	0.0429279	0.0325167	Rrm1/Rrm2	2
GO:0071173	spindle assembly checkpoint	1945-02-01	37/13399	0.00681688	0.0429279	0.0325167	Birc5/Cenpe	2
GO:0007093	mitotic cell cycle checkpoint	1945-03-01	118/13399	0.00721929	0.0450561	0.0341288	Birc5/Cdk1/Cenpe	3
GO:0007019	microtubule depolymerization	1945-02-01	40/13399	0.00793299	0.046598	0.0352967	Stmn1/Tpx2	2
GO:0051258	protein polymerization	1945-04-01	241/13399	0.0085373	0.0487604	0.0369347	Stmn1/Ube2c/Tpx2/Ube2s	4
