# Supplementary material for: Niclosamide targets the dynamic progression of macrophages for the resolution of endometriosis in a mouse model
Source: Commun Biol. 2022 Nov 11;5:1225. doi: 10.1038/s42003-022-04211-0 (PMC9652344; doi:10.1038/s42003-022-04211-0)
Supplement: Supplementary file 7 — Supplementary Data 4 [file 42003_2022_4211_MOESM7_ESM.xlsx]

## Sheet: Overlaps
Supplementary Data 4 Enriched GSEA terms of biological processes in macrophages between treatments (overlaps of ELL/sham and ELL_N/ELL)
ID	Description (ELL/sham)	NES (ELL_N/ELL)	qvalues (ELL_N/ELL)	core_enrichment (ELL_N/ELL)	Description (ELL/sham)	NES (ELL/sham)	qvalues (ELL/sham)	core_enrichment (ELL/sham)
GO:0019730	antimicrobial humoral response	2.08186	3.94e-05	Cxcl13/Slpi/Trf/H2-T23/Rps19/Rpl39/Rpl30/Fau/Gapdh/Wfdc17/Gata6/Cxcl14	antimicrobial humoral response	-2.0083	0.00773329	Lgals3/H2-T23/Rpl39/Cxcl1/Fau/Rpl30/Pf4/Rps19/Acod1/Trf/Gapdh/S100a9/Wfdc17/Slpi/Cxcl2/Cxcl13
GO:0033108	mitochondrial respiratory chain complex assembly	2.05267	3.94e-05	Ndufb11/Ndufa13/Pet100/Ndufs7/Ndufa1/Ndufa5/Ndufb2/Ndufb9/Ndufa11/Ndufs5/Ndufb10/Coa3/Sdhaf4/Ndufb3/Ndufb5/Ndufc2/Ndufb8/Uqcc3/Ndufa6/Tmem126a/Ndufa8/Ndufa3/Coa4/Ndufaf3/Ndufa9/Ndufs6/Ndufaf8/Surf1/Ndufs4/Ndufs8/Cox19/Ndufaf2/Bcs1l/Aifm1/Ndufb7/Ndufc1/Uqcc1/Uqcc2/1190007I07Rik/Samm50/Oxa1l/Ndufaf4/Cox14/Ndufb6/Ndufaf6/Cox20/Oma1/Ndufab1/Sdhaf3/Immp2l/Acad9/Chchd4/Timm21/Ndufaf1	mitochondrial respiratory chain complex assembly	-2.06058	0.00250537	Ndufaf4/Cox16/Acad9/Uqcc1/Surf1/Sco1/Samm50/Ndufa3/Ndufa2/Tmem126b/Ndufaf3/Ndufs8/Aifm1/Ndufaf6/Uqcrfs1/Ndufb6/Ndufaf8/Uqcc3/Ndufa9/Ndufs4/Chchd4/Ndufb7/Cox14/Coa4/Ndufaf2/Ndufc1/Ndufa6/Tmem126a/Coa3/Cox19/Ndufa8/Ndufb10/Pet100/Ndufb3/Cox20/Ndufb2/Sdhaf4/Ndufb5/Ndufs6/Ndufs5/Ndufa5/Ndufb9/Ndufa1/Ndufs7/Ndufb8/Ndufc2/Ndufa11/Ndufb11/Ndufa13
GO:0002181	cytoplasmic translation	2.00653	0.000173529	Rpl26/Rpl15/Rpl18a/Rpl9/Rpl17/Rpl11/Rpl18/Rpl29/Rps2/Rpl36/Rps23/Rpl39/Rpl24/Rpl30/Rplp0/Rpl6/Rpl22/Rps21/Rpl19/Eif4a2/Eef2/Rpl8/Rpl35a/Eif3m/Rpl38/Rpl10a/Eif3i/Rpl13a/Rps29/Rpl31/Dph3	cytoplasmic translation	-1.86221	0.0212194	Rpsa/Eif4a1/Rps21/Eif4a2/Eif4b/Eif5/Dph3/Eif4ebp1/Rpl35a/Rpl13a/Rpl8/Rpl39/Rpl6/Eif3m/Eif3i/Rpl22l1/Eef2/Rpl30/Rpl36/Rpl22/Rplp0/Rpl10a/Rpl19/Rps23/Rpl29/Rpl24/Rpl18/Rpl9/Rpl17/Rpl26/Rpl18a/Rpl11/Rpl15/Rps2
GO:0006364	rRNA processing	1.996	8.74e-07	Rpl26/Rpl11/Rps7/Rps19/Rps16/Nsa2/Rps14/Rps8/Rpl14/Rps24/Rpl35/Trmt112/Rps21/Rps25/Rpl7a/Rpl27/Rpl35a/Rpl5/Npm1/Rpl7/Pin4/Rpl10a/Exosc8/Gar1/Imp3/Utp14a/Esf1/Exosc7/Ddx18/Eif6/Rps15/Rps17/Utp3/Pop5/Nop10/Fcf1/Rrp15/Npm3/Rpp38/Nop14/Exosc6/Rpl7l1/Wdr12/Gtpbp4/Mrps11/Utp11/Exosc4/Wdr74/Wdr43/Rsl1d1/Nop53/Gtf2h5/Znhit6/Nifk/Mettl16/Isg20/Exosc1/Pdcd11/Emg1/Mrpl1/Mettl5/Cdkn2a/Tsr3/Rpp30/Wdr18/Pa2g4/…	rRNA processing	-1.61123	0.0165313	Exosc1/Rrp1b/Nop2/Esf1/Rpp40/Mrto4/Wdr75/Srfbp1/Exosc8/Nhp2/Tsr3/Wdr46/Wdr74/Exosc6/Npm3/Sbds/Dis3/Rrp36/Mrm2/Isg20/Las1l/Rrs1/Rrp1/Nop10/Rpusd4/Gtpbp4/Abt1/Utp23/Rcl1/Utp11/Nob1/Mtrex/Rpp30/Wdr12/Gar1/Tent4b/Utp14a/Exosc7/Rps6/Rpp38/Dimt1/Imp4/Wdr18/Rps17/Wdr55/Rpl5/Mrps11/Ddx18/Nifk/Rps21/Mrpl1/Fcf1/Rps15/Rpl27/Rrp15/Rpl7/Eif6/Utp3/Rpl7l1/Exosc4/Rpl35a/Nsa2/Imp3/Gtf2h5/Pin4/Rpl14/Npm1/Trmt112/R…
GO:0035456	response to interferon-beta	1.97483	0.000529364	Gbp2b/Ifitm3/Ifitm2/Ifnar2/Gm4951/Ndufa13/Ifi204/F830016B08Rik/Ifi207/Ifi203/Gbp3/Ifi211/Xaf1/Igtp/Bst2/Htra2/Iigp1/Stat1/Ddx41/Irgm2/Gm4841/Gbp6/9930111J21Rik1/Aim2/Ifit1	response to interferon-beta	-1.85608	0.0157699	Ifit1/Ifi207/Xaf1/Iigp1/Igtp/Stat1/Ifitm1/Gbp6/F830016B08Rik/Bst2/Gm4951/Ifnar2/Ifi203/Ikbke/Acod1/Ndufa13/Ifitm2/Gbp2b/Ifitm3/Ifi202b
GO:0016072	rRNA metabolic process	1.93923	8.79e-07	Rpl26/Rpl11/Rps7/Rps19/Rps16/Nsa2/Rps14/Rps8/Rpl14/Rps24/Rpl35/Trmt112/Rps21/Rps25/Rpl7a/Rpl27/Rpl35a/Rpl5/Npm1/Rpl7/Pin4/Rpl10a/Exosc8/Gar1/Imp3/Utp14a/Esf1/Exosc7/Ddx18/Eif6/Rps15/Rps17/Utp3/Pop5/Slfn8/Nop10/Fcf1/Rrp15/Npm3/Rpp38/Nop14/Exosc6/Rpl7l1/Wdr12/Gtpbp4/Mrps11/Utp11/Exosc4/Wdr74/Wdr43/Rsl1d1/Nop53/Gtf2h5/Znhit6/Nifk/Mettl16/Isg20/Exosc1/Pdcd11/Emg1/Mrpl1/Mettl5/Cdkn2a/Tsr3/Rpp30/Wdr18/…	rRNA metabolic process	-1.56396	0.0212194	Exosc1/Rrp1b/Nop2/Esf1/Rpp40/Mrto4/Wdr75/Srfbp1/Exosc8/Nhp2/Tsr3/Wdr46/Wdr74/Exosc6/Npm3/Sbds/Dis3/Rrp36/Pelo/Mrm2/Isg20/Las1l/Rrs1/Rrp1/Nop10/Rpusd4/Gtpbp4/Abt1/Utp23/Rcl1/Utp11/Nob1/Mtrex/Rpp30/Wdr12/Gar1/Tent4b/Utp14a/Exosc7/Rps6/Rpp38/Dimt1/Imp4/Wdr18/Rps17/Wdr55/Rpl5/Mrps11/Ddx18/Nifk/Rps21/Mrpl1/Fcf1/Rps15/Rpl27/Rrp15/Rpl7/Eif6/Utp3/Rpl7l1/Exosc4/Rpl35a/Nsa2/Imp3/Gtf2h5/Pin4/Rpl14/Npm1/Trmt…
GO:0042254	ribosome biogenesis	1.92059	2.24e-07	Rpl10/Rpl26/Rpl11/Rps7/Rps10/Rps19/Rps16/Rps2/Rps5/Rps27/Nsa2/Rps14/Rpl24/Rps8/Rpl14/Rplp0/mt-Rnr2/Rps24/Rpl3/Rpl6/Rpl35/Rbis/Trmt112/Rps21/Rps25/Rpl7a/Rpl27/Rpl35a/Mrpl36/Rpl5/Rpl38/Npm1/Rpl7/Pin4/Rpl10a/Exosc8/Gar1/Imp3/Utp14a/Esf1/Cebpz/Exosc7/Ddx18/Eif6/Rps15/Rps17/Utp3/Pop5/Nop10/Fcf1/Malsu1/Rrp15/Npm3/Rpp38/Gtf3a/Nop14/Mrps7/Exosc6/Rpl7l1/Wdr12/Gtpbp4/Mrps11/Utp11/Exosc4/Wdr74/C1qbp/Nop56/W…	ribosome biogenesis	-1.65703	0.00274636	Rpp40/Mrto4/Wdr75/Mrps2/Srfbp1/Exosc8/Nhp2/Tsr3/Eif2a/Wdr46/Wdr74/Exosc6/Rps27/Npm3/Sbds/Rps27l/Dis3/Rrp36/Mrpl20/Rrn3/Mrm2/Brix1/Gnl2/Isg20/Las1l/Rpl38/Rrs1/Rrp1/Ltv1/Nop10/Gtf3a/Rpusd4/Pak1ip1/LTO1/Gtpbp4/Abt1/Mrpl22/Utp23/Aatf/Rcl1/Utp11/Nom1/Nob1/C1qbp/Mrps7/Mtrex/Rpp30/Wdr12/Rbis/Gar1/Tent4b/Utp14a/Exosc7/Rps6/Nop56/Rpp38/Riox1/Dimt1/Imp4/Wdr18/Rps17/Wdr55/Rpl5/Zfp622/Mrps11/Riox2/Ddx18/Rpsa…
GO:0010499	proteasomal ubiquitin-independent protein catabolic process	1.75601	0.0344969	Psmb8/Psmb2/Psmb10/Psmb5/Psmb6/Psmb9/Psma5/Psma2/Psma7/Psmb3/Psma3/Psmb7	proteasomal ubiquitin-independent protein catabolic process	-2.01135	0.0058181	Psmb1/Psmb4/Psma6/Psmb7/Psma4/Psma3/Psmb9/Psmb6/Psmb3/Psma2/Psma5/Psmb5/Psmb8/Psmb2/Psmb10/Psma7
GO:0022900	electron transport chain	1.72683	0.0136889	Uqcrb/Cox5b/Ndufa7/Park7/Ndufa5/Ndufa12/Ndufb9/Cox7c/Dguok/Uqcrh/Uqcr10/Ndufb3/Iscu/Ndufc2/Ndufb8/Uqcc3/Ndufv1/Ndufv2/Dnajc15/Sdhb/Ndufv3/Ndufa8/Ndufs6/Cox4i1/Uqcrc1/Ndufs4/Sod2/Ndufs8/Cycs/Coq9/Mybbp1a	electron transport chain	-1.92098	0.0114877	Uqcrfs1/Uqcrq/Ndufb6/Uqcc3/Ndufs4/Dnajc15/Dguok/Ndufv1/Ndufv2/Cox7c/Ndufa8/Sdhb/Ndufb3/Uqcr10/Ndufv3/Uqcrc1/Cox4i1/Uqcrh/Cycs/Ndufs6/Ndufa5/Ndufb9/Ndufb8/Ndufa12/Ndufc2/Park7/Ndufa7/Uqcrb/Cox5b/Sod2
GO:0006119	oxidative phosphorylation	1.6699	0.00817889	Uqcrb/Nupr1/Cox5b/Ndufa7/Atp5j2/Atp5j/Atp5h/Cox7a2l/Park7/Mlxipl/Cox7a2/Ndufa12/Ndufb9/Atp5l/Cox7c/Dguok/Atp5c1/Uqcrh/Uqcr10/Iscu/Gadd45gip1/Ndufc2/Ndufb8/Uqcc3/Ndufv1/Ndufv2/Atp5d/Dnajc15/Atp5o/Ndufv3/Ndufa8/Ndufs6/Cox4i1/Uqcrc1/Surf1/Stoml2/Ndufs8	oxidative phosphorylation	-1.88274	0.00923923	Coq9/Ndufs8/Atp5pb/Cox5a/Tnf/Uqcrfs1/Uqcrq/Ndufb6/Uqcc3/Dnajc15/Dguok/Gadd45gip1/Ndufv1/Ndufv2/Atp5d/Cox7c/Ndufa8/Cox7a2l/Atp5b/Uqcr10/Ndufv3/Uqcrc1/Cox4i1/Uqcrh/Cycs/Ndufs6/Ndufb9/Atp5o/Ndufb8/Ndufa12/Ndufc2/Atp5c1/Atp5l/Park7/Cox7a2/Atp5j2/Ndufa7/Atp5h/Atp5j/Nupr1/Uqcrb/Cox5b
GO:0007268	chemical synaptic transmission	-1.29431	0.0344627	Usp14/Slc12a7/Cnr2/Vhl/Flot1/Fbxl20/Htt/Otof/App/Anapc2/Gsk3b/Rgs14/Slc30a1/Sorcs2/Itpr3/Snap23/Cd24a/Ckap5/Pten/Prkaca/Lrrk2/Dlg1/Stx4a/Aph1b/Kmo/Usp8/Dnm1l/Nsmf/Etv5/Cav2/Bcl2l1/Myo5a/S1pr2/Scrib/Vamp2/Pacsin2/Ncstn/Rap1a/Vdac1/Adrb2/Kmt2a/Arid1b/Jak2/Ythdf1/Arf1/Ccl2/Rapgef2/Epha4/Il1b/Ppp3ca/Srf/Rap1b/Ctbp2/Synj1/Rab5a/Atp2a2/Prkar2a/Git2/Prkcb/Cyfip1/Slc6a6/Ext1/Rara/Sh3gl1/Sqstm1/Atf4/Celf4…	chemical synaptic transmission	1.41754	0.00923923	Fcgr2b/Ccr2/Cd24a/Lgmn/Cyth1/Mef2c/Grk2/Gls/Ppp3r1/Ptprs/Paip2/Sdcbp/Stat3/Pafah1b1/Xbp1/Ppp3ca/Ptpra/Rara/Hnrnpk/Cfl1/Cav2/Psen2/Vamp2/Tprgl/Kif5b/Mapk1/Fyn/Cx3cr1/Ncstn/Ctnnb1/Git2/Rab11a/Celf4/Sh3gl1/Homer1/Syngr1/Slc12a6/Itgb1/Nptn/Egr1/Rap1a/Cyfip1/Ccl2/Arid1b/Prkar2b/Kras/Apba1/Kmt2a/Ppp1r9b/Ywhag/Dnm1l/Slc6a6/Eif4ebp2/Dnm1/Itpr3/Atf4/Rap1b/Stx4a/Sqstm1/Pxk/Rapgef2/Epha4/Sorcs2/Prkcb/Baiap2…
GO:0098916	anterograde trans-synaptic signaling	-1.29431	0.0344627	Usp14/Slc12a7/Cnr2/Vhl/Flot1/Fbxl20/Htt/Otof/App/Anapc2/Gsk3b/Rgs14/Slc30a1/Sorcs2/Itpr3/Snap23/Cd24a/Ckap5/Pten/Prkaca/Lrrk2/Dlg1/Stx4a/Aph1b/Kmo/Usp8/Dnm1l/Nsmf/Etv5/Cav2/Bcl2l1/Myo5a/S1pr2/Scrib/Vamp2/Pacsin2/Ncstn/Rap1a/Vdac1/Adrb2/Kmt2a/Arid1b/Jak2/Ythdf1/Arf1/Ccl2/Rapgef2/Epha4/Il1b/Ppp3ca/Srf/Rap1b/Ctbp2/Synj1/Rab5a/Atp2a2/Prkar2a/Git2/Prkcb/Cyfip1/Slc6a6/Ext1/Rara/Sh3gl1/Sqstm1/Atf4/Celf4…	anterograde trans-synaptic signaling	1.41754	0.00923923	Fcgr2b/Ccr2/Cd24a/Lgmn/Cyth1/Mef2c/Grk2/Gls/Ppp3r1/Ptprs/Paip2/Sdcbp/Stat3/Pafah1b1/Xbp1/Ppp3ca/Ptpra/Rara/Hnrnpk/Cfl1/Cav2/Psen2/Vamp2/Tprgl/Kif5b/Mapk1/Fyn/Cx3cr1/Ncstn/Ctnnb1/Git2/Rab11a/Celf4/Sh3gl1/Homer1/Syngr1/Slc12a6/Itgb1/Nptn/Egr1/Rap1a/Cyfip1/Ccl2/Arid1b/Prkar2b/Kras/Apba1/Kmt2a/Ppp1r9b/Ywhag/Dnm1l/Slc6a6/Eif4ebp2/Dnm1/Itpr3/Atf4/Rap1b/Stx4a/Sqstm1/Pxk/Rapgef2/Epha4/Sorcs2/Prkcb/Baiap2…
GO:0060322	head development	-1.29607	0.0365135	Maco1/Btbd3/Git1/Aatk/Nr2c2/Rogdi/Sphk2/Trappc9/Ugp2/Foxo3/Hdac1/Csrnp1/Mpp5/Zfand5/Atxn1l/Setd1a/Creb1/C5ar1/Nin/Kdm6b/Plxnb2/Uqcrq/Smarca4/Ctns/Igf1r/Secisbp2/Abl2/D16Ertd472e/Dock7/Nrp2/Taf1/Irs2/Htt/Mettl14/App/Rere/Gsk3b/Kat6a/Fbxw11/Ldb1/Socs7/Sun2/Flvcr1/Wnt4/Zfhx3/Cxcr4/Akt3/Plxna4/Mrtfa/Sun1/Fbxo45/E2f1/Slc4a7/Pten/Lrrk2/Gba/C2cd3/Srgap2/Top2b/Hook3/Slc25a46/Zbtb18/Pafah1b3/Ndel1/Scrib/N…	head development	1.41105	0.0119158	Fcgr2b/Tgfb2/Psap/Id2/Rbpj/Axl/Arsb/Ikzf1/Tra2b/Sgpl1/Ptprs/Flna/Pafah1b1/Pbx1/Zeb2/Selenop/Akna/Rtn4/Celf1/Zmiz1/Sec24b/Apaf1/Aldh1a2/Diaph1/Rara/Hnrnpk/Ogdh/Cdk2ap1/Map2k1/Kdm2b/Usp9x/Psen2/Csnk1d/Ndnf/Aplp2/Hif1a/Rhoa/Tbc1d23/Ptpn11/Mapk1/Fyn/Cx3cr1/Rere/Aars/Ctnnb1/Itgam/Itgb1/Ski/Akt3/Pygo2/Pax5/Kdm1a/Map1s/Sun1/Arid1a/Hhex/Tacc1/Ywhae/Kras/Llgl1/Herc1/Top2b/Asph/Gak/Mapk3/Slc4a7/Smarca4/Cen…
GO:0098655	cation transmembrane transport	-1.31936	0.0227817	Slc15a4/Slc39a10/Fcrl5/Mmgt1/Cox15/Cox17/Pik3cg/Tpcn1/Micu1/Slc12a7/Trpv4/Stac2/Pdpk1/Slc41a1/Atox1/Htt/Chp1/App/Bbc3/Slc12a9/Steap3/Slc30a1/Ptpn6/Itpr3/Wwp2/Mcoln1/Gpd1l/Pten/Dlg1/Mcoln2/P2ry6/Slc9a9/Slmap/Myo5a/Trpm7/Micu2/Slc1a5/Slc9a3r1/Ubash3b/Atp7a/Slc39a14/Scn2b/Gsto1/Vamp2/Itgav/Slc7a1/Slc31a1/Ifngr2/Lyn/Vdac1/Adrb2/Slc39a6/Fkbp1b/Atp2c1/Ank2/Slc39a7/Kcnk6/Ppp2ca/Camk2d/Slc25a37/Atp6v1c1/…	cation transmembrane transport	1.35225	0.0394294	Tgfb2/Slc7a2/Atp2a3/Cd19/Coro1a/Ramp3/Ahnak/Atp2b1/Mef2c/Sfxn3/Atp6v0a1/Ptprc/Atp1a1/Ywhah/Orai1/Flna/Mcub/Atp5a1/Atp1b3/Ikbkb/Dnm2/Slc1a5/Gas6/Fxyd2/Diaph1/Trem2/Slc39a7/Ubash3b/Rem1/Cfl1/Atp6v1b2/Ptpn22/Tspan13/Psen2/Vamp2/Ccr5/Kif5b/Itpr1/Atp5g3/Fyn/Wnk1/Lyn/Atp6v1g1/Homer1/Slc12a6/Itgb1/Kcnn4/Trpm7/Calm3/Ryr1/Ccl2/Akt1/Calm2/Ywhae/Ifngr1/Snx27/Cox17/Slc6a6/Dapk1/Asph/1810037I17Rik/Ptpn6/Slc9a…
GO:0007507	heart development	-1.33101	0.0227817	Slc22a5/Gab1/Creb1/Sirt1/Dusp6/Mapk11/Ahr/Kdm6b/Zdhhc16/Smarca4/Rbm15/Tab1/Tgfbr3/Bcor/Nrp2/Lemd2/Lrp1/Pbrm1/Ctdp1/Hectd1/Mospd3/Gsk3b/Kat6a/Taz/Maml1/Acvrl1/Zmpste24/Cdk1/Wnt11/Cxcr4/Adam19/Nsd2/Asxl1/Pten/Map2k4/C2cd3/Pds5a/Ube4b/Casp3/Stk3/Ift52/Ppp3cb/Ncoa6/Dipk2a/Stk4/Yy1/Jag1/Gsk3a/Sos1/Ep300/Fzd1/Snx17/Gnaq/Smad2/Camk2d/Spred1/Pde2a/Rxra/Arid1a/Tmem65/Pim1/Sh3pxd2b/Tnfrsf1b/Srf/Cdkn1b/Cite…	heart development	1.40991	0.0163929	Tgfb2/Thbs1/Plxnd1/Id2/Hopx/Adam15/Lmna/Mef2c/Jarid2/Grk2/Rbpj/Prkar1a/Pi16/Ddx39b/Foxp1/Ap1b1/Ppp3r1/Pdlim1/Kdm2a/Flna/Rtn4/Fn1/Matr3/Dnm2/Cdc42/Zmiz1/Sec24b/Ap2b1/Aldh1a2/Pdlim5/Rara/Mef2a/Kdm6a/Map2k1/Dusp6/Hnrnpu/Tab2/Pim1/Kctd10/Hif1a/Ptpn11/Tenm4/Mapk1/Pdcd4/Casp8/Ctnnb1/Stk4/Mib1/Nfatc3/Mapk14/Cdk1/Taz/Itgb1/Ece1/Pdgfb/Hectd1/Arid1a/Hhex/Ryr1/Lmo4/Pds5a/Rb1/Mapk3/Rbm15/Smarca4/S1pr1/Fzd1/C…
GO:0051960	regulation of nervous system development	-1.35251	0.0188479	Lig4/Aatk/Appl2/Faim/Rnf6/Golga2/Hdac1/Nr1d1/Trak2/L1cam/Shtn1/Fmr1/Nin/Stk25/Opa1/Mapk8/Plxnb2/Rufy3/Trim11/Pias2/Xlr4b/Cdkn2b/Trpv2/Sema4d/Spg20/Dock7/Lrp1/Gdi1/Ankrd27/Stk11/Anapc2/Gsk3b/Rgs14/Arhgef2/Cxcr4/Plxna4/Tppp/Skil/Cd24a/E2f1/Pten/Dlg1/Ctsc/Il6st/Dnm1l/Etv5/Clcf1/Hook3/Ndel1/Egr2/Ulk2/Sorl1/Ep300/Ctnna1/Lyn/Rab21/Ist1/Dag1/Rela/Rxra/Rapgef2/Epha4/Tnfrsf1b/Bag1/Akt1/Plxna1/Il1b/Kdm1a/Q…	regulation of nervous system development	1.36412	0.0306992	Plxnd1/Id2/Cd24a/Tiam1/Actr2/Man2a1/Sema4a/Eif4g2/Cers2/Ywhah/Dbnl/Ptprs/Nap1l1/Pafah1b1/Zeb2/Vim/Rtn4/Ldlr/Fn1/Twf2/Bhlhe40/Arhgap4/Ppp3ca/Ptpra/Rara/Map2k1/Qk/Lpin1/Bcl11a/Hif1a/Ccr5/Tenm4/Dip2b/Cx3cr1/Lyn/Tnfrsf21/Ctnnb1/Rab11a/Ski/Zcchc24/Kdm1a/Picalm/Caprin1/Cyfip1/Akt1/Jam2/Itgax/Dnm1l/Plxna1/Ctnna1/Dag1/Rapgef2/Egr2/Epha4/Baiap2/Arhgef2/Plxnc1/Gsk3b/Ulk2/Srrt/Myc/Rela/Rnf6/Clcf1/Ep300/Numb…
GO:0001701	in utero embryonic development	-1.35846	0.0124984	Tab1/Cul3/Tasor/Tgfbr3/Gabpa/Actl6a/Psmc3/Icmt/Bcor/Erf/Dhx35/Pbrm1/Hectd1/Flcn/Acvrl1/Flvcr1/Slc30a1/Epn1/Sp2/Sf3b1/Skil/Uspl1/G2e3/Trim28/Brk1/Cebpb/Nfe2/Gatad2a/Gpi1/Ggnbp2/Arnt/Coq7/C2cd3/Mafg/Rpa1/Suds3/Bcl2l1/Stk3/Zbtb18/Ndel1/Ybx1/Asf1b/Ncoa6/Stk4/Ric8a/Itgav/Ube2b/Sp3/Lats1/Smad2/Rrm2/Cdk11b/Brd4/Rxra/Tbl1xr1/Cul4a/Mgat1/Akt1/Lats2/Srf/Sec24d/Cited2/Mxi1/Kmt2d/Ncoa3/Tmed2/Mrtfb/Xist/Chtop…	in utero embryonic development	1.38055	0.0284588	Dab2/Mbnl1/Grn/Hopx/Rbpj/Capn2/Man2a1/Klf4/Foxp1/Dusp3/Adam10/Mtss1/Kdm2a/H13/Runx1/Myh9/Rtn4/Cmip/Matr3/Srsf1/Junb/Cnot1/Zmiz1/Nfe2/Smim14/Grb2/Kdm6a/Prkcsh/Cdk2ap1/Add1/Map2k1/Tbl1xr1/Ggnbp2/Usp9x/Cdk11b/Chtop/Sp3/Mxi1/Hif1a/Mapk1/Rrm2/Sp1/Ncoa3/Ctnnb1/Stk4/Mib1/Celf4/Itgb1/Brd4/Hs6st1/Furin/Dnajb6/Pdgfb/Hectd1/Trim28/Bnip2/Cul4a/Hhex/Akt1/Syvn1/Apba1/Asf1b/Kmt2d/Tasor/Smarca4/Syf2/Slc39a1/Zbtb…
GO:0033044	regulation of chromosome organization	-1.36198	0.0282247	Lig4/Tada2a/Nsd3/Rnf40/Sphk2/Ik/Mad2l1bp/Setdb1/Anapc15/Eed/Nelfa/Phf1/Sirt1/Fmr1/Prkd2/Tinf2/Srebf1/Pot1a/Pnkp/Cdc27/Paxip1/Cul3/Tasor/Glyr1/Setdb2/Phf2/Map2k7/Lcor/Hnrnpd/Mapkapk5/Slf2/Parp1/App/Aurkb/Dcp2/Cct7/Wapl/Kmt2e/Trim28/Nabp2/Lrrk2/Paxbp1/Ctc1/Tnks2/Cdc26/Mcm2/Mtf2/Numa1/BC004004/Wdr5/Zbtb7b/Ep300/Brd7/Ube2n/Pih1d1/Smg1/Kmt2a/Bcl6/Ctbp1/Top2a/H3f3b/Phf8/Hmbox1/Dnmt1/Ube2c/Kdm1a/Fbxo4/R…	regulation of chromosome organization	1.49641	0.0134897	Ube2c/Lmna/Hnrnpa2b1/Jarid2/Top2a/Kdm2a/Macroh2a1/Slk/Ogt/Xbp1/Hnrnpc/Zfp207/Bub3/Rad21/Hnrnpu/Lpin1/Mapk1/Dnmt1/Birc5/Becn1/Ctnnb1/Smg1/Cdt1/Nek7/Smg5/Ctbp1/Kmt2e/Kdm1a/Trim28/Cdk9/Kmt2a/Chfr/Sfpq/Mcm2/Tasor/Rb1/Mapk3/Numa1/H3f3b/Rps6ka4/Srebf1/Rnf4/Paxbp1/Zbtb7b/Kat2b/Cct6a/Hnrnpd/Aurkb/Myc/Brd7/Phf8/Phf1/Ep300/Tinf2/Fbxo4/Cenpe/Lcor/Dhx36/Plk1/Auts2/Cct5/Ctc1/Mtf2/Arrb1/Mad2l1/Cdc27/Phf2/Smarc…
GO:0070848	response to growth factor	-1.36896	0.00812209	Snx1/Ptp4a3/Shc1/Rapgef1/Syap1/Emd/Ier2/Pdcd6/Inpp5k/Mpp5/Usp15/Acvr1b/Elk1/Gab1/Creb1/Sirt1/Prkd2/Kidins220/Rab35/Rnf111/Cdkn2b/Smurf2/Dtymk/Igf1r/Tab1/Tgfbr3/Spg20/Nrp2/Strap/Lemd2/Pdpk1/Ctdspl2/Stk11/Parp1/Flcn/Gsk3b/Rgmb/Itgb1bp1/Acvrl1/Wnt4/Zfhx3/Skil/E2f1/Stat5b/Pxn/Pik3cb/Uri1/Usp8/Fos/Slc33a1/Casp3/Cav2/Numa1/Nlk/Atp7a/Rab14/Sorl1/Sos1/Cib1/Ep300/Fzd1/Dusp22/Hyal2/Rap1a/Map3k7/Lats1/Ltbp3…	response to growth factor	1.49807	0.00351179	Tgfb2/Thbs1/Dab2/Coro1a/Lgmn/Ddx5/Zyx/Mef2c/Grk2/Zfp36l2/Rbpj/Arf6/Klf4/Arpc2/Iqgap1/Dusp3/Sulf2/Map2k3/Rock2/Sdcbp/Zfp703/Map3k1/Tcf4/Runx1/Xbp1/Pik3cd/Nrros/Twf2/Myo1c/Dnm2/Gas6/Dusp22/Zmiz1/Apaf1/Grb2/Setx/Zfp36/Cfl1/Glg1/Usp9x/Cav2/Cd44/Ehd4/Ndnf/Lpxn/Hif1a/Ptpn11/Appl1/Stub1/Mapk1/Ier2/Pdcd4/Fyn/Dnmt1/Tob1/Ltbp3/Ctnnb1/Mapk14/Got1/Ski/Egr1/Zbtb7a/Ireb2/Furin/Rap1a/Acap2/Pdgfb/Hhex/Cyfip1/Ccl…
GO:0071363	cellular response to growth factor stimulus	-1.37364	0.00988168	Snx1/Ptp4a3/Shc1/Rapgef1/Syap1/Emd/Pdcd6/Inpp5k/Mpp5/Usp15/Acvr1b/Gab1/Creb1/Sirt1/Prkd2/Kidins220/Rab35/Rnf111/Cdkn2b/Smurf2/Dtymk/Igf1r/Tab1/Tgfbr3/Spg20/Nrp2/Strap/Lemd2/Pdpk1/Ctdspl2/Stk11/Parp1/Flcn/Gsk3b/Rgmb/Itgb1bp1/Acvrl1/Wnt4/Skil/E2f1/Stat5b/Pxn/Pik3cb/Uri1/Usp8/Fos/Slc33a1/Casp3/Cav2/Numa1/Nlk/Atp7a/Rab14/Sorl1/Sos1/Cib1/Ep300/Fzd1/Dusp22/Hyal2/Rap1a/Map3k7/Lats1/Ltbp3/Smad2/Stub1/Lem…	cellular response to growth factor stimulus	1.49803	0.00274636	Tgfb2/Thbs1/Dab2/Coro1a/Lgmn/Ddx5/Zyx/Mef2c/Grk2/Zfp36l2/Rbpj/Arf6/Klf4/Arpc2/Iqgap1/Dusp3/Sulf2/Map2k3/Sdcbp/Zfp703/Map3k1/Tcf4/Runx1/Xbp1/Pik3cd/Nrros/Twf2/Myo1c/Dnm2/Gas6/Dusp22/Zmiz1/Apaf1/Grb2/Setx/Zfp36/Cfl1/Glg1/Usp9x/Cav2/Cd44/Ehd4/Ndnf/Lpxn/Hif1a/Ptpn11/Appl1/Stub1/Pdcd4/Fyn/Dnmt1/Tob1/Ltbp3/Ctnnb1/Mapk14/Got1/Ski/Egr1/Zbtb7a/Ireb2/Furin/Rap1a/Acap2/Pdgfb/Hhex/Cyfip1/Ccl2/Akt1/Nr4a1/Cbl/…
GO:0000226	microtubule cytoskeleton organization	-1.39992	0.00272215	Chmp3/Tubb2a/Dvl1/Bicd2/Mid1ip1/Mlh1/Armc2/Ccdc88b/Golga2/Ap1g1/Chmp1a/Tuba4a/Gpsm2/Ppp1r12a/Spire1/Stmn1/Drg1/Kif19a/Camsap1/Camsap2/Rttn/Plk2/Sirt1/Nin/Mapk8/Dctn1/Trim36/Lsm14a/Haus8/Tubgcp6/Kif11/Mdm1/Clasp1/Uvrag/Tasor/Dock7/Trpv4/Tubgcp3/Cdc14a/Htt/Chp1/Gsk3b/Rgs14/Fbxw11/Sun2/Ift46/Katna1/Aurkb/Arhgef2/Map7d1/Rassf1/Pde4dip/Pclaf/Ccdc170/Tppp/Espl1/Cep250/Sun1/Ckap5/Nup62/Sik3/Gas2l3/Chmp5…	microtubule cytoskeleton organization	1.37042	0.0231272	Tppp3/Lmna/Cltc/Tuba1b/Ezr/Pdcd6ip/Tuba1a/Azin1/Tuba1c/Stmn1/Rock2/Ccdc88a/Racgap1/Mid1ip1/Flna/Slk/Pafah1b1/Ptpa/Capzb/Stag2/Cdk2ap2/Myh9/Map4/Hepacam2/Zfp207/Cnp/Nusap1/Vps4b/Dync1h1/Mapre1/Mapre2/Cfl1/Hnrnpu/Csnk1d/Rhoa/Tubb5/Ccdc88c/Cdk2/Cenpa/Birc5/Ctnnb1/Rab11a/Ralbp1/Itgb1/Prc1/Pclaf/Gda/Vcp/Sdccag8/Map1s/Mdm1/Bnip2/Sun1/Cyld/Tacc1/Kif23/Llgl1/Ppp2r1a/Xpo1/Tasor/Numa1/Nde1/Dag1/Smc3/Sik3/N…
GO:0045785	positive regulation of cell adhesion	-1.41896	0.00869023	Flcn/Gsk3b/Ldb1/Itgb1bp1/Wnt4/Zfhx3/Ptpn6/Rasal3/Zbtb1/Ap3d1/Adam19/Cd24a/Prex1/Vav3/Stat5b/Itpkb/Stx4a/Il6st/Cd244a/Sash3/Stat5a/Cass4/Spn/Bcl10/Stk4/Rasgrp1/Cib1/Zbtb7b/Itgav/Slc7a1/Malt1/Cd47/Cyld/Ripk2/Cd83/Dag1/Jak2/Bcl6/Rela/Il2rg/Rhoh/Ccl2/Il1b/Nck1/Ppp3ca/Pik3r6/Nckap1l/Cited2/Plekha2/Ptprj/Ptpn11/Ndnf/Crk/Tfe3/Rara/Rin2/Zmiz1/Rac1/Dpp4/Utrn/Jak1/Nrp1/Capn1/Ptpn22/Ccr7/Tfrc/Xbp1/Map4k4/Pi…	positive regulation of cell adhesion	1.41001	0.0191488	Ccr2/Tgfb2/Thbs1/Dab2/H2-Aa/St3gal4/Coro1a/Myadm/Cd24a/H2-Ab1/Ccl5/Arpc2/Lgals1/Iqgap1/Ptprc/Spp1/Ikzf1/Ptafr/Sirpa/Syk/Cd74/Flna/Runx1/Xbp1/Fn1/Cbfb/Dnm2/Zmiz1/Cd81/P4hb/Ppp3ca/Rara/Plekha2/Cfl1/Capn1/Rhoh/Ptpn22/Jup/Cd44/Ndnf/Lims1/Ccr5/Rhoa/Ptpn11/Jak1/Piezo1/Sash3/Stk4/Itgb1/Adam8/Pdgfb/Map4k4/Irf1/Cyld/Ccl2/Stat5a/Plaur/Edil3/Itgb2/Malt1/Dpp4/Vav3/Rin2/Selp/Ets1/Ptpn6/Cd36/Stx4a/Dag1/Tfrc/Ja…
GO:0060284	regulation of cell development	-1.42886	0.00228913	Nedd9/Lig4/Aatk/Fbxo22/Appl2/Hdac4/Faim/Rnf6/Golga2/Hdac1/Ap1ar/Tesk1/Rreb1/Nr1d1/Trak2/L1cam/Tjp2/Shtn1/Fmr1/Nin/Stk25/Opa1/Mapk8/Plxnb2/Rufy3/Trim11/Pias2/Xlr4b/Cdkn2b/Trpv2/Sema4d/S100a10/Spg20/Dock7/Lrp1/Gdi1/Ankrd27/Stk11/Anapc2/Gsk3b/Rgs14/Itgb1bp1/Arhgef2/Vcl/Cxcr4/Plxna4/Skil/Cd24a/Prex1/E2f1/Pten/Lrrk2/Il6st/Dnm1l/Rcc2/Etv5/Clcf1/Gpr68/Hook3/Trib1/S1pr2/Cass4/Ndel1/Ttc3/Egr2/Ulk2/Sorl1/C…	regulation of cell development	1.43846	0.00970607	Dab2/Plxnd1/Id2/Myadm/Cd24a/Grn/Slamf8/Tiam1/Actr2/Actn4/Man2a1/Arpc2/Sema4a/Eif4g2/Cers2/Ywhah/Dbnl/Ptprs/Rock2/Nap1l1/Flna/Pafah1b1/Runx1/Zeb2/Vim/Rtn4/Ldlr/Fn1/Ikbkb/Twf2/Dnm2/P4hb/Bhlhe40/Arhgap4/Ppp3ca/Coro1c/Ptpra/Add1/Map2k1/Qk/Bcl11a/Lims1/Hif1a/Ccr5/Tenm4/Dip2b/Cx3cr1/Lyn/Ctnnb1/Rab11a/Ski/Zcchc24/Kdm1a/Picalm/Caprin1/Cyfip1/Dnm1l/Plxna1/Fbxw7/Ctnna1/Atp6ap1/Dag1/Rapgef2/Egr2/Epha4/Baiap…
GO:1902275	regulation of chromatin organization	-1.43879	0.0284637	Tada2a/Prmt6/Nsd3/Atad2/Rnf40/Sphk2/Spty2d1/Setdb1/Eed/Kdm4b/Nelfa/Setd7/Phf1/Setd1a/Sirt1/Fmr1/Prkd2/Srebf1/Otub1/Paxip1/Tasor/Glyr1/Bcor/Setdb2/Phf2/Lcor/App/Flcn/H1f0/Ubr5/Zmpste24/Nsd1/Kmt2e/Padi2/Trim28/Ssrp1/Lrrk2/Kdm5a/Paxbp1/Mtf2/Ehmt2/Kmt2b/BC004004/Wdr5/Zbtb7b/Ep300/Brd7/Ube2n/Pih1d1/Kmt2a/Ube2b/Bcl6/Ctbp1/Tlk2/Phf8/Dnmt1/Kdm1a/Resf1/Kdm3a/Pygo2/Cdk9/Hnrnpu/Lpin1/Rps6ka4/Pax5/Trip12/Kat…	regulation of chromatin organization	1.51703	0.0263663	Lmna/Jarid2/Kdm2a/Macroh2a1/Slk/Ogt/Xbp1/Mki67/Hnrnpu/Trip12/Lpin1/Ssrp1/Dnmt1/Ctnnb1/Eid1/Pygo2/Pax5/Ctbp1/Kmt2e/Kdm1a/Map1s/Trim28/Cdk9/Kmt2a/Tasor/Mapk3/Rps6ka4/Srebf1/Nsd1/Tlk2/Paxbp1/Zbtb7b/Kat2b/Bcor/Brd7/Phf8/Phf1/Ep300/Kdm3a/Lcor/Setd1a/Atad2/Auts2/Kdm4a/Mtf2/Arrb1/Iws1/Phf2/Smarcb1/Prkd2/Kmt2b/Ube2n/Tlk1/Sphk2/Ctcf/App/Padi2/Ehmt2/Ing2/Daxx/Kdm4b/Nipbl/Tada2a/Sart3/Eed/Setd5/Otub1/Suv39h…
GO:0045664	regulation of neuron differentiation	-1.4388	0.0305616	Fmr1/Nin/Opa1/Mapk8/Tgif1/Eif4enif1/Ptbp1/Spag9/Eif4g1/App/Gsk3b/Zfhx3/Arhgef2/Cd24a/Pten/Lrrk2/Etv5/Ttc3/Jag1/Tcf3/Bcl6/Il1b/Cpne1/Csnk1d/Rara/Bcl11a/Rac1/Actr3/Mib1/Ywhag/Tcf4/Bnip2/Rtn4/Ddx6/Mef2c/Id2/Tiam1/Rhoa/Gprc5b/Ccr5/Dpysl2/Ccl5	regulation of neuron differentiation	1.57601	0.0165313	Id2/Cd24a/Ccl5/Tiam1/Mef2c/Tcf4/Pbx1/Rtn4/Rara/Csnk1d/Bcl11a/Ccr5/Rhoa/Ddx6/Mmd/Mib1/Itgb1/Bnip2/Spag9/Ywhag/Cpne1/Tcf3/Arhgef2/Eif4enif1/Ptbp1/Gsk3b/Apbb1/Numb/Zfhx3/Aspm/Actr3/Fgfr1/Kdm4a/Dpysl2/Gprc5b/Ttc3/Tcf12/Rock1/App/Rap1gap/Hmg20b/Eif4g1/Calr
GO:0001525	angiogenesis	-1.43904	0.00272185	Map3k7/Adrb2/Gpx1/Lemd3/Cysltr1/Spred1/Rxra/Ccl2/Nfe2l2/Akt1/Il1b/Srf/Pkm/Fbxw7/Pik3r6/Hgs/Pdcd10/Mia3/Add1/Ndnf/Foxj2/Nfatc3/Itgax/Prkcb/Nr4a1/Sp1/Kctd10/Elk3/Gna13/Rock2/Jak1/Nrp1/Tcf4/Nus1/Xbp1/Notch2/Clic4/Mapk14/Becn1/Casp8/Fn1/Myh9/Jup/Cx3cr1/Emc10/Syk/Ctnnb1/Rtn4/Hif1a/Ramp1/Ramp3/Runx1/Ets1/Cd36/Rhoa/Stat3/Nras/Cdc42/Pik3cd/Sema4a/Ppp3r1/Adam8/Pf4/Rbpj/Thbs1/Prkx/Klf2/Flna/Btg1/Hmox1/Klf4…	angiogenesis	1.58043	0.00126371	Ccr2/Tgfb2/Ccl24/Thbs1/Actg1/Plxnd1/Ywhaz/Ramp3/Grn/Anxa2/Ccl5/Pgk1/Prcp/Adam15/Rbpj/Klf4/Prkx/Emc10/Sema4a/Ppp3r1/Syk/Rock2/Flna/Stat3/Tcf4/Loxl2/Runx1/Btg1/Rhob/Xbp1/Mia3/Pik3cd/Myh9/Rtn4/Fn1/Nras/Ramp1/Cdc42/Cfh/Add1/Elk3/Jup/Ndnf/Kctd10/Hif1a/Rhoa/Jak1/Sp1/Cx3cr1/Casp8/Becn1/Ctnnb1/Stk4/Nfatc3/Mapk14/Itgb1/Akt3/Hs6st1/Foxj2/Adam8/Pde3b/Cysltr1/Hhex/Ccl2/Akt1/Itgb2/Ackr3/Nr4a1/Vav3/Lemd3/Itgax…
GO:0001667	ameboidal-type cell migration	-1.45649	0.00322803	Pip5k1a/Smurf2/Paxip1/Clasp1/Tgfbr3/Sema4d/Pik3cg/Nrp2/Strap/Vhl/Pdpk1/Iqsec1/Itgb1bp1/Acvrl1/Wnt11/Cxcr4/Akt3/Anxa6/Loxl2/Krit1/Pxn/Pik3cb/Hdac7/Pten/Macf1/Gpi1/Srgap2/Rcc2/Adipor1/Stat5a/Ric8a/Cib1/Itgav/Hyal2/Gpx1/Prr5l/Lemd3/Spred1/Plcg2/Capn7/Nfe2l2/Akt1/Srf/Fbxw7/Pdcd10/Mia3/Adam17/Ptpn11/Appl1/Cap1/Nr4a1/Sp1/Pmp22/Sh3bp1/Rin2/Pdlim1/Glipr2/Rac1/Dpp4/Evl/Arsb/Actr3/Rock2/Nrp1/Mta2/Nus1/Arhg…	ameboidal-type cell migration	1.46297	0.0133956	Tgfb2/Thbs1/Plxnd1/Tns1/Grn/Lgmn/Prcp/Mef2c/Arf6/Klf4/Iqgap1/Prkx/Arsb/Emc10/Sema4a/Sgpl1/Map2k3/Pdlim1/Rock2/Pafah1b1/Loxl2/Zeb2/Rhob/Pfn1/Mia3/Pik3cd/Myh9/Atp5a1/Rtn4/Macf1/Fn1/Arhgap4/Coro1c/Pmp22/Mapre2/Cfl1/Jup/Lpxn/Hif1a/Rhoa/Ptpn11/Appl1/Mta2/Sp1/Rab11a/Itgb1/Akt3/Adam8/Pdgfb/Map4k4/Capn7/Stat5a/Akt1/Itgb2/Nr4a1/Dpp4/Lemd3/Rin2/Arhgdib/Nus1/Pdcd10/Ets1/Fbxw7/Cap1/Hdac7/Sh3bp1/Anxa6/Adipor1…
GO:0016311	dephosphorylation	-1.45709	0.0043327	Ppm1m/Ptp4a3/Mtmr1/Rbm26/Ppp1r12a/Cttnbp2nl/Ppp2r2d/Inpp5k/Impa1/Plpp2/Ppp4r3a/Dusp6/Ahr/Ppp6r2/Pdp1/Inpp5a/Ppp1r16b/Mtmr12/Ppp2cb/Pnkp/Rprd1a/Slc39a10/Nt5c/Ptbp1/Sema4d/Ppp1r8/Ctdp1/Ctdspl2/Cdc14a/Pgp/Pip4p2/Stk11/Htt/Chp1/Zfyve1/Fbxw11/Ppp4r2/Mtmr6/Ptpn9/Ptpn6/Ptp4a1/Dusp16/Sppl3/Uri1/Pten/Gba/Acp5/Nsmf/Mtmr10/Dusp11/Ppp3cb/Ubash3b/Dusp22/Ppp2r3d/Ppp2r5e/Fkbp1b/Ppp1r2/Ppp1ca/Ppp2ca/Pip4p1/Jak2/…	dephosphorylation	1.43459	0.0194016	Tgfb2/Dusp1/Dusp23/Prkcd/Inpp5d/Mef2c/Iqgap1/Ptprc/Ctdsp2/Dusp3/Hsp90b1/Sgpp1/Ppp3r1/Ptprs/Rock2/Ptpa/Ptp4a2/Ikbkb/Ptpre/Dusp22/Ppp3ca/Ptpra/Ubash3b/Dusp6/Ptpn22/Ppp2r5c/Lpin1/Ptpn11/Wnk1/Ppp1r15b/Ppm1b/Ywhab/Ppp1r2/Smg5/Swap70/Ppp4c/Mtm1/Ywhae/Smpd1/Ppp2r5a/Ppp1r9b/Ppp2r1a/Ptpn6/Pip4p1/Ppp6c/Ptpn12/Rbm26/Ppp2ca/Jak2/Ptbp1/Ptpn2/Ppp6r1/Ppp4r3b/Ppp1cb/Pgp/Ptpn7/Ppp1ca/Acp5/Ensa/Ppp2r5e/Sppl3/Htt/N…
GO:0002683	negative regulation of immune system process	-1.4603	0.00280385	Sh2d1b1/Il4ra/Tnfaip3/Fcrl5/Tspan32/Fgr/Cnr2/Nr1h3/Ttll12/Rc3h2/Gpr18/Tap1/Psmb4/Ptpn6/Lrch1/Padi2/Cd24a/Cebpb/Selenos/Dlg1/Bank1/Stat6/Casp3/Gpr68/Trib1/Stat5a/Zbtb46/Spn/Tmem131l/Ppp3cb/Scrib/Peli1/Ubash3b/Flt3/Zbtb7b/Dusp22/Tarbp2/Ythdf3/Zfp608/Lyn/Gpx1/Cd47/Cyld/Ripor2/Tnfrsf13b/Btla/Bcl6/Laptm5/Cul4a/Ptpn2/Akt1/Ppm1b/Mif/H2-Oa/Fbxw7/Klrb1b/Klrd1/Ptprj/Mia3/Crk/Stap1/Appl1/Elf1/Gpr137b/Ilrun/…	negative regulation of immune system process	1.48566	0.00773329	Fcgr2b/Ccr2/Vsig4/Tgfb2/Socs6/Thbs1/H2-Aa/Dusp1/Id2/Ndfip1/Cd24a/Grn/Cd84/H2-Ab1/Arg1/Slamf8/Inpp5d/Ezr/Siglecg/Prkar1a/Axl/Ptprc/Dusp3/Nme1/Samhd1/Elf1/Cd74/Runx1/Tbc1d10c/Mia3/Clec2i/Ldlr/Hspa9/Cbfb/Il1rl1/Pcbp2/Dusp22/Tspan32/Rara/Ubash3b/Cd200r1/Ptpn22/H2-Ob/Cd44/Bank1/Cd22/Lpxn/Appl1/Ccr1/Lyn/Tnfrsf21/Ctnnb1/Blk/Ppm1b/Nploc4/Tnfrsf13b/Rin3/Irf1/Cul4a/Cyld/Stat5a/Akt1/Dpp4/Ptpn6/Fbxw7/Klrb1b/…
GO:0016569	covalent chromatin modification	-1.46343	0.00107862	Tada2a/Prmt6/Nsd3/Wac/Hdac4/Usp21/Rnf40/Sphk2/Setdb1/Eed/Hdac1/Kdm4b/Nelfa/Brd8/Kdm1b/Setd7/Dnmt3a/Usp15/Phf1/Kmt5c/Setd1a/Sirt1/Rcor3/Fmr1/Prkd2/Rnf2/Tada1/Kdm6b/Pcgf3/Chd1/Smarca4/Srebf1/Naa40/Otub1/Msl2/Cul4b/Paxip1/Uhrf1/Yeats4/Ezh1/Tasor/Actl6a/Glyr1/Bcor/Naa60/Setdb2/Phf2/Lcor/Ing5/Pcgf5/Uimc1/Taf1/Trrap/App/Flcn/Kat6a/Epc1/Ldb1/Ubr5/Zmpste24/Aurkb/Jade1/Smyd2/Crtc2/Kansl2/Nsd1/Kmt2e/Padi2/…	covalent chromatin modification	1.49014	0.00319662	Irf4/Prkcd/Hopx/Lmna/Jarid2/Kdm7a/Kdm2a/Macroh2a1/Slk/Ogt/Xbp1/Morf4l2/Trerf1/Kdm6a/Tbl1xr1/Kdm2b/Trip12/Padi4/Lpin1/Naa50/Mta2/Huwe1/Dnmt1/Cdk2/Suz12/Hr/Ctnnb1/Fbl/Eid1/Usp7/Pygo2/Pax5/Brd4/Phf20l1/Ctbp1/Kmt2e/Vrk1/Kdm1a/Usp22/Trim28/Cdk9/Kmt2a/Brpf1/Kmt2d/Sfpq/Tet3/Tasor/Mapk3/Smarca4/Taf1/Morf4l1/Ddb1/Ccna2/Rps6ka4/Srebf1/Tcf3/Hdac7/Prkcb/Jak2/Nsd1/Suds3/Paxbp1/Asxl1/Zbtb7b/Kat2b/Aurkb/Bcor/Ld…
GO:0090066	regulation of anatomical structure size	-1.46856	0.00107862	Ndel1/Slc9a3r1/Ulk2/Atp7a/Gch1/Arfip1/Ep300/Adrb2/Gpx1/Lats1/Rab21/Washc5/Ist1/Cysltr1/Zdhhc21/Arfgef1/Arf1/Add3/Snx9/Akt1/Nck1/Kdm1a/Srf/Nckap1l/Ece1/Rab5a/Add1/Twf1/Rap1gds1/Cyfip1/Ext1/Vasp/Bcl11a/Sh3bp1/Clec2i/Kcnn4/Rac1/Map3k1/Evl/Actr3/Rock2/Nrp1/Capn1/Dstn/Arhgap4/Map2k1/Swap70/Tmod3/Fn1/Ano6/Pafah1b1/Pdgfb/Ogt/Dip2b/Ptafr/Dnm2/Rtn4/Hif1a/Gmfb/Ptprs/Myo1c/Arhgap18/Grb2/Twf2/Capza1/Tbxas1/P…	regulation of anatomical structure size	1.39229	0.0242621	Ccl24/Olfm1/Coro1a/Myadm/Tmsb10/Prkcd/Atp2b1/Arpc4/Gsn/Ezr/Eps8/Actr2/Grk2/Wdr1/Arf6/Arpc2/Mtpn/Arhgap18/Sema4a/Eif4g2/Ptafr/Dbnl/Ptprs/Sptbn1/Arpc5/Rock2/Map3k1/Pafah1b1/Pfn1/Ogt/Capzb/Capza2/Gmfb/Ap2m1/Rtn4/Clec2i/Fn1/Twf2/Tmem123/Myo1c/Dnm2/Tmod3/Arhgap4/Grb2/Hcls1/Add1/Map2k1/Cfl1/Add3/Capn1/Bcl11a/Anxa7/Hif1a/Ccr5/Rhoa/Dip2b/Ptgs1/Rab11a/Slc12a6/Kcnn4/Akt3/Ece1/Swap70/Kdm1a/Pdgfb/Picalm/Rin3…
GO:0030001	metal ion transport	-1.46969	0.00176768	Pik3c2a/Epb41/Ahr/Fmr1/Opa1/Cacna1d/Trpv2/Icam1/Slc39a10/Fcrl5/Mmgt1/Pik3cg/Tpcn1/Micu1/Trpv4/Stac2/Pdpk1/Slc41a1/Atox1/Htt/Bbc3/Zmpste24/Slc30a1/Cnnm4/Slc39a9/Ptpn6/Cxcr4/Itpr3/Ap3d1/Anxa6/Mcoln1/Dlg1/Mcoln2/P2ry6/Dnm1l/Myo5a/Trpm7/Micu2/Ubash3b/Atp7a/Slc39a14/Gsto1/Itgav/Lyn/Oga/Vdac1/Adrb2/Slc39a6/Fkbp1b/Atp2c1/Ank2/Slc39a7/Ppp2ca/Camk2d/Slc41a2/Cysltr1/Mcur1/Magt1/Plcg2/Itpr1/Camk2g/Akt1/Diap…	metal ion transport	1.48337	0.00886578	Tgfb2/Atp2a3/Cd19/Coro1a/Ndfip1/Ramp3/Ahnak/Cd84/Ccl5/Atp2b1/Ms4a1/Ptprc/Atp1a1/Orai1/Mcub/Oga/Atp1b3/Ramp1/Gas6/Diaph1/Ppp3ca/Slc39a7/Ubash3b/Rem1/Ptpn22/Tspan13/Psen2/Ccr5/Rhoa/Itpr1/Fyn/Ccr1/Lyn/Ctnnb1/Nfatc3/Homer1/Kcnn4/Nipa2/Trpm7/Pdgfb/Calm3/Cysltr1/Ryr1/Akt1/Calm2/Ywhae/Dnm1l/Asph/1810037I17Rik/Ptpn6/Tusc3/Itpr3/Slc39a1/Prkcb/Magt1/Mcur1/Ppp2ca/Anxa6/Ank2/Ap3d1/Slc39a6/Fcrl5/Micu2/Bak1/Cl…
GO:0007264	small GTPase mediated signal transduction	-1.47367	0.000760151	Arhgef11/Psd3/Ppp2cb/Rabgef1/Rhoq/Cul3/Abl2/Icmt/Bcar3/Pik3cg/Dock7/Sipa1/Cyth4/Mapkapk5/Flot1/Trio/Gdi1/Gpr18/Flcn/Arfgef2/Iqsec1/Vav2/Nisch/Rasal3/Arhgef2/Rassf1/Sipa1l3/Scai/Trim28/Brk1/Prex1/Vav3/Nup62/Pik3cb/Itpkb/Rgl2/Chm/Dennd1a/Usp8/Arhgef10/Dhcr24/Arhgef3/Dennd4c/Rasa3/Arhgef18/Kpnb1/Arhgap12/Rgl1/Sipa1l2/Rras2/Ralgps2/Rasgrp1/Sos1/Ralbp1/Plekhg3/Rap1a/Ralb/Ripor2/Mras/Camk2d/Psd4/Bcl6/C…	small GTPase mediated signal transduction	1.53452	0.00250537	Tgfb2/Fgd2/Cyth1/Dock10/Tiam1/Eps8/Arhgdia/Arf6/Arhgap18/Cdc42se2/Dock2/Dbnl/Dok2/Stmn1/Rock2/Ccdc88a/Sdcbp/Dhcr24/Itsn2/Arhgap26/Rhob/Dennd4a/Ogt/Rtn4/Arhgef1/Nras/Rasa3/Dnm2/Cdc42/Arhgef10l/Grb2/Gdi2/Mapre2/Map2k1/Arhgap30/Rhog/Rhoh/Dennd4b/Arhgef6/Kctd10/Cyth4/Rhoa/Ccdc88c/Dnmt1/Rnd3/Cdc42se1/Ralbp1/Itgb1/Arhgap12/Rap1a/G3bp2/Myo9b/Map4k4/Trim28/Bnip2/Plekhg3/Cyfip1/Kras/Uso1/Arhgap17/Cbl/Vav3…
GO:0048588	developmental cell growth	-1.47421	0.0130338	L1cam/Shtn1/Sirt1/Nin/Rufy3/Trpv2/Sema4d/Fubp1/Spg20/Nrp2/Lrp1/Ctdp1/Spag9/Gdi1/Stk11/App/Anapc2/Gsk3b/Vcl/Cxcr4/Plxna4/C9orf72/Map2k4/Ndel1/Ulk2/Yy1/Gsk3a/Ep300/Slc23a2/Rab21/Camk2d/Ist1/Ddr1/Plxna1/Kdm1a/Cyfip2/Srf/Kmt2d/Slc9a6/Cpne1/Cyfip1/Bcl11a/Plaa/Usp9x/Actr3/Nrp1/Arhgap4/Hnrnpk/Pdlim5/Fn1/Pafah1b1/Itsn2/Dip2b/Ctnnb1/Dnm2/Rtn4/Foxp1/Zeb2/Ptprs/Twf2/Picalm/Rab11a/Tiam1/Sema4a/Iqgap1/Ddx39b/…	developmental cell growth	1.474	0.0263098	Olfm1/Tiam1/Raph1/Pi16/Ddx39b/Iqgap1/Foxp1/Sema4a/Eif4g2/Dbnl/Ptprs/Pafah1b1/Itsn2/Zeb2/Rtn4/Fn1/Twf2/Dnm2/Arhgap4/Pdlim5/Hnrnpk/Usp9x/Bcl11a/Ccr5/Dip2b/Ctnnb1/Rab11a/Itgb1/Kdm1a/Picalm/Cyfip1/Spag9/Kmt2d/Plxna1/Slc9a6/Cyfip2/Cpne1/Gsk3b/Ulk2/Akap13/Rnf6/Gsk3a/Vcl/Ep300/Ddr1/L1cam/Gdi1/Actr3/Auts2/Dvl1/Camk2d/Dpysl2/Wdr36/Fdps/Map2k4/Rgs2
GO:0009611	response to wounding	-1.47944	0.00143441	Acvrl1/Wnt4/Rab27a/Ptpn6/Cxcr4/Anxa6/Dcbld2/Hmgcr/Mrtfa/Cd24a/Pik3cb/Jaml/Pten/Map2k4/Macf1/Mir22hg/Casp3/B4galt1/BC004004/Ndel1/Scrib/Ubash3b/Atp7a/Lyst/Tec/Lyn/Adrb2/Gpx1/Fkbp1b/Jak2/Sdc1/Ddr1/Arfgef1/Ccl2/Epha4/Nfe2l2/Tlr4/Srsf6/Hps5/Mif/Srf/Ptprj/Pdcd10/Mia3/Adam17/Ndnf/Crk/Ext1/Sh2b3/Blk/Elk3/Sulf2/Gna13/Fermt3/Clec7a/Map3k1/Evl/6330407A03Rik/Pip5k1c/Xbp1/Notch2/Map2k1/Dpysl3/Fn1/Ano6/Pdgfb/…	response to wounding	1.46217	0.0133956	Ccr2/F13a1/Tgfb2/Thbs1/Actg1/Srsf5/Plec/St3gal4/Neat1/Cd24a/Grn/Anxa2/Prkcd/Prcp/Cnn2/Siglecg/Zfp36l2/Serpinb2/Lcp1/Axl/Klf4/Clec7a/Cers2/Sulf2/F5/Ptprs/Syk/Flna/Map3k1/Anxa5/Xbp1/Mia3/Myh9/Rtn4/Macf1/Fn1/Cd9/Gas6/Tspan32/Cfh/Clec10a/Ubash3b/Zfp36/Map2k1/Elk3/Cd44/Ndnf/Hif1a/Fermt3/Tec/Stk24/Lyn/Dpysl3/Blk/Itgb1/Sh2b3/Pip5k1c/Pdgfb/Ccl2/Smpd1/F7/Selp/Pdcd10/Ptpn6/Cd36/Arfgef1/Epha4/Srsf6/Pear1/Tl…
GO:0090130	tissue migration	-1.48044	0.00504136	Paxip1/Clasp1/Tgfbr3/Pik3cg/Strap/Vhl/Pdpk1/Iqsec1/Itgb1bp1/Acvrl1/Akt3/Loxl2/Krit1/Pxn/Pik3cb/Hdac7/Pten/Macf1/Gpi1/Adipor1/Stat5a/Cib1/Itgav/Gpx1/Lemd3/Spred1/Plcg2/Capn7/Nfe2l2/Akt1/Srf/Fbxw7/Pdcd10/Mia3/Adam17/Ptpn11/Nr4a1/Sp1/Sh3bp1/Rin2/Glipr2/Rac1/Dpp4/Evl/Arsb/Rock2/Nrp1/Nus1/Lpxn/Map4k4/Adam9/Pdgfb/Mapre2/Myh9/Jup/Emc10/Rtn4/Hif1a/Zeb2/Coro1c/Mef2c/Ets1/Map2k3/Rab11a/Rhoa/Pik3cd/Sema4a/A…	tissue migration	1.47343	0.0265551	Tgfb2/Thbs1/Plxnd1/Grn/Lgmn/Prcp/Mef2c/Arf6/Klf4/Prkx/Arsb/Emc10/Sema4a/Map2k3/Rock2/Loxl2/Zeb2/Rhob/Pfn1/Mia3/Pik3cd/Myh9/Atp5a1/Rtn4/Macf1/Coro1c/Mapre2/Jup/Lpxn/Hif1a/Rhoa/Ptpn11/Sp1/Rab11a/Itgb1/Akt3/Adam8/Pdgfb/Map4k4/Capn7/Stat5a/Akt1/Itgb2/Nr4a1/Dpp4/Lemd3/Rin2/Nus1/Pdcd10/Ets1/Fbxw7/Hdac7/Sh3bp1/Adipor1/Glipr2/Anln/Iqsec1/Plcg2
GO:0090132	epithelium migration	-1.48044	0.00504136	Paxip1/Clasp1/Tgfbr3/Pik3cg/Strap/Vhl/Pdpk1/Iqsec1/Itgb1bp1/Acvrl1/Akt3/Loxl2/Krit1/Pxn/Pik3cb/Hdac7/Pten/Macf1/Gpi1/Adipor1/Stat5a/Cib1/Itgav/Gpx1/Lemd3/Spred1/Plcg2/Capn7/Nfe2l2/Akt1/Srf/Fbxw7/Pdcd10/Mia3/Adam17/Ptpn11/Nr4a1/Sp1/Sh3bp1/Rin2/Glipr2/Rac1/Dpp4/Evl/Arsb/Rock2/Nrp1/Nus1/Lpxn/Map4k4/Adam9/Pdgfb/Mapre2/Myh9/Jup/Emc10/Rtn4/Hif1a/Zeb2/Coro1c/Mef2c/Ets1/Map2k3/Rab11a/Rhoa/Pik3cd/Sema4a/A…	epithelium migration	1.47343	0.0265551	Tgfb2/Thbs1/Plxnd1/Grn/Lgmn/Prcp/Mef2c/Arf6/Klf4/Prkx/Arsb/Emc10/Sema4a/Map2k3/Rock2/Loxl2/Zeb2/Rhob/Pfn1/Mia3/Pik3cd/Myh9/Atp5a1/Rtn4/Macf1/Coro1c/Mapre2/Jup/Lpxn/Hif1a/Rhoa/Ptpn11/Sp1/Rab11a/Itgb1/Akt3/Adam8/Pdgfb/Map4k4/Capn7/Stat5a/Akt1/Itgb2/Nr4a1/Dpp4/Lemd3/Rin2/Nus1/Pdcd10/Ets1/Fbxw7/Hdac7/Sh3bp1/Adipor1/Glipr2/Anln/Iqsec1/Plcg2
GO:0009725	response to hormone	-1.48398	0.00012969	Rnf6/Hdac1/C2cd5/Shc1/Casp9/Akap13/Rnf14/Brd8/Syap1/Nr1d1/Ncoa5/Inpp5k/Ahcyl1/Tbc1d4/Creb1/Sirt1/Ube2l3/Opa1/Sik2/Foxo1/Smarca4/Rab8a/Pias2/Srebf1/Rhoq/Igf1r/Insig2/Pip4k2c/Tgfbr3/Enpp1/Bcar3/Nr1h3/Trpv4/Scap/Pdpk1/Soga1/Parp1/Irs2/Gsk3b/Smarcc1/Crls1/Socs7/Ubr5/Trip4/Zfp106/Akt3/Tmf1/Padi2/Cd24a/Trim25/Cnot9/Stat5b/Pxn/Kbtbd2/Uri1/Pten/Prkaca/Gba/Esrra/Rbbp5/P2ry6/Nsmf/Stat6/Vps11/Cav2/Dennd4c/Z…	response to hormone	1.38717	0.0133956	Tgfb2/Dab2/Lbh/Srsf5/Ramp3/Cd24a/Prkcd/Prcp/Atp2b1/Ddx5/Mef2c/Grk2/Zfp36l2/Pip4k2a/Ddx17/Nucks1/Rab8b/Usf1/Arsb/Spp1/Atp1a1/Ywhah/Pid1/Rock2/Srsf3/Stat3/Anxa5/Ogt/Xbp1/Trerf1/Srebf2/Ikbkb/Myo1c/Ramp1/Mzb1/Ptpre/Cnot1/Zmiz1/Grb2/Rab31/Ptpra/Rara/Hnrnpk/Hcls1/Csk/Zfp36/Map2k1/Cfl1/Capn1/Cav2/Hnrnpu/Lpin1/Vamp2/Snx5/Lmbrd1/Rhoa/Ptpn11/Appl1/Mapk1/Sp1/Ncoa3/Cdk2/Lyn/Ctnnb1/Zfp106/Akt3/Egr1/Zbtb7a/Ccn…
GO:0040017	positive regulation of locomotion	-1.48474	0.000173529	Stk39/Pdcd6/Myo1f/Acvr1b/Shtn1/Plk2/Pik3c2a/Gab1/C5ar1/Sirt1/Prkd2/Mapk8/Rufy3/C3ar1/Smurf2/Icam1/Igf1r/Clasp1/Carmil2/Sema4d/Dapk3/Fubp1/Pik3cg/Dock7/Fgr/Trpv4/Lrp1/Pdpk1/Spag9/Irs2/App/Elp5/Iqsec1/Itgb1bp1/Sun2/Wnt11/Ptp4a1/Arhgef2/Tmsb4x/Cxcr4/Akt3/Prex1/Pik3cb/Hdac7/Stx4a/Il6st/Gpi1/P2ry6/Dnm1l/Nsmf/Myo5a/Stat5a/Cass4/Spn/Cavin1/Atp7a/Stk4/Rras2/Cib1/Itgav/Abcc1/Lyn/Ripor2/Camk2d/Jak2/Plcg2/C…	positive regulation of locomotion	1.42263	0.00963721	Ccr2/Tgfb2/Ccl24/Thbs1/Dab2/Actg1/Coro1a/Myadm/Grn/Lgmn/Ccl5/Tiam1/Actn4/Arf6/Arpc2/Iqgap1/Clec7a/Ptprc/Adam10/Emc10/Sema4a/Ptafr/Map2k3/Rock2/Sdcbp/Zfp703/Cd74/Flna/Stat3/Rhob/Pfn1/Xbp1/Mia3/Pik3cd/Atp5a1/Rtn4/Fn1/Myo1c/Camk1d/Gas6/Diaph1/Ppp3ca/Trem2/Mapre2/Map2k1/Cfl1/Hif1a/Rhoa/Fermt3/Mapk1/Sp1/Ccr1/Cx3cr1/Wnk1/Lyn/Stk4/Rab11a/Itgb1/Akt3/Egr1/Swap70/Furin/Sell/Adam8/Pdgfb/Map4k4/Vps35/Capn7/C…
GO:0034504	protein localization to nucleus	-1.48575	0.00297939	Stk11/Parp1/Htt/Chp1/App/Flcn/Gsk3b/Sun2/Ubr5/Cdk1/Sec13/Fam53c/Trim28/Sun1/Nup62/Abca7/Ipo7/Lrrk2/Nup153/Pttg1ip/Ing1/Cav2/Kpnb1/Tor1aip1/Tnpo3/Nupl1/Pikfyve/Ep300/Ctnna1/Kpna2/Hyal2/Lats1/Mepce/Tnpo2/Ppp2ca/Nup50/Jak2/Nup98/Ctdnep1/Nup88/Ipo8/Akt1/Fbxo4/Pkig/Ppp3ca/Lats2/Cse1l/Nup93/Osbpl8/Hnrnpu/Rbm22/Ran/Mdfic/Appl1/Ilrun/Kpna1/Dnajb6/Arl2bp/Akt2/Zbtb7a/Ptpn22/Tnpo1/Tfrc/Xbp1/Fyn/Xpo1/Ywhae/M…	protein localization to nucleus	1.43125	0.0411914	Tgfb2/Prkcd/Ddx5/Lmna/Grk2/Hdgf/Tardbp/Rassf5/Ppp3r1/Syk/Flna/Stat3/Ogt/Xbp1/Txnip/Gbp2/Ppp3ca/Kpna2/Hcls1/Hnrnpm/Cfl1/Elavl1/Cav2/Ptpn22/Jup/Hnrnpu/Ran/Cse1l/Pkig/Appl1/Arl2bp/Mapk1/Fyn/Ing1/Mapk14/Cdk1/Tnpo1/Pttg1ip/Zbtb7a/Dnajb6/Rbm22/Trim28/Sun1/Hhex/Osbpl8/Akt1/Ywhae/Abca7/Akt2/Xpo1/Mepce/Kpna1/Cd36/Ctnna1/Ilrun/Tfrc/Nup62/Ppp2ca/Jak2/Eif4enif1/Tor1aip1/Nup88/Tnpo3/Nup107/Gsk3b/Sun2/Kpnb1/Nu…
GO:0098657	import into cell	-1.48713	0.0136889	Trpv2/Slc15a4/Slc39a10/Slc12a7/Trpv4/Flot1/Irs2/Iqsec1/Slc12a9/Steap3/Slc30a1/Dlg1/Slc2a1/Acsl3/Slc9a9/Slc1a5/Scrib/Slc39a14/Abcc1/Slc7a1/Slc31a1/Adrb2/Slc39a6/Slc15a2/Akt1/Synj1/Slc9a6/Atp1b3/Slc7a8/Slc6a6/Atp1a1/Arl6ip1/Tsg101/Slc36a1/Akt2/Dnm1/Pip5k1c/Fyn/Trem2/Actb/Ap2b1/Dnm2/Eps15/Ramp3/Wnk1/Cd36/Ppp3r1/Thbs1/Prkcd/Ap2m1/Slc7a2/Folr2	import into cell	1.51848	0.0230236	Thbs1/Slc7a2/Ramp3/Prkcd/Folr2/Atp1a1/Eps15/Ppp3r1/Ap2m1/Atp1b3/Dnm2/Slc1a5/Ap2b1/Trem2/Arl6ip1/Fyn/Wnk1/Slc12a6/Itgb1/Pip5k1c/Akt1/Akt2/Slc6a6/Dnm1/Slc9a6/Cd36/Slc15a2/Acsl3/Slc39a6/Tsg101/Il10ra/Iqsec1/Numb/Slc27a4/Slc30a1/Rgs2/P2rx1/Scrib/Synj1/Slc7a8
GO:0016570	histone modification	-1.48992	0.000541073	Tada2a/Prmt6/Nsd3/Wac/Hdac4/Usp21/Rnf40/Sphk2/Setdb1/Eed/Hdac1/Kdm4b/Nelfa/Brd8/Kdm1b/Setd7/Usp15/Phf1/Kmt5c/Setd1a/Sirt1/Rcor3/Fmr1/Prkd2/Rnf2/Tada1/Kdm6b/Pcgf3/Smarca4/Srebf1/Naa40/Otub1/Msl2/Cul4b/Paxip1/Uhrf1/Yeats4/Ezh1/Actl6a/Glyr1/Bcor/Naa60/Setdb2/Phf2/Lcor/Ing5/Pcgf5/Uimc1/Taf1/Trrap/App/Flcn/Kat6a/Epc1/Ldb1/Ubr5/Zmpste24/Aurkb/Jade1/Smyd2/Crtc2/Kansl2/Nsd1/Kmt2e/Padi2/Nsd2/Setd3/Padi4/K…	histone modification	1.51778	0.00263208	Irf4/Prkcd/Hopx/Lmna/Jarid2/Kdm7a/Kdm2a/Macroh2a1/Slk/Ogt/Xbp1/Morf4l2/Trerf1/Kdm6a/Tbl1xr1/Kdm2b/Trip12/Padi4/Lpin1/Naa50/Mta2/Huwe1/Dnmt1/Cdk2/Suz12/Hr/Ctnnb1/Fbl/Eid1/Usp7/Pygo2/Pax5/Brd4/Phf20l1/Ctbp1/Kmt2e/Vrk1/Kdm1a/Usp22/Cdk9/Kmt2a/Brpf1/Kmt2d/Sfpq/Tet3/Mapk3/Smarca4/Taf1/Morf4l1/Ddb1/Ccna2/Rps6ka4/Srebf1/Tcf3/Hdac7/Prkcb/Jak2/Nsd1/Suds3/Paxbp1/Asxl1/Zbtb7b/Kat2b/Aurkb/Bcor/Ldb1/Taf5l/Msl1…
GO:0051640	organelle localization	-1.49449	0.000132146	Scfd2/Mlh1/Sphk2/Ap3m2/Chmp7/Golga2/Ap1ar/Chmp1a/Gpsm2/Tesk1/Spire1/Btk/Pdcd6/Trak2/Ahcyl1/Myo1f/Borcs5/Nin/Stk25/Opa1/Mapk8/Kif13a/Dctn1/Fam98a/Ap1s2/Arfgap3/Rab8a/Rabgef1/Stx12/Mis12/Stx2/Clasp1/Uvrag/Il4ra/Cul3/Pik3cg/Stx16/Dock7/Fgr/Pdpk1/Spag9/Stk11/Htt/Mospd3/Chp1/Flcn/Fbxw11/Sun2/Rab27a/Aurkb/Arhgef2/Tmem106b/Vps45/Rhot2/Ap3d1/Snap23/Sdad1/Lamp1/Stard3nl/Sun1/Nup62/Vps4a/Pten/Chmp5/Lrrk2/D…	organelle localization	1.49643	0.00274636	Ywhaz/Cd84/Lmna/Ezr/Actr2/Actn4/Rab8b/Syk/Pafah1b1/Ogt/Myh9/Ap3m1/Map4/Myo1c/Dnm2/Cdc42/Lat2/Nusap1/Borcs6/Cfh/Vps4b/Pacs2/Myo1g/Dync1h1/Mef2a/Rab1a/Esyt1/Esyt2/Map2k1/Cfl1/Cav2/Hnrnpu/Ran/Psen2/Vamp2/Hif1a/Tbc1d23/Map4k2/Kif5b/Rab3d/Lyn/Cenpa/Birc5/Becn1/Ctnnb1/Rab11a/Exoc5/Blk/Nsf/Itgb1/Abce1/Cdt1/Fam91a1/Picalm/Mtm1/Sun1/Hhex/Tacc1/Kif23/Spag9/Uso1/Llgl1/Stx7/Rab7/Dnm1l/Xpo1/Pdcd10/Pip4p1/Dnm1…
GO:0032535	regulation of cellular component size	-1.50033	0.00107862	Carmil2/Sema4d/Spg20/Slc12a7/Hip1r/Lrp1/Lima1/Gdi1/Jmy/Anapc2/Gsk3b/Mlst8/Slc12a9/Kank3/Tmsb4x/Inf2/Akt3/Plxna4/Brk1/Prex1/Pten/Dlg1/Ndel1/Slc9a3r1/Ulk2/Atp7a/Arfip1/Ep300/Lats1/Rab21/Washc5/Ist1/Arfgef1/Arf1/Add3/Snx9/Akt1/Nck1/Kdm1a/Srf/Nckap1l/Rab5a/Add1/Twf1/Cyfip1/Vasp/Bcl11a/Sh3bp1/Clec2i/Kcnn4/Rac1/Map3k1/Evl/Actr3/Nrp1/Capn1/Dstn/Arhgap4/Swap70/Tmod3/Fn1/Ano6/Pafah1b1/Ogt/Dip2b/Dnm2/Rtn4/…	regulation of cellular component size	1.42449	0.0263663	Ccl24/Olfm1/Coro1a/Myadm/Tmsb10/Prkcd/Arpc4/Gsn/Ezr/Eps8/Actr2/Wdr1/Arf6/Arpc2/Mtpn/Arhgap18/Sema4a/Eif4g2/Dbnl/Ptprs/Sptbn1/Arpc5/Map3k1/Pafah1b1/Pfn1/Ogt/Capzb/Capza2/Gmfb/Ap2m1/Rtn4/Clec2i/Fn1/Twf2/Tmem123/Myo1c/Dnm2/Tmod3/Arhgap4/Grb2/Hcls1/Add1/Cfl1/Add3/Capn1/Bcl11a/Anxa7/Ccr5/Rhoa/Dip2b/Rab11a/Slc12a6/Kcnn4/Akt3/Swap70/Kdm1a/Picalm/Rin3/Cyfip1/Akt1/Capza1/Arfgef1/Hp1bp3/Baiap2/Sh3bp1/Dstn/…
GO:0016458	gene silencing	-1.5025	0.00961068	Dicer1/Dot1l/Marf1/Ezh2/Cnot10/Cnot6l/Zc3h10/Bmi1/Ripk1/Wdhd1/Cnot7/Atad2/Eri1/Eed/Chmp1a/Ago4/Sirt1/Tnrc6b/Fmr1/Xpo5/Ezh1/Pus10/Eif4enif1/Dgcr8/Nrde2/Eif4g1/Tut7/H1f0/Zmpste24/Zc3h7a/Cnot9/Kmt2b/Ncbp1/Tarbp2/Ube2b/Hat1/Ctbp1/Arid1a/Dhx9/Dnmt1/Msl3/Kdm1a/Smchd1/Ppp3ca/Kmt2d/Srcap/Cnot6/Cdk2/Limd1/Map2k1/Pum2/Ddx3x/Elavl1/Nfkb1/Celf1/Cnot1/Ddx6/Macroh2a1/Celf2/Stat3/Ddx17/Pabpc1/Morf4l2/Ddx5/Rbm3/…	gene silencing	1.59197	0.00923923	Ddx5/Hnrnpa2b1/Ddx17/Stat3/Macroh2a1/Limd1/Morf4l2/Pabpc1/Rbm3/Celf2/Celf1/Cnot1/Pum2/Ddx3x/Ppp3ca/Srcap/Zfp36/Map2k1/Elavl1/Ddx6/Dnmt1/Cdk2/Tnrc6a/Tut7/Ctbp1/Kdm1a/Arid1a/Kmt2d/Nfkb1/Morf4l1/Eif4enif1/Dhx9/Tarbp2/Srrt/Msl3/Cnot10/Hdac2/Cnot6/Hat1/Chmp1a/Atad2/Cnot3/Smchd1/Zc3h7a/Cnot9/Kmt2b/Cnot6l/Ago4/Eif4g1/Snd1/Eed/Tnrc6b/Suv39h1/Hells/Dgcr8/Ncbp1/Zmpste24/Nrde2/Ezh1/Cnot7/Esr1/H1f5/Ncor1/Kcn…
GO:0060560	developmental growth involved in morphogenesis	-1.5026	0.00788209	L1cam/Shtn1/Ahr/Nin/Rufy3/Trpv2/Sema4d/Spg20/Nrp2/Lrp1/Spag9/Gdi1/Stk11/App/Anapc2/Gsk3b/Wnt11/Vcl/Cxcr4/Plxna4/C9orf72/Trim28/Ndel1/Ulk2/Ep300/Slc23a2/Rab21/Ist1/Ddr1/Plxna1/Kdm1a/Cyfip2/Srf/Slc9a6/Cpne1/Cyfip1/Ext1/Bcl11a/Plaa/Usp9x/Actr3/Nrp1/Arhgap4/Hnrnpk/Fn1/Pafah1b1/Itsn2/Dip2b/Ctnnb1/Dnm2/Rtn4/Zeb2/Ptprs/Twf2/Picalm/Rab11a/Tiam1/Sema4a/Iqgap1/Cfl1/Raph1/Eif4g2/Dbnl/Ccr5/Dpysl2/Olfm1	developmental growth involved in morphogenesis	1.45591	0.0334977	Olfm1/Tiam1/Raph1/Iqgap1/Sema4a/Eif4g2/Dbnl/Ptprs/Pafah1b1/Itsn2/Zeb2/Rtn4/Fn1/Twf2/Dnm2/Arhgap4/Hnrnpk/Cfl1/Usp9x/Bcl11a/Ccr5/Dip2b/Ctnnb1/Rab11a/Itgb1/Kdm1a/Picalm/Trim28/Cyfip1/Spag9/Plxna1/Slc9a6/Cyfip2/Cpne1/S1pr1/Gsk3b/Ulk2/Ext1/Rnf6/Vcl/Ep300/Ddr1/Wnt11/L1cam/Gdi1/Actr3/Auts2/Dvl1/Dpysl2/Wdr36
GO:1903827	regulation of cellular protein localization	-1.50539	8.77e-05	Stac2/Lrp1/Pdpk1/Gdi1/Stk11/Parp1/Htt/Chp1/App/Flcn/Gsk3b/Iqsec1/Bbc3/Itgb1bp1/Ubr5/Cdk1/Ptpn9/Tmbim1/Sfn/Vti1b/Cct7/Wapl/Trim28/Cep250/Nup62/Abca7/Vps4a/Gpd1l/Ppfia1/Prkaca/Lrrk2/Dlg1/Stx4a/Acsl3/Csnk2a1/Cav2/Zdhhc7/Bcl2l1/Numa1/Myo5a/Ldlrap1/Ndel1/Scrib/Nupl1/Sorl1/Gsk3a/Cib1/Vamp2/Ep300/Ctnna1/Hyal2/Prkaa1/Rab11fip5/Rap1a/Ralb/Cyld/Ripor2/Lats1/Mepce/Leprotl1/Ppp2ca/Camk2d/Dag1/Jak2/Prr5l/Csnk…	regulation of cellular protein localization	1.49316	0.00274636	Tgfb2/Dab2/Ramp3/Prkcd/Tmem30a/Cltc/Gsn/Ezr/Arf6/Lcp1/Arpc2/Iqgap1/Tardbp/Adam10/Pid1/Rassf5/Wipf1/Ppp3r1/Sptbn1/Rock2/Ccdc88a/Flna/Macroh2a1/Abhd17b/Uhmk1/Edem1/Ogt/Xbp1/Ap2m1/Rtn4/Myo1c/Cdc42/Gas6/Cd81/Hnrnpk/Hcls1/Hnrnpm/Trem2/Csk/Map2k1/Cfl1/Rhog/Cav2/Ptpn22/Jup/Ankrd13a/Ran/Vamp2/Ptpn11/Pkig/Kif5b/Appl1/Msn/Mapk1/Fyn/Ube2j1/Ctnnb1/Itgam/Mapk14/Rab11a/Cdk1/Oaz1/Itgb1/Cdt1/Vcp/Snx3/Rap1a/Pip5k…
GO:0030335	positive regulation of cell migration	-1.51669	8.31e-05	Stk39/Pdcd6/Myo1f/Acvr1b/Shtn1/Plk2/Pik3c2a/Gab1/C5ar1/Sirt1/Prkd2/Mapk8/Rufy3/C3ar1/Smurf2/Icam1/Igf1r/Clasp1/Carmil2/Sema4d/Dapk3/Fubp1/Pik3cg/Dock7/Fgr/Trpv4/Lrp1/Pdpk1/Spag9/Irs2/App/Elp5/Iqsec1/Itgb1bp1/Sun2/Wnt11/Ptp4a1/Arhgef2/Tmsb4x/Cxcr4/Akt3/Prex1/Pik3cb/Hdac7/Stx4a/Il6st/Gpi1/P2ry6/Dnm1l/Nsmf/Myo5a/Stat5a/Cass4/Spn/Atp7a/Stk4/Rras2/Cib1/Itgav/Abcc1/Lyn/Ripor2/Camk2d/Jak2/Plcg2/Ccl2/Rap…	positive regulation of cell migration	1.43093	0.0113041	Ccr2/Tgfb2/Ccl24/Thbs1/Dab2/Actg1/Coro1a/Myadm/Grn/Lgmn/Ccl5/Tiam1/Actn4/Arf6/Arpc2/Iqgap1/Clec7a/Ptprc/Adam10/Emc10/Sema4a/Ptafr/Map2k3/Rock2/Sdcbp/Zfp703/Cd74/Flna/Stat3/Rhob/Pfn1/Xbp1/Mia3/Pik3cd/Atp5a1/Rtn4/Fn1/Myo1c/Camk1d/Gas6/Diaph1/Ppp3ca/Trem2/Mapre2/Map2k1/Hif1a/Rhoa/Fermt3/Mapk1/Sp1/Ccr1/Cx3cr1/Wnk1/Lyn/Stk4/Rab11a/Itgb1/Akt3/Egr1/Swap70/Furin/Sell/Adam8/Pdgfb/Map4k4/Capn7/Ccl2/Stat5a/…
GO:0051592	response to calcium ion	-1.51747	0.0174488	Hnrnpd/Gdi1/Htt/App/Itpr3/Mcoln1/Itpkb/Fos/Cpne2/Ep300/Ncstn/Prkaa1/Ppp3ca/Add1/Nfatc3/Cpne1/Mef2a/Homer1/Slc25a24/Clic4/Adam9/Sec31a/Junb/Mef2c/Wnk1/Anxa7/Iqgap1/Thbs1/Fus/Lgmn/Jund/Anxa5	response to calcium ion	1.57213	0.0303945	Thbs1/Lgmn/Jund/Mef2c/Fus/Iqgap1/Anxa5/Junb/Ppp3ca/Mef2a/Add1/Anxa7/Sec31a/Ncstn/Wnk1/Nfatc3/Homer1/Smpd1/Asph/Slc25a24/Itpr3/Cpne1/Clic4/Hnrnpd/Ep300/Htt/Gdi1/Rasgrp2/Ahcyl1/App/Fos
GO:0010256	endomembrane system organization	-1.51927	0.000178835	Arhgef7/Micall1/Exoc8/Tango2/Chmp7/Golga2/Spink2/Emd/Spaca1/AU040320/Tor1aip2/Mpp5/Rab33b/Camsap2/Shtn1/Creb1/Stk25/Dctn1/Sgta/Lnpk/Sec23ip/Stx2/Clasp1/Rab3gap2/Mmgt1/Ptbp1/Stx16/Lemd2/Usp6nl/Flot1/Htt/Mospd3/Otof/Arfgef2/Trappc11/Tmem127/Reep3/Sun2/Rab27a/Plscr3/Zmpste24/Cdk1/Cxcr4/Pde4dip/Ap3d1/Tmf1/Anxa6/Sun1/Hace1/Abca7/Vps4a/Tbc1d20/Pten/Lrrk2/Tmed5/Stx4a/Usp8/Huwe1/Vps11/Armh3/Cav2/Hook3/As…	endomembrane system organization	1.64944	0.000453975	Tgfb2/Psap/Ywhaz/Prkcd/Lmna/Cltc/Gsn/Vmp1/Ptprc/Tardbp/Emc10/Mtss1/Csnk1a1/Syngr2/Emc1/Sptbn1/Pafah1b1/Mia3/Myh9/Rtn4/Dnm2/Cdc42/Vps4b/Rtn3/Coro1c/Rab1a/Esyt1/Esyt2/Map2k1/Cav2/Degs1/Mfsd14a/Tram1/Csnk1d/Arl6ip1/Mapk1/Huwe1/Sec31a/Pi4k2a/Surf4/Rab11a/Cdk1/Syngr1/Nploc4/Gorasp2/Dnajc13/Snx3/Golph3/Rab2a/Vrk1/Tmem43/Get4/Rab5c/Sun1/Akt1/Uso1/Abca7/Smpd1/Akt2/Lemd3/Pdcd10/Gak/Mapk3/Abca1/Tmed5/Dnm1/…
GO:0000910	cytokinesis	-1.5235	0.0101478	Anln/Entr1/Chmp3/Git1/Chmp7/Chmp1a/Spire1/Stmn1/Plk2/Kif13a/Pik3r4/Trim36/Rab35/Pkp4/Stx2/Igf1r/Uvrag/Cul3/Spg20/Cdc14a/Flcn/Aurkb/Nup62/Klhl21/Vps4a/Chmp5/Usp8/Cenpa/Bcl2l1/Nusap1/Pstpip1/Cxcr5/Washc5/Ist1/Arf1/Kif3b/Snx9/Ahctf1/Chmp4b/Rhoc/Racgap1/Chmp1b/Actr3/Rock2/Dstn/Becn1/Myh9/Klhl9/Vps4b/Rab11a/Rhoa/Cfl1/Pdcd6ip/Actr2/Rhob	cytokinesis	1.61519	0.0108126	Actr2/Pdcd6ip/Sptbn1/Stmn1/Rock2/Racgap1/Rhob/Myh9/Nusap1/Vps4b/Cfl1/Klhl9/Rhoa/Cenpa/Birc5/Becn1/Rab11a/Prc1/Ahctf1/Kif23/Nup62/Cxcr5/Dstn/Aurkb/Anln/Arf1/Snx9/Setd2/Plk1/Chmp1a/Actr3/Washc5/Birc6/Rab35/Apc/Kif3b/Stx2/Chmp1b/Chmp5/Rock1/Cdc25b/Kif20b/Cul3/Usp8/Git1/Kif13a/Daxx/Ist1/Chmp4b/Kif20a/Pik3c3/E2f8/Ect2/Prkce/Uvrag/Pstpip1/Washc1/Kif4/Vps4a/Rhoc/Trim36/Pik3r4
GO:0032944	regulation of mononuclear cell proliferation	-1.52665	0.00322803	Ptpn6/Rasal3/Cd24a/Cebpb/Vav3/Myd88/Stat5b/Dlg1/Il6st/Clcf1/Cd244a/Casp3/Sash3/Stat5a/Spn/Tmem131l/Scrib/Peli1/Nfatc2/Sos1/Zbtb7b/Slc7a1/Lyn/Ripor2/Tcf3/Ripk2/Tnfrsf13b/Btla/Bcl6/Laptm5/Tnfrsf1b/Tlr4/Il1b/Nck1/Mif/Nckap1l/Ikzf3/Gpr183/Cd22/Blk/Clec2i/St6gal1/Ptpn22/Ccr7/Tfrc/Fcgr2b/Syk/Ctnnb1/Mzb1/Prkar1a/Mef2c/Tnfrsf21/Vsig4/Siglecg/Inpp5d/Arg1/Cd209a/Ndfip1/Ptprc/Cd44/Ccl5/Cd74/Coro1a/H2-Ab1/H2…	regulation of mononuclear cell proliferation	1.42824	0.0403037	Fcgr2b/Ccr2/Vsig4/H2-Aa/Coro1a/Ndfip1/Cd24a/Cd209a/H2-Ab1/Arg1/Ccl5/Inpp5d/Mef2c/Siglecg/Prkar1a/Ptprc/Syk/Cd74/Clec2i/Mzb1/Cd81/Ptpn22/Cd44/Cd22/Sash3/Lyn/Tnfrsf21/Ctnnb1/Gpr183/Blk/Tnfrsf13b/Irf1/Stat5a/Vav3/St6gal1/Ptpn6/Ikzf3/Tfrc/Tcf3/Tlr4/Rasal3/Laptm5/Zbtb7b/Clcf1/Sos1/Ripor2/Lmo1/Il6st/Carmil2/Nfatc2
GO:0031345	negative regulation of cell projection organization	-1.52882	0.0049944	Sema4d/Spg20/Trpv4/Lrp1/Gdi1/Mylip/Gsk3b/Ptpn9/Katna1/Itm2c/Pten/Lrrk2/Ulk2/Gsk3a/Cib1/Ube3a/Dync1i2/Rapgef2/Epha4/Ppp3ca/Adam17/Prkcsh/Stap1/Gak/Pmp22/Bcl11a/Map4/Evl/Actr3/Nrp1/Dennd5a/Arhgap4/Fyn/Map4k4/Dpysl3/Pafah1b1/Dip2b/Dnm2/Rtn4/Ptprs/Cers2/Rhoa/Sema4a/Rbpj/Cfl1/Capzb/Flna/Ccr5/Arf6/Prkcd/Ywhah/Vim/Dab2/Lgals1	negative regulation of cell projection organization	1.59141	0.0132908	Dab2/Prkcd/Rbpj/Arf6/Lgals1/Sema4a/Cers2/Ywhah/Ptprs/Flna/Pafah1b1/Capzb/Vim/Rtn4/Map4/Dnm2/Arhgap4/Ppp3ca/Pmp22/Prkcsh/Cfl1/Bcl11a/Ccr5/Rhoa/Dip2b/Fyn/Dpysl3/Dennd5a/Itgb1/Itm2c/Map4k4/Ube3a/Gak/Dync1i2/Rapgef2/Epha4/Stap1/Rab29/Gsk3b/Snapin/Ulk2/Rnf6/Gsk3a/Hdac2
GO:0007159	leukocyte cell-cell adhesion	-1.53069	0.000660115	Ptpn6/Rasal3/Zbtb1/Ap3d1/Cd24a/Cebpb/Stat5b/Itpkb/Dlg1/Il6st/Cd244a/Casp3/Sash3/Stat5a/Spn/Tmem131l/Scrib/Peli1/Bcl10/Rasgrp1/Zbtb7b/Dusp22/Zfp608/Slc7a1/Malt1/Cd47/Cyld/Ripor2/Ripk2/Cd83/Btla/Bcl6/Zdhhc21/Rela/Laptm5/Il2rg/Rhoh/Ccl2/Ptpn2/Akt1/Il1b/Nck1/Pik3r6/Nckap1l/Mia3/Ext1/Rara/Zmiz1/Fermt3/Dpp4/Capn1/Ptpn22/Ccr7/Tfrc/Xbp1/Sell/H2-DMa/Msn/Fgl2/Cx3cr1/Golph3/Dusp3/Syk/Ptafr/Itgam/Prkar1a/Jam…	leukocyte cell-cell adhesion	1.46038	0.0141823	Ccr2/Vsig4/Socs6/Thbs1/H2-Aa/St3gal4/Coro1a/Ndfip1/Cd24a/H2-Ab1/Arg1/Ccl5/Prkar1a/Klf4/Lgals1/Ptprc/Dusp3/Ikzf1/Ptafr/Sirpa/Syk/Cd74/Runx1/Xbp1/Mia3/Nt5e/Cbfb/Dusp22/Zmiz1/Cd81/Cfh/Rara/Capn1/Rhoh/Ptpn22/Cd44/Rhoa/Fermt3/Msn/Cx3cr1/Sash3/Wnk1/Tnfrsf21/Itgam/Itgb1/Golph3/Sell/Adam8/Stk10/Irf1/Cyld/Ccl2/Stat5a/Akt1/Itgb2/Jam2/Malt1/Dpp4/Selp/Ets1/Ptpn6/Tfrc/Rasal3/Laptm5/Ap3d1/Ptpn2/Zbtb7b/Ext1/Ras…
GO:0007169	transmembrane receptor protein tyrosine kinase signaling pathway	-1.53412	6.42e-05	Ptp4a3/C2cd5/Shc1/Rapgef1/Stmn1/Csrnp1/Pdcd6/Ncoa5/Inpp5k/Zfand5/Gab1/Sirt1/Prkd2/Opa1/Lcp2/Socs5/Sik2/Foxo1/Srebf1/Rabgef1/Rhoq/Gigyf1/Igf1r/Pip4k2c/Enpp1/Abl2/Bcar3/Nrp2/Fgr/Hip1r/Lrp1/Pdpk1/Soga1/Irs2/Gsk3b/Rgs14/Smarcc1/Socs7/Wnt4/Zfp106/Nup62/Cnot9/Stat5b/Pxn/Pik3cb/Pten/Stat6/Casp3/Cav2/Adipor1/Stat5a/Cass4/Ndel1/Slc9a3r1/Ybx1/Ubash3b/Rab14/Flt3/Sorl1/Slc39a14/Gsk3a/Sos1/Zbtb7b/Ss18/Prkaa1/…	transmembrane receptor protein tyrosine kinase signaling pathway	1.52471	0.00250537	Thbs1/Lgmn/Prkcd/Tiam1/Pip4k2a/Rbpj/Axl/Nucks1/Iqgap1/Dusp3/Sulf2/Dgkd/Pid1/Sgpl1/Ptgir/Dok2/Syk/Stmn1/Ccdc88a/Srsf3/Stat3/Tcf4/Ncf1/Gfra2/Ogt/Xbp1/Rassf2/Pik3cd/Rtn4/Blnk/Txnip/Myo1c/Mzb1/Ptpre/Grb2/Ptpra/Ubash3b/Setx/Cav2/Psen2/Snx5/Lmbrd1/Hif1a/Ptpn11/Appl1/Mapk1/Fyn/Lyn/Ctnnb1/Mapk14/Blk/Zfp106/Sh2b3/Ccnd3/Pdgfb/Hhex/Cyfip1/Ccl2/Osbpl8/Stat5a/Akt1/Plaur/Cbl/Akt2/F7/Rab7/Nus1/Fbxw7/Eif4ebp2/Sl…
GO:0030855	epithelial cell differentiation	-1.53843	6.52e-05	Acvrl1/Wnt4/Wnt11/Palld/Sfn/Hsd17b4/Vcl/Cxcr4/Sipa1l3/Klf7/Skil/Cebpb/Myd88/Stat5b/Asxl1/Tbc1d20/Slc4a7/Il6st/Gpat4/Mafg/Casp3/B4galt1/Zdhhc7/Numa1/Stat5a/S1pr2/Asah1/Slc9a3r1/Scrib/Stk4/Jag1/Fzd1/Rap1a/Gpx1/Ripor2/Lats1/Zdhhc21/Spred1/Pde2a/Rxra/Rapgef2/Nfe2l1/Ugcg/Il1b/Srsf6/Lats2/Sidt2/Cdkn1b/Rap1b/Ncoa3/Add1/Foxj2/Rap2c/Gak/Ext1/Rara/Sav1/Sh3bp1/Ikbkb/Atf4/Rac1/Map3k1/Tsg101/Basp1/Rock2/Ccdc8…	epithelial cell differentiation	1.52231	0.00250537	Tgfb2/Dab2/Psap/Lbh/Id2/Myadm/Fosl2/Mef2c/Ezr/Rbpj/Klf4/Foxp1/Prkx/Mtss1/Sgpp1/Ppp3r1/Ptprs/Kdm2a/Rock2/Zfp703/Flna/Macroh2a1/Map3k1/Pafah1b1/Zeb2/Btg1/Xbp1/Vim/Rtn4/Txnip/Ikbkb/Sec24b/Rara/Add1/Zfp36/Map2k1/Sidt2/Hif1a/Rhoa/Msn/Ncoa3/Ccdc88c/Ptgs1/Ctnnb1/Stk4/Fasn/Nfe2l1/Rap1a/Foxj2/Pdgfb/Fndc3b/Hhex/Stat5a/Plaur/Ctnnd1/Fzr1/Gak/Atf4/Slc4a7/Numa1/Rap1b/Smarca4/Fzd1/Clic4/Rapgef2/Srsf6/Klf2/Sh3bp…
GO:0046651	lymphocyte proliferation	-1.54048	0.000882214	Rc3h2/Irs2/Slamf6/Gm36723/Wnt4/Lmbr1l/Ptpn6/Rasal3/Cxcr4/Cd24a/Cebpb/Vav3/Myd88/Stat5b/Dlg1/Il6st/Clcf1/Cd244a/Casp3/Sash3/Stat5a/Spn/Tmem131l/Scrib/Peli1/Azi2/Nfatc2/Flt3/Rasgrp1/Sos1/Zbtb7b/Ncstn/Slc7a1/Malt1/Lyn/Ripor2/Fkbp1b/Tcf3/Ripk2/Tnfrsf13b/Btla/Bcl6/Laptm5/Zbtb32/Tnfrsf1b/Tlr4/Il1b/Nck1/Impdh1/Mif/Gapt/Nckap1l/Ikzf3/Elf4/Gpr183/Cd22/Blk/Clec2i/Fkbp1a/Ptpn22/Ccr7/Tfrc/Fyn/Msn/Fcgr2b/Syk/…	lymphocyte proliferation	1.44996	0.0284588	Fcgr2b/Ccr2/Vsig4/H2-Aa/Cd19/Coro1a/Ndfip1/Cd24a/Cd209a/H2-Ab1/Arg1/Prkcd/Ccl5/Cd79a/Inpp5d/Mef2c/Siglecg/Prkar1a/Ptprc/Dock2/Syk/Cd74/Clec2i/Mzb1/Cd81/Ptpn22/Cd44/Cd22/Msn/Fyn/Sash3/Ncstn/Lyn/Zbtb32/Tnfrsf21/Ctnnb1/Gpr183/Itgam/Blk/Tnfrsf13b/Ccnd3/Gapt/Irf1/Stat5a/Itgb2/Malt1/Vav3/Impdh1/Ptpn6/Ikzf3/Tfrc/Tcf3/Tlr4/Rasal3/Laptm5/Elf4/Zbtb7b/Rasgrp1/Clcf1/Dock8/Flt3/Sos1/Ripor2/Lmo1/Gm36723/Il6st/…
GO:0043484	regulation of RNA splicing	-1.54869	0.00821544	Wtap/Srsf10/Pqbp1/Fxr2/Tia1/Thrap3/Habp4/Rbm12/Ncbp1/Tra2a/Srsf9/Mbnl2/Nup98/Polr2a/Clk4/Srsf6/Qk/Srsf7/Slc38a2/Hnrnph2/Hnrnpu/Rbm22/Hnrnpl/U2af2/Rps26/Celf4/Khdrbs1/Akt2/Srsf1/Zbtb7a/Hnrnpk/Setx/Hnrnph1/Snrnp70/Celf1/Srsf2/Srsf3/Sf1/Celf2/Srsf5/Tra2b/Ddx17/Clk1/Ptbp3/Ddx5/Rbm3/Hnrnpf/Ahnak/Mbnl1/Hnrnpa2b1	regulation of RNA splicing	1.71144	0.00274636	Srsf5/Mbnl1/Ahnak/Hnrnpf/Ddx5/Hnrnpa2b1/Ddx17/Clk1/Ptbp3/Tra2b/Sf1/Srsf2/Snrnp70/Srsf3/Rbm3/Hnrnph1/Celf2/Celf1/Khdrbs1/Srsf1/Hnrnpk/Setx/Qk/Hnrnpu/U2af2/Celf4/Zbtb7a/Rbm22/Puf60/Akt2/Polr2a/Rbm15/Thrap3/Slc38a2/Rbm10/Rbmx/Srsf10/Srsf6/Clk4/Tia1/Hnrnph2/Ptbp1/Acin1/Ncl/Pqbp1/Fxr2/Habp4/Rbm5/Srsf7/Nup98/Ptbp2/BC005624/Cirbp/Rps26/Rbmxl1/Hnrnpl/Dazap1/Srsf9/Mbnl2/Srsf4/Cdk12/Clk2/Hnrnph3/Nsrp1
GO:0055002	striated muscle cell development	-1.54969	0.0199907	Cav2/Ep300/Gpx1/Ripor2/Ppp3ca/Srf/Nfatc3/Pmp22/Ski/Ryr1/Mef2a/Homer1/Tmod3/Foxp1/Prkar1a/Mef2c/Capzb/Wdr1/Actg1	striated muscle cell development	1.61159	0.0240494	Actg1/Mef2c/Wdr1/Prkar1a/Foxp1/Capzb/Tmod3/Ppp3ca/Pmp22/Mef2a/Cav2/Nfatc3/Homer1/Itgb1/Ski/Ryr1/Akap13/Ep300/Hdac2/Ripor2
GO:0048863	stem cell differentiation	-1.55284	0.00762743	Jag1/Fzd1/Ltbp3/Nfe2l2/Psmd11/Kdm3a/Srf/Cited2/Hnrnpu/Ncoa3/Msi2/Ext1/Mapk3/Nrp1/Mapk1/Fn1/Ctnnb1/Hif1a/Zeb2/Hspa9/Coro1c/Mef2c/Aldh1a2/Stat3/Sema4a/Rbpj/Zfp36l2/Cfl1/Jarid2/Ap2a2/Ptprc/Lbh	stem cell differentiation	1.71869	0.00274636	Tgfb2/Lbh/Mef2c/Jarid2/Zfp36l2/Rbpj/Ptprc/Sema4a/Ap2a2/Stat3/Zeb2/Hspa9/Fn1/Aldh1a2/Coro1c/Cfl1/Hnrnpu/Hif1a/Mapk1/Ncoa3/Ltbp3/Ctnnb1/Msi2/Hhex/Mapk3/Fzd1/Anxa6/Gata6/Gsk3b/Ext1/Kdm3a/Dhx36/Setd1a/Setd2/Ccnk/Mtf2
GO:0032970	regulation of actin filament-based process	-1.55474	0.000190519	Carmil2/S100a10/Dapk3/Fgr/Hip1r/Lrp1/Lima1/Jmy/Mlst8/Itgb1bp1/Wnt4/Kank3/Wnt11/Tmsb4x/C9orf72/Brk1/Prex1/Pxn/Ppfia1/Dlg1/Arhgef10/Arhgap6/Pam/Taok2/Arhgef18/Arfip1/Ep300/Abracl/Cd47/Lats1/Ank2/Washc5/Arfgef1/Rhoh/Arf1/Add3/Sh3pxd2b/Snx9/Fscn1/Nck1/Nckap1l/Add1/Crk/Atp2a2/Stap1/Twf1/Cyfip1/Rhoc/Vasp/Atp1a1/Sh3bp1/Clec2i/Arhgap17/Rac1/Map3k1/Evl/Actr3/Rock2/Nrp1/Capn1/Taok1/Dstn/Notch2/Pak2/Swap70/…	regulation of actin filament-based process	1.48789	0.0113041	Tgfb2/Ccl24/Actg1/Coro1a/Myadm/Tmsb10/Prkcd/Cnn2/Arpc4/Gsn/Mef2c/Eps8/Actr2/Wdr1/Arhgdia/Arf6/Arpc2/Iqgap1/Mtpn/Arhgap18/Atp1a1/Mtss1/Dbnl/Sptbn1/Arpc5/Stmn1/Rock2/Ccdc88a/Flna/Map3k1/Rhob/Pfn1/Capzb/Capza2/Gmfb/Myh9/Clec2i/Twf2/Myo1c/Tmod3/Arhgef10l/Grb2/Hcls1/Add1/Cfl1/Add3/Rhog/Capn1/Rhoh/Jup/Arap1/Rhoa/Rnd3/Pak2/Arhgap6/Swap70/Cyfip1/Arhgap17/Capza1/Arhgdib/S1pr1/Arfgef1/Stap1/Baiap2/Sh3bp1/A…
GO:0051293	establishment of spindle localization	-1.55487	0.0394711	Gpsm2/Spire1/Dctn1/Clasp1/Htt/Fbxw11/Arhgef2/Cenpa/Numa1/Kpnb1/Ndel1/Nusap1/Llgl1/Nsfl1c/Nde1/Map4/Pafah1b1/Myh9/Dync1h1/Cfl1	establishment of spindle localization	1.64505	0.0375338	Pafah1b1/Myh9/Map4/Nusap1/Dync1h1/Cfl1/Cenpa/Itgb1/Llgl1/Numa1/Nde1/Arhgef2/Kpnb1/Dctn1/Htt/Plk1/Nsfl1c/Mad2l1
GO:0048663	neuron fate commitment	-1.56969	0.0293866	Ehmt2/Id2/Runx1/Cdc42/Rbpj	neuron fate commitment	1.81311	0.00416937	Tgfb2/Id2/Rbpj/Runx1/Cdc42
GO:0098739	import across plasma membrane	-1.57949	0.00872574	Trpv2/Slc15a4/Slc39a10/Slc12a7/Trpv4/Irs2/Slc12a9/Slc30a1/Dlg1/Slc2a1/Slc9a9/Slc1a5/Slc9a3r1/Slc39a14/Abcc1/Slc7a1/Slc31a1/Adrb2/Slc39a6/Slc15a2/Akt1/Slc9a6/Atp1b3/Slc7a8/Slc6a6/Atp1a1/Arl6ip1/Slc36a1/Akt2/Fyn/Ramp3/Wnk1/Cd36/Thbs1/Prkcd/Slc7a2/Folr2	import across plasma membrane	1.63184	0.0141823	Thbs1/Slc7a2/Ramp3/Prkcd/Folr2/Atp1a1/Atp1b3/Slc1a5/Arl6ip1/Fyn/Wnk1/Slc12a6/Itgb1/Akt1/Akt2/Slc6a6/Slc9a6/Cd36/Slc15a2/Slc39a6
GO:0035627	ceramide transport	-1.58102	0.00959551	Pltp/Sgpp1/Gltp/Psap	ceramide transport	1.6385	0.0261684	Psap/Gltp/Sgpp1
GO:0031589	cell-substrate adhesion	-1.58116	0.000205129	S100a10/Dapk3/Itgal/Lrp1/Pdpk1/Gsk3b/Ldb1/Itgb1bp1/Acvrl1/Wnt4/Vcl/Mkln1/Prex1/Pxn/Pik3cb/Pten/Macf1/Srgap2/Rcc2/Arhgap6/B4galt1/Taok2/Trpm7/Cass4/Stk4/Jag1/Cib1/Itgav/Dusp22/Dag1/Jak2/Bcl6/Ddr1/Srf/Plekha2/Ptprj/Ptpn11/Ndnf/Crk/Rin2/Fermt3/Rac1/Myo1g/Utrn/Nrp1/St6gal1/Lpxn/Vamp3/Map4k4/Adam9/Parvb/Fn1/Fndc3b/Pdgfb/Jup/Ptpra/Axl/Dusp3/P4hb/Ctnnb1/Dnm2/Gas6/Lims1/Coro1c/Slk/Cd36/Tiam1/Rhoa/Iqgap1/…	cell-substrate adhesion	1.58263	0.00350586	Thbs1/Dab2/Actg1/Coro1a/Myadm/Adam15/Tiam1/Zyx/Actn4/Axl/Arpc2/Lgals1/Iqgap1/Prkx/Dusp3/Spp1/Sirpa/Parvb/Flna/Slk/Macf1/Fn1/Dnm2/Gas6/Dusp22/P4hb/Myo1g/Coro1c/Ptpra/Rab1a/Plekha2/Cfl1/Jup/Ndnf/Lims1/Lpxn/Rhoa/Ptpn11/Fermt3/Ctnnb1/Stk4/Itgb1/Vamp3/Arhgap6/Trpm7/Adam8/Pdgfb/Map4k4/Fndc3b/Edil3/Itgb2/Rin2/St6gal1/Cd36/Dag1/Jak2/Nedd9/Gsk3b/Ldb1/Hsd17b12/Utrn
GO:0032870	cellular response to hormone stimulus	-1.58679	1.21e-05	Rnf6/Hdac1/C2cd5/Shc1/Casp9/Akap13/Rnf14/Brd8/Syap1/Nr1d1/Ncoa5/Inpp5k/Ahcyl1/Tbc1d4/Sirt1/Ube2l3/Opa1/Sik2/Foxo1/Smarca4/Rab8a/Pias2/Srebf1/Rhoq/Igf1r/Insig2/Pip4k2c/Enpp1/Bcar3/Pdpk1/Soga1/Parp1/Irs2/Gsk3b/Smarcc1/Socs7/Ubr5/Trip4/Zfp106/Akt3/Tmf1/Padi2/Cnot9/Stat5b/Pxn/Uri1/Pten/Prkaca/Esrra/P2ry6/Nsmf/Stat6/Vps11/Cav2/Dennd4c/Zdhhc7/Ncoa2/Myo5a/Adipor1/Stat5a/Nr1d2/Ndel1/Ybx1/Rab12/Sorl1/Slc3…	cellular response to hormone stimulus	1.48404	0.00923923	Dab2/Lbh/Ramp3/Prkcd/Prcp/Atp2b1/Ddx5/Mef2c/Grk2/Zfp36l2/Pip4k2a/Ddx17/Nucks1/Rab8b/Usf1/Atp1a1/Ywhah/Pid1/Rock2/Srsf3/Stat3/Anxa5/Ogt/Xbp1/Trerf1/Myo1c/Ramp1/Mzb1/Ptpre/Cnot1/Zmiz1/Grb2/Rab31/Ptpra/Rara/Hnrnpk/Csk/Zfp36/Cfl1/Cav2/Hnrnpu/Lpin1/Vamp2/Snx5/Lmbrd1/Rhoa/Ptpn11/Appl1/Sp1/Ncoa3/Cdk2/Ctnnb1/Zfp106/Akt3/Zbtb7a/Ccnd3/Pde3b/Irf1/Arid1a/Cyfip1/Osbpl8/Stat5a/Akt1/Uso1/Uchl3/Nr4a1/Akt2/Ywhag/…
GO:1990778	protein localization to cell periphery	-1.58709	8.37e-05	Prkci/Flot2/Fam126b/Git1/Zdhhc3/Tspan33/Gga2/C2cd5/Pkp3/Gpsm2/Zdhhc5/Tspan5/Inpp5k/Mpp5/Epb41/Kif13a/Lypla1/Rab8a/Pip5k1a/Rhoq/Tspan32/S100a10/Stac2/Lrp1/Pdpk1/Flot1/Gsk3b/Itgb1bp1/Ptpn9/Tmbim1/Vti1b/Snap23/Vps4a/Efr3a/Ppfia1/Dlg1/Stx4a/Acsl3/Csnk2a1/Rab40c/Dennd4c/Zdhhc7/Bcl2l1/Numa1/Slmap/Myo5a/Ldlrap1/Slc9a3r1/Rab12/Slc9a3r2/Rapgef6/Scrib/Rab3d/Cib1/Vamp2/Gga3/Rap1a/Ank2/Camk2d/Dag1/Myl12a/Sec…	protein localization to cell periphery	1.49994	0.00970607	Dab2/Ramp3/Myadm/Anxa2/Cltc/Ezr/Arf6/Rab8b/Adam10/Pid1/Sptbn1/Rock2/Ccdc88a/Flna/Ap2m1/Atp1b3/Ikbkb/Ramp1/Gas6/Tspan14/Tspan32/Cd81/Pacs2/Rab31/Trem2/Csk/Ttc7/Map2k1/Rhog/Jup/Ehd4/Vamp2/Kif5b/Appl1/Rab3d/Fam126a/Rab11a/Exoc5/Nsf/Gorasp2/Itgb1/Vamp3/Golph3/Rap1a/Picalm/Vps35/Akt1/Epb41l2/Stx7/Snx27/Akt2/Ppp2r5a/Ppp1r9b/Rab7/Gak/Ldlrap1/Numa1/Stx4a/Sqstm1/Dag1/Rapgef2/Tmbim1/Slmap/Ank2/Acsl3/Rab29/…
GO:0061025	membrane fusion	-1.59044	0.00378853	Snapin/Tpst2/Chmp3/Stxbp1/Vps39/Syt11/Vps41/C2cd5/AU040320/Tbc1d4/Opa1/Rab8a/Stx12/Stx2/Uvrag/Stx16/Ankrd27/Chp1/Vti1b/Snap23/Samd9l/Hace1/Vav3/Vps4a/Chmp5/Stx4a/Dnm1l/Huwe1/Tgfbrap1/Vps11/Cav2/Gosr2/Pikfyve/Bet1/Vamp2/Hyal2/Ankfy1/Gosr1/Stx7/Nsfl1c/Rab7/Pip4k2b/Uso1/Rab7b/Akt2/Dnm1/Vamp8/Kif5b/Vamp3/Stxbp6/Dnm2/Gas6/Gnai3/Anxa7/Adam8/Pip4k2a/Rab8b/Anxa2/Coro1a/Folr2	membrane fusion	1.63563	0.0134897	Coro1a/Anxa2/Pip4k2a/Folr2/Rab8b/Cd9/Dnm2/Gas6/Stxbp6/Samd9l/Rab7b/Cav2/Gnai3/Vamp2/Anxa7/Kif5b/Huwe1/Vamp3/Adam8/Uso1/Stx7/Akt2/Vav3/Rab7/Dnm1l/Dnm1/Stx4a/Vti1b/C2cd5/Pip4k2b/Snapin/Gosr1/Vps39/Nsfl1c/Stx5a/Ankfy1/Stx2/Chmp5/Pikfyve/Tgfbrap1/Hace1/Vps11/Snap23
GO:0007015	actin filament organization	-1.59507	2.58e-05	Icam1/Clasp1/Cul3/Abl2/Carmil2/S100a10/Trpv4/Hip1r/Sh3kbp1/Espn/Lima1/Jmy/Mlst8/Itgb1bp1/Wnt4/Kank3/Wnt11/Arhgef2/Tmsb4x/C9orf72/Brk1/Prex1/Gas2l3/Pxn/Ppfia1/Dlg1/Arhgef10/Arhgap6/Myo5a/Arhgef18/Cass4/Arhgap12/Pstpip1/Arfip1/Gas2l1/Mical1/Cd47/Marcksl1/Lats1/Washc5/Arfgef1/Rhoh/Arf1/Add3/Sh3pxd2b/Snx9/Diaph1/Fscn1/Nck1/Coro7/Srf/Nckap1l/Fam171a1/Add1/Twf1/Cyfip1/Rhoc/Vasp/Sh3bp1/Clec2i/Arhgap17/P…	actin filament organization	1.51578	0.00473383	Ccl24/Marcks/Actg1/Coro1a/Myadm/Tmsb10/Prkcd/Zyx/Arpc4/Gsn/Ezr/Eps8/Actr2/Wdr1/Actn4/Arf6/Tpm4/Lcp1/Gas7/Arpc2/Mtpn/Arhgap18/Hsp90b1/Mtss1/Dbnl/Sirpa/Pdlim1/Sptbn1/Arpc5/Stmn1/Rock2/Ccdc88a/Flna/Map3k1/Rhob/Pfn1/Capzb/Capza2/Gmfb/Clec2i/Elmo2/Twf2/Myo1c/Cdc42/Tmod3/Arhgef10l/Tpm3/Diaph1/Myo1g/Grb2/Coro1c/Hcls1/Add1/Cfl1/Add3/Rhog/Capn1/Rhoh/Arap1/Rhoa/Rnd3/Dpysl3/Pak2/Espn/Arhgap12/Abi1/Arhgap6/S…
GO:1901699	cellular response to nitrogen compound	-1.59725	1.37e-06	C2cd5/Shc1/Rapgef1/Syap1/Tlr6/Dnmt3a/Ncoa5/Inpp5k/Ahcyl1/Tbc1d4/Epg5/Sirt1/Recql5/Ahr/Fmr1/Opa1/Mapk8/Sik2/Foxo1/Rab8a/Srebf1/Pde12/Rhoq/Icam1/Igf1r/Insig2/Casp6/Pip4k2c/Gabpa/Enpp1/Bcar3/Pik3cg/Slc38a9/Lrp1/Pdpk1/Hnrnpd/Flot1/Soga1/Taf1/Parp1/Irs2/Htt/App/Gsk3b/Smarcc1/Socs7/Arhgef2/Pqbp1/Zfp106/Itpr3/Akt3/Lamtor3/Cebpb/Stat5b/Pxn/Pten/Chmp5/Lrrk2/Esrra/P2ry6/Nsmf/Stat6/Top2b/Zc3hav1/Casp3/Cav2/…	cellular response to nitrogen compound	1.47036	0.00385089	Fcgr2b/Thbs1/Lgmn/Prkcd/Atp2b1/Mef2c/Ezr/Grk2/Pip4k2a/Capn2/Nucks1/Arpc2/Rab8b/Usf1/Hsp90b1/Pid1/Rock2/Srsf3/Flna/Stat3/Anxa5/Ogt/Xbp1/Vim/Myo1c/Mzb1/Dnm2/Ptpre/Diaph1/Grb2/Rab31/Ptpra/Hnrnpk/Trem2/Csk/Cfl1/Ly6a/Cav2/Ptpn22/Jup/Gnai3/Lpin1/Vamp2/Snx5/Lmbrd1/Ptpn11/Appl1/Mapk1/Itpr1/Fyn/Sp1/Dnmt1/Ncstn/Cdk2/Ctnnb1/Zfp106/Akt3/Egr1/Golph3/Larp1/Ccnd3/Rap1a/Pde3b/Trim41/Irf1/Vps35/Ryr1/Cyfip1/Osbpl8…
GO:0002009	morphogenesis of an epithelium	-1.60574	5.33e-06	Hectd1/Ctnnbip1/Htt/Acvrl1/Wnt4/Wnt11/Vcl/Cxcr4/Mrtfa/Trim28/Pxn/Gatad2a/Pten/Prkaca/Dlg1/Gzf1/Coq7/C2cd3/Etv5/Casp3/B4galt1/Zdhhc7/Stat5a/Stk3/Arhgap12/Ift52/Slc9a3r1/Scrib/Bcl10/Atp7a/Stk4/Jag1/Sos1/Fzd1/Map3k7/Ppp1ca/Nup50/Dag1/Ddr1/Rxra/Arid1a/Epha4/Chuk/Plxna1/Brpf1/Srf/Cited2/Pdcd10/Ncoa3/Tmed2/Nfatc3/Ipmk/Itgax/Kdm6a/Prkacb/Ext1/Vasp/Ski/Myc/Rara/Sh3bp1/Gna13/Rac1/Map3k1/Kdm2b/Rock2/Nrp1/M…	morphogenesis of an epithelium	1.53712	0.00250537	Tgfb2/Dab2/Actg1/Plxnd1/Mef2c/Wdr1/Rbpj/Klf4/Prkx/Mtss1/Ppp3r1/Kdm2a/Rock2/Flna/Map3k1/Pafah1b1/Pbx1/Runx1/Zeb2/Rhob/Pfn1/Pik3cd/Sec24b/Apaf1/Aldh1a2/Grb2/Rara/Kdm6a/Cfl1/Kdm2b/Cd44/Brd2/Hif1a/Rhoa/Msn/Ncoa3/Casp8/Ctnnb1/Stk4/Mib1/Nfatc3/Exoc5/Arhgap12/Ski/Prkacb/Pdgfb/Hectd1/Trim28/Arid1a/Hhex/Lmo4/Stat5a/Kras/Ctnnd1/Brpf1/Itgax/Plxna1/Pdcd10/Rbm15/Smarca4/Dag1/Fzd1/Clic4/Epha4/Sh3bp1/Chuk/Ext1/…
GO:1901879	regulation of protein depolymerization	-1.61422	0.0073099	Cib1/Gas2l1/Add3/Add1/Twf1/Sh3bp1/Evl/Taok1/Dstn/Map1s/Swap70/Tmod3/Twf2/Capza1/Eps8/Capza2/Arpc2/Mtpn/Cfl1/Gsn/Capzb/Wdr1	regulation of protein depolymerization	1.7267	0.0104056	Gsn/Eps8/Wdr1/Arpc2/Mtpn/Sptbn1/Mid1ip1/Capzb/Capza2/Twf2/Tmod3/Add1/Cfl1/Add3/Swap70/Map1s/Capza1/Asph/Sh3bp1/Dstn/Arhgef2/Taok1/Sptan1/Carmil2/Apc/Plek/Camsap2
GO:0042730	fibrinolysis	-1.62152	0.00295396	Plau/Thbs1/Anxa2	fibrinolysis	1.64375	0.0231272	Thbs1/Anxa2
GO:1901652	response to peptide	-1.64093	1.21e-05	C2cd5/Shc1/Syap1/Tlr6/Ncoa5/Inpp5k/Ahcyl1/Tbc1d4/Creb1/Sirt1/Opa1/Sik2/Foxo1/Rab8a/Srebf1/Rhoq/Icam1/Igf1r/Insig2/Pip4k2c/Tnfaip3/Tgfbr3/Enpp1/Bcar3/Trpv4/Scap/Lrp1/Pdpk1/Soga1/Parp1/Irs2/App/Gsk3b/Smarcc1/Socs7/Arhgef2/Zfp106/Akt3/Stat5b/Pxn/Kbtbd2/Pten/Chmp5/Esrra/Stat6/Cav2/Dennd4c/Zdhhc7/Myo5a/Adipor1/Stat5a/Ndel1/Ybx1/Rab12/Egr2/Sorl1/Slc39a14/Jag1/Gsk3a/Vamp2/Zbtb7b/Abcc1/Prkaa1/Adrb2/Ripk2…	response to peptide	1.48036	0.00923923	Fcgr2b/Srsf5/Ramp3/Lgmn/Prkcd/Atp2b1/Grk2/Pip4k2a/Nucks1/Rab8b/Usf1/Irf5/Pid1/Rock2/Srsf3/Stat3/Anxa5/Ogt/Xbp1/Vim/Ikbkb/Myo1c/Mzb1/Ptpre/Grb2/Rab31/Ptpra/Hnrnpk/Trem2/Csk/Cfl1/Capn1/Cav2/Ptpn22/Lpin1/Vamp2/Snx5/Lmbrd1/Ptpn11/Appl1/Fyn/Sp1/Cdk2/Ctnnb1/Mapk14/Zfp106/Akt3/Egr1/Ccnd3/Pde3b/Trim41/Irf1/Cyfip1/Osbpl8/Stat5a/Akt1/Uso1/Uchl3/Nr4a1/Akt2/Ywhag/Gatm/Eif4ebp2/Nfkb1/Cd36/Erbin/Smarcc1/Cpeb2/…
GO:0150115	cell-substrate junction organization	-1.64861	0.00220615	Pip5k1a/Clasp1/S100a10/Dapk3/Lrp1/Pdpk1/Iqsec1/Ldb1/Itgb1bp1/Acvrl1/Wnt4/Vcl/Pxn/Pten/Macf1/Rcc2/Arhgap6/Taok2/Itgav/Dusp22/Ptprj/Ptpn11/Rac1/Nrp1/Map4k4/Fn1/Mapre2/Ptpra/Dusp3/Lims1/Coro1c/Slk/Iqgap1/Plec/Rab8b/Cfl1/Arf6/Tns1/Actg1	cell-substrate junction organization	1.55982	0.0361172	Actg1/Plec/Tns1/Arf6/Iqgap1/Rab8b/Dusp3/Slk/Macf1/Fn1/Dusp22/Coro1c/Ptpra/Mapre2/Cfl1/Lims1/Ptpn11/Arhgap6/Map4k4/Ldb1/Iqsec1/Vcl/Wnt4/S100a10/Taok2/Rcc2/Lamc1/Pdpk1/Rock1/Pip5k1a/Acvrl1/Peak1
GO:0030239	myofibril assembly	-1.64951	0.0138352	Ep300/Srf/Mef2a/Tmod3/Foxp1/Prkar1a/Mef2c/Wdr1/Actg1	myofibril assembly	1.72578	0.010975	Actg1/Mef2c/Wdr1/Prkar1a/Foxp1/Tmod3/Mef2a/Itgb1/Akap13/Ep300/Hdac2
GO:0016050	vesicle organization	-1.65242	3.32e-05	Vps33b/Rab5b/Rab29/Vapb/Sec24a/Snapin/Stxbp1/Vps39/Syt11/Prkci/Pi4k2b/Vapa/Vps41/Exoc8/Chmp7/C2cd5/Spink2/Spaca1/Pdcd6/AU040320/Tbc1d4/Creb1/Kif13a/Ap1s2/Arfgap3/Rab8a/Snx11/Stx12/Sec23ip/Stx2/Uvrag/Cul3/Ptbp1/S100a10/Stx16/Ankrd27/Chp1/Arfgef2/Tmem127/Rab27a/Sec13/Vti1b/Ap3d1/Snap23/Tmf1/Samd9l/Srpx/Vav3/Vps4a/Tbc1d20/Chmp5/Stx4a/Usp8/Tgfbrap1/Vps11/Cav2/Hook3/Gosr2/Zfp385a/Dnajc13/Pikfyve/Rab14…	vesicle organization	1.58367	0.00347358	Coro1a/Anxa2/Pip4k2a/Pdcd6ip/Rab8b/Sdcbp/Pafah1b1/Zeb2/Mia3/Ap2m1/Dnm2/Sec23b/Sec24b/Stxbp6/Vps4b/Coro1c/Rab1a/Samd9l/Rab7b/Cav2/Gnai3/Mfsd14a/Vamp2/Kif5b/Sec31a/Pi4k2a/Rab11a/Vamp3/Dnajc13/Snx3/Golph3/Rab5c/Picalm/Uso1/Stx7/Akt2/Vav3/Rab7/Abca1/Dnm1/Rab14/Stx4a/Sqstm1/Rab29/Vti1b/Ptbp1/Ap3d1/C2cd5/Pip4k2b/Tsg101/Sdc1/Snapin/Arf1/Gosr1/Sec24d/Ap1m1/Rab27a/Vps39/Tmcc1/Stx5a/Hook3/Arfgef2/Cd2ap/S10…
GO:0034446	substrate adhesion-dependent cell spreading	-1.65427	0.00236541	Prex1/Pxn/Srgap2/Rcc2/Cass4/Cib1/Itgav/Crk/Fermt3/Rac1/Nrp1/St6gal1/Lpxn/Vamp3/Parvb/Fn1/Fndc3b/Axl/P4hb/Dnm2/Lims1/Coro1c/Rhoa/Rab1a/Actn4/Arpc2/Flna/Myadm/Dab2	substrate adhesion-dependent cell spreading	1.5852	0.0351783	Dab2/Myadm/Actn4/Axl/Arpc2/Parvb/Flna/Fn1/Dnm2/P4hb/Coro1c/Rab1a/Lims1/Lpxn/Rhoa/Fermt3/Vamp3/Fndc3b/St6gal1/Nedd9/S100a10/Cass4/Crk/Rcc2/Lamc1/Peak1/Atrnl1/Calr
GO:0071417	cellular response to organonitrogen compound	-1.67567	2.24e-07	C2cd5/Shc1/Rapgef1/Syap1/Tlr6/Dnmt3a/Ncoa5/Inpp5k/Ahcyl1/Tbc1d4/Sirt1/Recql5/Ahr/Opa1/Sik2/Foxo1/Rab8a/Srebf1/Rhoq/Icam1/Igf1r/Insig2/Casp6/Pip4k2c/Gabpa/Enpp1/Bcar3/Pik3cg/Slc38a9/Lrp1/Pdpk1/Hnrnpd/Soga1/Taf1/Parp1/Irs2/Htt/App/Gsk3b/Smarcc1/Socs7/Arhgef2/Zfp106/Itpr3/Akt3/Lamtor3/Cebpb/Stat5b/Pxn/Pten/Chmp5/Lrrk2/Esrra/P2ry6/Nsmf/Stat6/Top2b/Casp3/Cav2/Dennd4c/Ehmt2/Zdhhc7/Bcl2l1/Myo5a/Adipor1/…	cellular response to organonitrogen compound	1.52585	0.00274636	Fcgr2b/Lgmn/Prkcd/Atp2b1/Mef2c/Ezr/Grk2/Pip4k2a/Capn2/Nucks1/Arpc2/Rab8b/Usf1/Hsp90b1/Pid1/Rock2/Srsf3/Flna/Stat3/Anxa5/Ogt/Xbp1/Vim/Myo1c/Mzb1/Dnm2/Ptpre/Diaph1/Grb2/Rab31/Ptpra/Hnrnpk/Trem2/Csk/Cfl1/Cav2/Ptpn22/Jup/Gnai3/Lpin1/Vamp2/Snx5/Lmbrd1/Ptpn11/Appl1/Mapk1/Itpr1/Fyn/Sp1/Dnmt1/Ncstn/Cdk2/Ctnnb1/Zfp106/Akt3/Egr1/Golph3/Larp1/Ccnd3/Rap1a/Pde3b/Trim41/Irf1/Vps35/Ryr1/Cyfip1/Osbpl8/Stat5a/Akt…
GO:0097581	lamellipodium organization	-1.67703	0.00239945	Vav2/Vcl/Brk1/Vav3/Pxn/Srgap2/Atp7a/Ablim1/Fscn1/Nck1/Twf1/Cyfip1/Pmp22/Rac1/Arhgef6/Myo9b/Actr3/Parvb/Ptpro/Golph3/Dnm2/Coro1c/Twf2/Abi1/Ccdc88a/Snx2/Arpc2/Cfl1/Capzb/Arpc5/Plekho1/Actr2/Cd44	lamellipodium organization	1.66437	0.0217315	Actr2/Arpc2/Plekho1/Arpc5/Parvb/Ccdc88a/Capzb/Twf2/Dnm2/Snx2/Coro1c/Pmp22/Cfl1/Cd44/Arhgef6/Itgb1/Golph3/Abi1/Myo9b/Cyfip1/Vav3/S1pr1/Ablim1/Fgd4/Vcl/Carmil2/Sh2b1/Actr3/Auts2/Brk1
GO:0034329	cell junction assembly	-1.68585	2.09e-06	Pkp4/Xlr4b/Pip5k1a/Clasp1/Sema4d/S100a10/Dapk3/Trpv4/Lrp1/Pdpk1/Flot1/Eif4g1/App/Flcn/Gsk3b/Ldb1/Itgb1bp1/Acvrl1/Wnt4/Wnt11/Vcl/Fbxo45/Pxn/Hdac7/Pten/Prkaca/Dlg1/Macf1/Rcc2/Arhgap6/Taok2/Slc25a46/Lsr/Itgav/Ctnna1/Fzd1/Dusp22/Rap1a/Rapgef2/Fscn1/Il1b/Srf/Rap1b/Ptprj/Ptpn11/Rhoc/Pmp22/Nectin1/Sh3bp1/Ikbkb/Hipk1/Rac1/Vps35/Actr3/Rock2/Nrp1/Zfp703/Pdlim5/Map4k4/Pak2/Fn1/Pdgfb/Jup/Actb/Ptpra/Ptpro/Ctn…	cell junction assembly	1.68079	0.000463998	Actg1/Plxnd1/Plec/Tns1/Mef2c/Wdr1/Actn4/Arf6/Pdcd6ip/Vmp1/Iqgap1/Dusp3/Sema4a/Dbnl/Ptprs/Rock2/Sdcbp/Zfp703/Slk/Macf1/Fn1/Cd9/Ikbkb/Myo1c/Dusp22/Coro1c/Ptpra/Pdlim5/Pmp22/Cfl1/Jup/Lims1/Rhoa/Ptpn11/Ctnnb1/Itgb1/Pak2/Nptn/Lsr/Arhgap6/Rap1a/Pdgfb/Map4k4/Vps35/Ctnnd1/Capza1/Ctnna1/Rap1b/Fzd1/Rapgef2/Hipk1/Nectin1/Hdac7/Sh3bp1/Rab29/Gsk3b/Ldb1/Vcl/Numb/Adgre5/Wnt11/Fbxo45/Wnt4/Shank3/Actr3/Dvl1/S100a…
GO:0032388	positive regulation of intracellular transport	-1.68795	0.000228867	Nrde2/Stk11/Gsk3b/Bbc3/Itgb1bp1/Ubr5/Cdk1/Sfn/Trim28/Tbc1d20/Prkaca/Vps11/Numa1/Ldlrap1/Sorl1/Gsk3a/Cib1/Vamp2/Ep300/Hyal2/Prkaa1/Rab21/Crebrf/Jak2/Prr5l/Arf1/Ccl2/Dhx9/Fbxw7/Eipr1/Pdcd10/Rbm22/Ran/Pmaip1/Cpsf6/Khdrbs1/Akt2/Actr3/Ptpn22/Xbp1/Fyn/Ywhae/Mapk14/Kif5b/Mapk1/Msn/Oaz1/Jup/Gas6/Itgam/Myo1c/Dync1h1/Wipf1/Hcls1/Cdc42/Tardbp/Arpc2/Edem1/Flna/Ezr/Tmem30a/Prkcd/Dab2/Anxa2	positive regulation of intracellular transport	1.59645	0.0133956	Dab2/Anxa2/Prkcd/Tmem30a/Ezr/Arpc2/Tardbp/Wipf1/Flna/Edem1/Xbp1/Myo1c/Khdrbs1/Cdc42/Gas6/Cd81/Dync1h1/Hcls1/Ptpn22/Jup/Ran/Vamp2/Cpsf6/Kif5b/Msn/Mapk1/Fyn/Itgam/Mapk14/Cdk1/Oaz1/Rbm22/Trim28/Ccl2/Ywhae/Akt2/Asph/Pdcd10/Fbxw7/Ldlrap1/Numa1/Crebrf/Borcs5/Jak2/Dhx9/Rab29/C2cd5/Gsk3b/Prr5l/Eipr1/Arf1/Gsk3a/Ep300
GO:0022604	regulation of cell morphogenesis	-1.6883	2.09e-06	Pias2/Xlr4b/Rhoq/Icam1/Strip1/Sema4d/S100a10/Dapk3/Fgr/Sh3kbp1/Spag9/Zranb1/Ankrd27/Anapc2/Itgb1bp1/Zmpste24/Brwd3/Cxcr4/Mkln1/Plxna4/Prex1/Pxn/Dlg1/Macf1/Dnm1l/Rcc2/Arhgap15/Taok2/Arhgef18/Cass4/Slc9a3r1/Ttc3/Cib1/Slc23a2/Rab21/Larp4/Myl12a/Rhoh/Ccl2/Epha4/Diaph1/Plxna1/Fam171a1/Crk/Cyfip1/Rhoc/Caprin1/Bcl11a/Fmnl1/Plaa/Gna13/Rac1/Actr3/Nrp1/St6gal1/Hnrnpk/Fyn/Limd1/Plxnc1/Gas7/Msn/Parvb/Fn1/Paf…	regulation of cell morphogenesis	1.56286	0.00326071	Ccl24/Dab2/Plxnd1/Coro1a/Myadm/Tiam1/Ezr/Eps8/Actr2/Wdr1/Actn4/Arhgdia/Gas7/Arpc2/Arhgap18/Cdc42se2/Sema4a/Plekho1/Dbnl/Parvb/Flna/Pafah1b1/Itsn2/Rhob/Capzb/Limd1/Myh9/Rtn4/Macf1/Fn1/Dnm2/P4hb/Diaph1/Coro1c/Hnrnpk/Fmnl1/Cfl1/Rhog/Rhoh/Cd44/Bcl11a/Anxa7/Lims1/Arap1/Rhoa/Msn/Fyn/Rnd3/Cdc42se1/Picalm/Caprin1/Cyfip1/Ccl2/Spag9/Epb41l2/Dnm1l/St6gal1/Plxna1/Arhgap15/Fam171a1/Aldoa/Zranb1/Epha4/Baiap2/N…
GO:0007163	establishment or maintenance of cell polarity	-1.70539	3.33e-05	Mpp5/Shtn1/Atn1/Stk25/Dctn1/Rufy3/Igf1r/Clasp1/Carmil2/Dock7/Stk11/Htt/Gsk3b/Fbxw11/Wnt11/Arhgef2/Sipa1l3/Rnf41/Ckap5/Krit1/Dlg1/Macf1/Cenpa/Numa1/Ndel1/Slc9a3r1/Scrib/Ctnna1/Ripor2/Arfgef1/Rhoh/Rab10/Llgl1/Fscn1/Coro7/Rap1b/Nckap1l/Nsfl1c/Nde1/Crk/Rhoc/Sh3bp1/Map4/Pdlim1/Rac1/Myo9b/Actr3/Ccr7/Msn/Parvb/Pafah1b1/Myh9/Actb/Golph3/Rnd3/Lims1/Rhog/Dock2/Rhoa/Cdc42/Lmna/Cfl1/Gsn/Arpc5/Arf6/Cyth1/Pdcd…	establishment or maintenance of cell polarity	1.59221	0.00923923	Cyth1/Lmna/Gsn/Ezr/Actr2/Wdr1/Arf6/Pdcd6ip/Dock2/Pdlim1/Arpc5/Parvb/Pafah1b1/Rhob/Myh9/Macf1/Map4/Cdc42/Cfl1/Rhog/Rhoh/Lims1/Rhoa/Msn/Rnd3/Cenpa/Itgb1/Golph3/Sdccag8/Myo9b/Llgl1/Numa1/Ctnna1/Rap1b/Nde1/Arfgef1/Sh3bp1/Arhgef2/Ckap5/Gsk3b/Rhof/Dock8/Dctn1/Ripor2/Carmil2/Wnt11/Htt/Plk1/Nsfl1c/Krit1/Actr3/Mad2l1/Mpp5/Crk/Rhobtb1/Slc9a3r1/Scrib/Apc/Coro7
GO:0007162	negative regulation of cell adhesion	-1.71915	2.26e-06	Il4ra/Tnfaip3/Abl2/Sema4d/Trpv4/Lrp1/Rc3h2/Itgb1bp1/Acvrl1/Mbp/Ptpn6/Plxna4/Cd24a/Cebpb/Pten/Dlg1/Rcc2/Arhgap6/Casp3/Spn/Tmem131l/Scrib/Peli1/Ubash3b/Jag1/Zbtb7b/Dusp22/Zfp608/Adrb2/Cyld/Ripor2/Btla/Jak2/Bcl6/Laptm5/Ptpn2/Akt1/Plxna1/Mia3/Ptpn11/Sh2b3/Ptpn22/Zfp703/Map2k1/Plxnc1/Lpxn/Swap70/Fgl2/Dusp3/Akna/Prkar1a/Coro1c/Jam2/Tnfrsf21/Vsig4/Runx1/Wnk1/Rhoa/Adam10/Cbfb/Adam8/Arg1/Actn4/Thbs1/Cfl1/…	negative regulation of cell adhesion	1.78618	3.11e-05	Vsig4/Socs6/Thbs1/Plxnd1/H2-Aa/Dusp1/Ndfip1/Myadm/Cd24a/H2-Ab1/Arg1/Prkcd/Adam15/Actn4/Prkar1a/Klf4/Lgals1/Ptprc/Dusp3/Adam10/Zfp703/Cd74/Runx1/Akna/Mia3/Cd9/Cbfb/Dusp22/Coro1c/Ubash3b/Map2k1/Cfl1/Ptpn22/Cd44/Lpxn/Rhoa/Ptpn11/Wnk1/Tnfrsf21/Sh2b3/Arhgap6/Swap70/Adam8/Pde3b/Irf1/Cyld/Akt1/Jam2/Plxna1/Ptpn6/Jak2/Laptm5/Plxnc1/Ptpn2/Zbtb7b/Mbp
GO:0045619	regulation of lymphocyte differentiation	-1.72022	1.6e-05	Ptpn6/Zbtb1/Ap3d1/Rnf41/Cd24a/Stat5b/Itpkb/Sash3/Stat5a/Tmem131l/Flt3/Rasgrp1/Sos1/Zbtb7b/Zfp608/Malt1/Cyld/Ripk2/Cd83/Bcl6/Il2rg/Rhoh/Ptpn2/H2-Oa/Pik3r6/Nckap1l/Ikzf3/Rara/Zmiz1/Prelid1/Slamf8/Ccr7/Xbp1/H2-DMa/Fgl2/Axl/Syk/Gas6/Id2/Ikzf1/Runx1/Rhoa/Inpp5d/Cbfb/Adam8/Zfp36l2/Ndfip1/Ptprc/Cd44/Cd74/H2-Aa/Ccr2	regulation of lymphocyte differentiation	1.50353	0.0238477	Ccr2/H2-Aa/Id2/Ndfip1/Cd24a/Slamf8/Inpp5d/Zfp36l2/Axl/Ptprc/Ikzf1/Syk/Cd74/Runx1/Xbp1/Cbfb/Gas6/Zmiz1/Rara/Rhoh/Cd44/Rhoa/Sash3/Adam8/Irf1/Cyld/Stat5a/Malt1/Ptpn6/Ikzf3/Ap3d1/Ptpn2/Zbtb7b/Rasgrp1/Flt3/Sos1/Zbtb1/Carmil2/Fgl2/Il4ra/Cd83/Zfp608/Pglyrp1/Zbtb16/Ripk2/Sos2/Pcid2/Socs5
GO:0032272	negative regulation of protein polymerization	-1.74677	0.000495864	Arfgef1/Add3/Add1/Twf1/Evl/Capn1/Tmod3/Mapre1/Twf2/Capza1/Eps8/Capza2/Arpc2/Mtpn/Cfl1/Gsn/Capzb/Pfn1/Prkcd/Myadm/Tmsb10	negative regulation of protein polymerization	1.6955	0.0113041	Myadm/Tmsb10/Prkcd/Gsn/Eps8/Arpc2/Mtpn/Sptbn1/Stmn1/Pfn1/Capzb/Capza2/Twf2/Tmod3/Mapre1/Add1/Cfl1/Add3/Capn1

## Sheet: ELLtoSham
Table S4 Enriched GSEA terms of biological processes in macrophages between treatments (ELL/sham)
ID	Description	setSize	enrichmentScore	NES	pvalue	p.adjust	qvalues	rank	leading_edge	core_enrichment
GO:0007162	negative regulation of cell adhesion	238	0.63471	1.78618	6.6321e-09	3.71729e-05	3.11011e-05	1575	tags=24%, list=10%, signal=22%	Vsig4/Socs6/Thbs1/Plxnd1/H2-Aa/Dusp1/Ndfip1/Myadm/Cd24a/H2-Ab1/Arg1/Prkcd/Adam15/Actn4/Prkar1a/Klf4/Lgals1/Ptprc/Dusp3/Adam10/Zfp703/Cd74/Runx1/Akna/Mia3/Cd9/Cbfb/Dusp22/Coro1c/Ubash3b/Map2k1/Cfl1/Ptpn22/Cd44/Lpxn/Rhoa/Ptpn11/Wnk1/Tnfrsf21/Sh2b3/Arhgap6/Swap70/Adam8/Pde3b/Irf1/Cyld/Akt1/Jam2/Plxna1/Ptpn6/Jak2/Laptm5/Plxnc1/Ptpn2/Zbtb7b/Mbp
GO:0010256	endomembrane system organization	375	0.567412	1.64944	1.93615e-07	0.000542605	0.000453975	2650	tags=34%, list=16%, signal=29%	Tgfb2/Psap/Ywhaz/Prkcd/Lmna/Cltc/Gsn/Vmp1/Ptprc/Tardbp/Emc10/Mtss1/Csnk1a1/Syngr2/Emc1/Sptbn1/Pafah1b1/Mia3/Myh9/Rtn4/Dnm2/Cdc42/Vps4b/Rtn3/Coro1c/Rab1a/Esyt1/Esyt2/Map2k1/Cav2/Degs1/Mfsd14a/Tram1/Csnk1d/Arl6ip1/Mapk1/Huwe1/Sec31a/Pi4k2a/Surf4/Rab11a/Cdk1/Syngr1/Nploc4/Gorasp2/Dnajc13/Snx3/Golph3/Rab2a/Vrk1/Tmem43/Get4/Rab5c/Sun1/Akt1/Uso1/Abca7/Smpd1/Akt2/Lemd3/Pdcd10/Gak/Mapk3/Abca1/Tmed5/Dnm1/…
GO:0034329	cell junction assembly	286	0.589642	1.68079	2.96834e-07	0.000554585	0.000463998	2628	tags=30%, list=16%, signal=26%	Actg1/Plxnd1/Plec/Tns1/Mef2c/Wdr1/Actn4/Arf6/Pdcd6ip/Vmp1/Iqgap1/Dusp3/Sema4a/Dbnl/Ptprs/Rock2/Sdcbp/Zfp703/Slk/Macf1/Fn1/Cd9/Ikbkb/Myo1c/Dusp22/Coro1c/Ptpra/Pdlim5/Pmp22/Cfl1/Jup/Lims1/Rhoa/Ptpn11/Ctnnb1/Itgb1/Pak2/Nptn/Lsr/Arhgap6/Rap1a/Pdgfb/Map4k4/Vps35/Ctnnd1/Capza1/Ctnna1/Rap1b/Fzd1/Rapgef2/Hipk1/Nectin1/Hdac7/Sh3bp1/Rab29/Gsk3b/Ldb1/Vcl/Numb/Adgre5/Wnt11/Fbxo45/Wnt4/Shank3/Actr3/Dvl1/S100a…
GO:0034109	homotypic cell-cell adhesion	61	0.769336	1.89663	1.04009e-06	0.00145743	0.00121937	1443	tags=36%, list=9%, signal=33%	Cd24a/Prkcd/Ccl5/Lgals1/Syk/Zfp703/Fn1/Cd9/Tspan32/Cfh/Ubash3b/Map2k1/Jup/Fermt3/Jak1/Lyn/Blk/Sh2b3/Pip5k1c/Plaur/Ptpn6/Pear1
GO:0001525	angiogenesis	401	0.540991	1.58043	1.34739e-06	0.00151043	0.00126371	1473	tags=21%, list=9%, signal=20%	Ccr2/Tgfb2/Ccl24/Thbs1/Actg1/Plxnd1/Ywhaz/Ramp3/Grn/Anxa2/Ccl5/Pgk1/Prcp/Adam15/Rbpj/Klf4/Prkx/Emc10/Sema4a/Ppp3r1/Syk/Rock2/Flna/Stat3/Tcf4/Loxl2/Runx1/Btg1/Rhob/Xbp1/Mia3/Pik3cd/Myh9/Rtn4/Fn1/Nras/Ramp1/Cdc42/Cfh/Add1/Elk3/Jup/Ndnf/Kctd10/Hif1a/Rhoa/Jak1/Sp1/Cx3cr1/Casp8/Becn1/Ctnnb1/Stk4/Nfatc3/Mapk14/Itgb1/Akt3/Hs6st1/Foxj2/Adam8/Pde3b/Cysltr1/Hhex/Ccl2/Akt1/Itgb2/Ackr3/Nr4a1/Vav3/Lemd3/Itgax…
GO:0048667	cell morphogenesis involved in neuron differentiation	449	0.524663	1.53951	2.89082e-06	0.00270051	0.00225941	2599	tags=25%, list=16%, signal=22%	Tgfb2/Plxnd1/Olfm1/Alcam/Id2/Dock10/Tiam1/Mef2c/Actr2/Raph1/Foxp1/Adam10/Sema4a/Eif4g2/Ywhah/Dbnl/Ptprs/Stmn1/Rock2/Pafah1b1/Zeb2/Vim/Rtn4/Fn1/Twf2/Dnm2/Cdc42/Cnp/Sec24b/Arhgap4/Emb/Ppp3ca/Pdlim5/Pmp22/Mef2a/Map2k1/Cfl1/Rhog/Usp9x/Rhoh/Bcl11a/Pitpna/Ccr5/Ptpn11/Kif5b/Dip2b/Fyn/Rere/Rab11a/Itgb1/Pak2/Nptn/Abi1/Pip5k1c/Map1s/Picalm/Caprin1/Cyfip1/Llgl1/Top2b/Dnm1l/Ube3a/Plxna1/Rb1/Slc9a6/Mycbp2/Dag…
GO:0034110	regulation of homotypic cell-cell adhesion	28	0.861415	1.85582	6.50355e-06	0.0029945	0.00250537	1109	tags=50%, list=7%, signal=47%	Cd24a/Prkcd/Ccl5/Lgals1/Syk/Zfp703/Cd9/Ubash3b/Map2k1/Jak1/Lyn/Blk/Sh2b3/Plaur
GO:0007169	transmembrane receptor protein tyrosine kinase signaling pathway	439	0.520143	1.52471	7.34939e-06	0.0029945	0.00250537	2389	tags=27%, list=15%, signal=24%	Thbs1/Lgmn/Prkcd/Tiam1/Pip4k2a/Rbpj/Axl/Nucks1/Iqgap1/Dusp3/Sulf2/Dgkd/Pid1/Sgpl1/Ptgir/Dok2/Syk/Stmn1/Ccdc88a/Srsf3/Stat3/Tcf4/Ncf1/Gfra2/Ogt/Xbp1/Rassf2/Pik3cd/Rtn4/Blnk/Txnip/Myo1c/Mzb1/Ptpre/Grb2/Ptpra/Ubash3b/Setx/Cav2/Psen2/Snx5/Lmbrd1/Hif1a/Ptpn11/Appl1/Mapk1/Fyn/Lyn/Ctnnb1/Mapk14/Blk/Zfp106/Sh2b3/Ccnd3/Pdgfb/Hhex/Cyfip1/Ccl2/Osbpl8/Stat5a/Akt1/Plaur/Cbl/Akt2/F7/Rab7/Nus1/Fbxw7/Eif4ebp2/Sl…
GO:0007264	small GTPase mediated signal transduction	380	0.527937	1.53452	7.35897e-06	0.0029945	0.00250537	2593	tags=34%, list=16%, signal=29%	Tgfb2/Fgd2/Cyth1/Dock10/Tiam1/Eps8/Arhgdia/Arf6/Arhgap18/Cdc42se2/Dock2/Dbnl/Dok2/Stmn1/Rock2/Ccdc88a/Sdcbp/Dhcr24/Itsn2/Arhgap26/Rhob/Dennd4a/Ogt/Rtn4/Arhgef1/Nras/Rasa3/Dnm2/Cdc42/Arhgef10l/Grb2/Gdi2/Mapre2/Map2k1/Arhgap30/Rhog/Rhoh/Dennd4b/Arhgef6/Kctd10/Cyth4/Rhoa/Ccdc88c/Dnmt1/Rnd3/Cdc42se1/Ralbp1/Itgb1/Arhgap12/Rap1a/G3bp2/Myo9b/Map4k4/Trim28/Bnip2/Plekhg3/Cyfip1/Kras/Uso1/Arhgap17/Cbl/Vav3…
GO:0060485	mesenchyme development	196	0.5989	1.67241	7.5918e-06	0.0029945	0.00250537	2129	tags=25%, list=13%, signal=22%	Tgfb2/Thbs1/Dab2/Adam15/Ddx5/Tiam1/Mef2c/Ddx17/Rbpj/Sema4a/Ppp3r1/Sdcbp/Zfp703/Flna/Loxl2/Zeb2/Hnrnpab/Akna/Rtn4/Fn1/Mcrip1/Aldh1a2/Coro1c/Cfl1/Hif1a/Mapk1/Pdcd4/Ctnnb1/Trim28/Plaur/Usf3/Tasor/Mapk3/Dag1/Ppp2ca/Anxa6/Adipor1/Glipr2/Gsk3b/Ext1/Mdm4/Myc/Hdac2/Wnt11/Htt/Wnt4/Strap/Fgfr1/Smad2
GO:0033108	mitochondrial respiratory chain complex assembly	82	-0.728327	-2.06058	8.06728e-06	0.0029945	0.00250537	2289	tags=60%, list=14%, signal=52%	Ndufaf4/Cox16/Acad9/Uqcc1/Surf1/Sco1/Samm50/Ndufa3/Ndufa2/Tmem126b/Ndufaf3/Ndufs8/Aifm1/Ndufaf6/Uqcrfs1/Ndufb6/Ndufaf8/Uqcc3/Ndufa9/Ndufs4/Chchd4/Ndufb7/Cox14/Coa4/Ndufaf2/Ndufc1/Ndufa6/Tmem126a/Coa3/Cox19/Ndufa8/Ndufb10/Pet100/Ndufb3/Cox20/Ndufb2/Sdhaf4/Ndufb5/Ndufs6/Ndufs5/Ndufa5/Ndufb9/Ndufa1/Ndufs7/Ndufb8/Ndufc2/Ndufa11/Ndufb11/Ndufa13
GO:0030855	epithelial cell differentiation	392	0.521907	1.52231	8.07708e-06	0.0029945	0.00250537	2629	tags=28%, list=16%, signal=24%	Tgfb2/Dab2/Psap/Lbh/Id2/Myadm/Fosl2/Mef2c/Ezr/Rbpj/Klf4/Foxp1/Prkx/Mtss1/Sgpp1/Ppp3r1/Ptprs/Kdm2a/Rock2/Zfp703/Flna/Macroh2a1/Map3k1/Pafah1b1/Zeb2/Btg1/Xbp1/Vim/Rtn4/Txnip/Ikbkb/Sec24b/Rara/Add1/Zfp36/Map2k1/Sidt2/Hif1a/Rhoa/Msn/Ncoa3/Ccdc88c/Ptgs1/Ctnnb1/Stk4/Fasn/Nfe2l1/Rap1a/Foxj2/Pdgfb/Fndc3b/Hhex/Stat5a/Plaur/Ctnnd1/Fzr1/Gak/Atf4/Slc4a7/Numa1/Rap1b/Smarca4/Fzd1/Clic4/Rapgef2/Srsf6/Klf2/Sh3bp…
GO:0009617	response to bacterium	457	-0.447588	-1.51333	8.26915e-06	0.0029945	0.00250537	805	tags=17%, list=5%, signal=16%	Slfn4/Gpx1/P2rx7/Peli1/Sash1/Cflar/Il18/Pygl/Cebpb/Lilrb4a/Adh5/H2-T23/Tgfb1/Rpl13a/Snhg1/Oas2/Trim30a/Gbp6/Nlrp3/Fcer1g/Rpl39/Isg15/Colec12/C5ar1/Ednrb/Tnfrsf1a/Prdx2/Fkbp5/Lcn2/Tnfaip3/Cxcl1/Gas5/Klhl6/Fau/Cd68/Rpl30/Pde4b/Slc11a1/Psmb9/Epha2/Pf4/Tnfaip8/Irak3/Mapkapk2/Casp1/Lrg1/Rps19/Mgst1/Fcgr4/Ly96/Acod1/Clec4e/Trf/Tent5a/Hck/Plaat3/S100a9/Fcgr1/Lyz2/Fpr2/Cyba/Pycard/Cxcl16/Lbp/Tlr2/S100a8/…
GO:0002009	morphogenesis of an epithelium	386	0.527558	1.53712	8.54807e-06	0.0029945	0.00250537	2337	tags=25%, list=14%, signal=22%	Tgfb2/Dab2/Actg1/Plxnd1/Mef2c/Wdr1/Rbpj/Klf4/Prkx/Mtss1/Ppp3r1/Kdm2a/Rock2/Flna/Map3k1/Pafah1b1/Pbx1/Runx1/Zeb2/Rhob/Pfn1/Pik3cd/Sec24b/Apaf1/Aldh1a2/Grb2/Rara/Kdm6a/Cfl1/Kdm2b/Cd44/Brd2/Hif1a/Rhoa/Msn/Ncoa3/Casp8/Ctnnb1/Stk4/Mib1/Nfatc3/Exoc5/Arhgap12/Ski/Prkacb/Pdgfb/Hectd1/Trim28/Arid1a/Hhex/Lmo4/Stat5a/Kras/Ctnnd1/Brpf1/Itgax/Plxna1/Pdcd10/Rbm15/Smarca4/Dag1/Fzd1/Clic4/Epha4/Sh3bp1/Chuk/Ext1/…
GO:0016570	histone modification	402	0.519532	1.51778	9.54165e-06	0.00314594	0.00263208	3950	tags=48%, list=24%, signal=37%	Irf4/Prkcd/Hopx/Lmna/Jarid2/Kdm7a/Kdm2a/Macroh2a1/Slk/Ogt/Xbp1/Morf4l2/Trerf1/Kdm6a/Tbl1xr1/Kdm2b/Trip12/Padi4/Lpin1/Naa50/Mta2/Huwe1/Dnmt1/Cdk2/Suz12/Hr/Ctnnb1/Fbl/Eid1/Usp7/Pygo2/Pax5/Brd4/Phf20l1/Ctbp1/Kmt2e/Vrk1/Kdm1a/Usp22/Cdk9/Kmt2a/Brpf1/Kmt2d/Sfpq/Tet3/Mapk3/Smarca4/Taf1/Morf4l1/Ddb1/Ccna2/Rps6ka4/Srebf1/Tcf3/Hdac7/Prkcb/Jak2/Nsd1/Suds3/Paxbp1/Asxl1/Zbtb7b/Kat2b/Aurkb/Bcor/Ldb1/Taf5l/Msl1…
GO:0048863	stem cell differentiation	148	0.632379	1.71869	1.14421e-05	0.00328253	0.00274636	2135	tags=24%, list=13%, signal=21%	Tgfb2/Lbh/Mef2c/Jarid2/Zfp36l2/Rbpj/Ptprc/Sema4a/Ap2a2/Stat3/Zeb2/Hspa9/Fn1/Aldh1a2/Coro1c/Cfl1/Hnrnpu/Hif1a/Mapk1/Ncoa3/Ltbp3/Ctnnb1/Msi2/Hhex/Mapk3/Fzd1/Anxa6/Gata6/Gsk3b/Ext1/Kdm3a/Dhx36/Setd1a/Setd2/Ccnk/Mtf2
GO:0043484	regulation of RNA splicing	129	0.638054	1.71144	1.14695e-05	0.00328253	0.00274636	2894	tags=50%, list=18%, signal=41%	Srsf5/Mbnl1/Ahnak/Hnrnpf/Ddx5/Hnrnpa2b1/Ddx17/Clk1/Ptbp3/Tra2b/Sf1/Srsf2/Snrnp70/Srsf3/Rbm3/Hnrnph1/Celf2/Celf1/Khdrbs1/Srsf1/Hnrnpk/Setx/Qk/Hnrnpu/U2af2/Celf4/Zbtb7a/Rbm22/Puf60/Akt2/Polr2a/Rbm15/Thrap3/Slc38a2/Rbm10/Rbmx/Srsf10/Srsf6/Clk4/Tia1/Hnrnph2/Ptbp1/Acin1/Ncl/Pqbp1/Fxr2/Habp4/Rbm5/Srsf7/Nup98/Ptbp2/BC005624/Cirbp/Rps26/Rbmxl1/Hnrnpl/Dazap1/Srsf9/Mbnl2/Srsf4/Cdk12/Clk2/Hnrnph3/Nsrp1
GO:1903827	regulation of cellular protein localization	490	0.506357	1.49316	1.19403e-05	0.00328253	0.00274636	2506	tags=34%, list=15%, signal=30%	Tgfb2/Dab2/Ramp3/Prkcd/Tmem30a/Cltc/Gsn/Ezr/Arf6/Lcp1/Arpc2/Iqgap1/Tardbp/Adam10/Pid1/Rassf5/Wipf1/Ppp3r1/Sptbn1/Rock2/Ccdc88a/Flna/Macroh2a1/Abhd17b/Uhmk1/Edem1/Ogt/Xbp1/Ap2m1/Rtn4/Myo1c/Cdc42/Gas6/Cd81/Hnrnpk/Hcls1/Hnrnpm/Trem2/Csk/Map2k1/Cfl1/Rhog/Cav2/Ptpn22/Jup/Ankrd13a/Ran/Vamp2/Ptpn11/Pkig/Kif5b/Appl1/Msn/Mapk1/Fyn/Ube2j1/Ctnnb1/Itgam/Mapk14/Rab11a/Cdk1/Oaz1/Itgb1/Cdt1/Vcp/Snx3/Rap1a/Pip5k…
GO:0030183	B cell differentiation	118	0.650431	1.73327	1.27173e-05	0.00328253	0.00274636	1976	tags=38%, list=12%, signal=34%	Id2/Cd19/Cd24a/H2-Ab1/Cd79a/Dock10/Slamf8/Inpp5d/Cd79b/Ms4a1/Zfp36l2/Rbpj/Lgals1/Foxp1/Ptprc/Ikzf1/Syk/Xbp1/Sp3/Bcl11a/Gpr183/Pou2af1/Lyl1/Zbtb7a/Hhex/Cyld/Stat5a/Syvn1/Malt1/Ptpn6/Dock11/Ikzf3/Tcf3/Hdac7/St3gal1/Ptpn2/Bak1/Plcg2/Lfng/Clcf1/Ep300/Flt3/Notch2/Zbtb1/Gon4l
GO:0071363	cellular response to growth factor stimulus	433	0.511316	1.49803	1.34372e-05	0.00328253	0.00274636	2593	tags=29%, list=16%, signal=25%	Tgfb2/Thbs1/Dab2/Coro1a/Lgmn/Ddx5/Zyx/Mef2c/Grk2/Zfp36l2/Rbpj/Arf6/Klf4/Arpc2/Iqgap1/Dusp3/Sulf2/Map2k3/Sdcbp/Zfp703/Map3k1/Tcf4/Runx1/Xbp1/Pik3cd/Nrros/Twf2/Myo1c/Dnm2/Gas6/Dusp22/Zmiz1/Apaf1/Grb2/Setx/Zfp36/Cfl1/Glg1/Usp9x/Cav2/Cd44/Ehd4/Ndnf/Lpxn/Hif1a/Ptpn11/Appl1/Stub1/Pdcd4/Fyn/Dnmt1/Tob1/Ltbp3/Ctnnb1/Mapk14/Got1/Ski/Egr1/Zbtb7a/Ireb2/Furin/Rap1a/Acap2/Pdgfb/Hhex/Cyfip1/Ccl2/Akt1/Nr4a1/Cbl/…
GO:0042254	ribosome biogenesis	289	-0.503471	-1.65703	1.38863e-05	0.00328253	0.00274636	2376	tags=39%, list=15%, signal=34%	Rpp40/Mrto4/Wdr75/Mrps2/Srfbp1/Exosc8/Nhp2/Tsr3/Eif2a/Wdr46/Wdr74/Exosc6/Rps27/Npm3/Sbds/Rps27l/Dis3/Rrp36/Mrpl20/Rrn3/Mrm2/Brix1/Gnl2/Isg20/Las1l/Rpl38/Rrs1/Rrp1/Ltv1/Nop10/Gtf3a/Rpusd4/Pak1ip1/LTO1/Gtpbp4/Abt1/Mrpl22/Utp23/Aatf/Rcl1/Utp11/Nom1/Nob1/C1qbp/Mrps7/Mtrex/Rpp30/Wdr12/Rbis/Gar1/Tent4b/Utp14a/Exosc7/Rps6/Nop56/Rpp38/Riox1/Dimt1/Imp4/Wdr18/Rps17/Wdr55/Rpl5/Zfp622/Mrps11/Riox2/Ddx18/Rpsa…
GO:0051640	organelle localization	472	0.508982	1.49643	1.42858e-05	0.00328253	0.00274636	3447	tags=38%, list=21%, signal=30%	Ywhaz/Cd84/Lmna/Ezr/Actr2/Actn4/Rab8b/Syk/Pafah1b1/Ogt/Myh9/Ap3m1/Map4/Myo1c/Dnm2/Cdc42/Lat2/Nusap1/Borcs6/Cfh/Vps4b/Pacs2/Myo1g/Dync1h1/Mef2a/Rab1a/Esyt1/Esyt2/Map2k1/Cfl1/Cav2/Hnrnpu/Ran/Psen2/Vamp2/Hif1a/Tbc1d23/Map4k2/Kif5b/Rab3d/Lyn/Cenpa/Birc5/Becn1/Ctnnb1/Rab11a/Exoc5/Blk/Nsf/Itgb1/Abce1/Cdt1/Fam91a1/Picalm/Mtm1/Sun1/Hhex/Tacc1/Kif23/Spag9/Uso1/Llgl1/Stx7/Rab7/Dnm1l/Xpo1/Pdcd10/Pip4p1/Dnm1…
GO:0050854	regulation of antigen receptor-mediated signaling pathway	62	0.742665	1.83552	1.47771e-05	0.00328253	0.00274636	1707	tags=42%, list=10%, signal=38%	Fcgr2b/Cd226/Cd19/Ezr/Ptprc/Dusp3/Elf1/Dusp22/Cd81/Usp9x/Ptpn22/Cd22/Lpxn/Lyn/Blk/Kcnn4/Cyld/Malt1/Ptpn6/Prkcb/Stap1/Rab29/Laptm5/Ptpn2/Fcrl5/Rela
GO:0071417	cellular response to organonitrogen compound	406	0.522065	1.52585	1.6398e-05	0.00328253	0.00274636	2470	tags=34%, list=15%, signal=30%	Fcgr2b/Lgmn/Prkcd/Atp2b1/Mef2c/Ezr/Grk2/Pip4k2a/Capn2/Nucks1/Arpc2/Rab8b/Usf1/Hsp90b1/Pid1/Rock2/Srsf3/Flna/Stat3/Anxa5/Ogt/Xbp1/Vim/Myo1c/Mzb1/Dnm2/Ptpre/Diaph1/Grb2/Rab31/Ptpra/Hnrnpk/Trem2/Csk/Cfl1/Cav2/Ptpn22/Jup/Gnai3/Lpin1/Vamp2/Snx5/Lmbrd1/Ptpn11/Appl1/Mapk1/Itpr1/Fyn/Sp1/Dnmt1/Ncstn/Cdk2/Ctnnb1/Zfp106/Akt3/Egr1/Golph3/Larp1/Ccnd3/Rap1a/Pde3b/Trim41/Irf1/Vps35/Ryr1/Cyfip1/Osbpl8/Stat5a/Akt…
GO:0016569	covalent chromatin modification	416	0.51015	1.49014	2.04498e-05	0.0038207	0.00319662	3950	tags=48%, list=24%, signal=37%	Irf4/Prkcd/Hopx/Lmna/Jarid2/Kdm7a/Kdm2a/Macroh2a1/Slk/Ogt/Xbp1/Morf4l2/Trerf1/Kdm6a/Tbl1xr1/Kdm2b/Trip12/Padi4/Lpin1/Naa50/Mta2/Huwe1/Dnmt1/Cdk2/Suz12/Hr/Ctnnb1/Fbl/Eid1/Usp7/Pygo2/Pax5/Brd4/Phf20l1/Ctbp1/Kmt2e/Vrk1/Kdm1a/Usp22/Trim28/Cdk9/Kmt2a/Brpf1/Kmt2d/Sfpq/Tet3/Tasor/Mapk3/Smarca4/Taf1/Morf4l1/Ddb1/Ccna2/Rps6ka4/Srebf1/Tcf3/Hdac7/Prkcb/Jak2/Nsd1/Suds3/Paxbp1/Asxl1/Zbtb7b/Kat2b/Aurkb/Bcor/Ld…
GO:0042113	B cell activation	239	0.572565	1.6119	2.18488e-05	0.0038973	0.00326071	1976	tags=32%, list=12%, signal=28%	Fcgr2b/Id2/Cd19/Ndfip1/Cd24a/H2-Ab1/Prkcd/Cd79a/Dock10/Slamf8/Inpp5d/Cd79b/Mef2c/Ms4a1/Siglecg/Zfp36l2/Rbpj/Lgals1/Foxp1/Ptprc/Ikzf1/Syk/Cd74/Tbc1d10c/Xbp1/Pik3cd/Blnk/Mzb1/Lat2/Cd81/Bank1/Cd22/Sp3/Bcl11a/Sash3/Lyn/Tnfrsf21/Gpr183/Pou2af1/Blk/Tnfrsf13b/Lyl1/Zbtb7a/Swap70/Gapt/Hhex/Cyld/Stat5a/Syvn1/Malt1/Vav3/Ptpn6/Dock11/Ikzf3/Tfrc/Cxcr5/Tcf3/Hdac7/Prkcb/Stat6/St3gal1/Tlr4/Laptm5/Ptpn2/Bak1/Rasg…
GO:0022604	regulation of cell morphogenesis	274	0.550243	1.56286	2.22504e-05	0.0038973	0.00326071	2283	tags=30%, list=14%, signal=26%	Ccl24/Dab2/Plxnd1/Coro1a/Myadm/Tiam1/Ezr/Eps8/Actr2/Wdr1/Actn4/Arhgdia/Gas7/Arpc2/Arhgap18/Cdc42se2/Sema4a/Plekho1/Dbnl/Parvb/Flna/Pafah1b1/Itsn2/Rhob/Capzb/Limd1/Myh9/Rtn4/Macf1/Fn1/Dnm2/P4hb/Diaph1/Coro1c/Hnrnpk/Fmnl1/Cfl1/Rhog/Rhoh/Cd44/Bcl11a/Anxa7/Lims1/Arap1/Rhoa/Msn/Fyn/Rnd3/Cdc42se1/Picalm/Caprin1/Cyfip1/Ccl2/Spag9/Epb41l2/Dnm1l/St6gal1/Plxna1/Arhgap15/Fam171a1/Aldoa/Zranb1/Epha4/Baiap2/N…
GO:0016050	vesicle organization	247	0.562794	1.58367	2.51845e-05	0.00415173	0.00347358	3357	tags=41%, list=21%, signal=33%	Coro1a/Anxa2/Pip4k2a/Pdcd6ip/Rab8b/Sdcbp/Pafah1b1/Zeb2/Mia3/Ap2m1/Dnm2/Sec23b/Sec24b/Stxbp6/Vps4b/Coro1c/Rab1a/Samd9l/Rab7b/Cav2/Gnai3/Mfsd14a/Vamp2/Kif5b/Sec31a/Pi4k2a/Rab11a/Vamp3/Dnajc13/Snx3/Golph3/Rab5c/Picalm/Uso1/Stx7/Akt2/Vav3/Rab7/Abca1/Dnm1/Rab14/Stx4a/Sqstm1/Rab29/Vti1b/Ptbp1/Ap3d1/C2cd5/Pip4k2b/Tsg101/Sdc1/Snapin/Arf1/Gosr1/Sec24d/Ap1m1/Rab27a/Vps39/Tmcc1/Stx5a/Hook3/Arfgef2/Cd2ap/S10…
GO:0031589	cell-substrate adhesion	260	0.558317	1.58263	2.62369e-05	0.00419031	0.00350586	1655	tags=23%, list=10%, signal=21%	Thbs1/Dab2/Actg1/Coro1a/Myadm/Adam15/Tiam1/Zyx/Actn4/Axl/Arpc2/Lgals1/Iqgap1/Prkx/Dusp3/Spp1/Sirpa/Parvb/Flna/Slk/Macf1/Fn1/Dnm2/Gas6/Dusp22/P4hb/Myo1g/Coro1c/Ptpra/Rab1a/Plekha2/Cfl1/Jup/Ndnf/Lims1/Lpxn/Rhoa/Ptpn11/Fermt3/Ctnnb1/Stk4/Itgb1/Vamp3/Arhgap6/Trpm7/Adam8/Pdgfb/Map4k4/Fndc3b/Edil3/Itgb2/Rin2/St6gal1/Cd36/Dag1/Jak2/Nedd9/Gsk3b/Ldb1/Hsd17b12/Utrn
GO:0031623	receptor internalization	104	0.664114	1.74312	2.69137e-05	0.00419031	0.00350586	2470	tags=39%, list=15%, signal=34%	Dab2/Ramp3/Cltc/Ezr/Grk2/Eps15/Ppp3r1/Syk/Sdcbp/Ap2m1/Cd9/Ramp1/Dnm2/Cd81/Ap2b1/Grb2/Rab31/Ankrd13a/Lmbrd1/Nsf/Itgb1/Pip5k1c/Picalm/Rin3/Itgb2/Ackr3/Ldlrap1/Dnm1/Cd36/Tfrc/Arf1/Iqsec1/Plcg2/Numb/Ubqln2/Arrb1/Grk3/Scrib/Rab5a/Synj1/App
GO:0070848	response to growth factor	445	0.511467	1.49807	2.77081e-05	0.0041974	0.00351179	2593	tags=29%, list=16%, signal=25%	Tgfb2/Thbs1/Dab2/Coro1a/Lgmn/Ddx5/Zyx/Mef2c/Grk2/Zfp36l2/Rbpj/Arf6/Klf4/Arpc2/Iqgap1/Dusp3/Sulf2/Map2k3/Rock2/Sdcbp/Zfp703/Map3k1/Tcf4/Runx1/Xbp1/Pik3cd/Nrros/Twf2/Myo1c/Dnm2/Gas6/Dusp22/Zmiz1/Apaf1/Grb2/Setx/Zfp36/Cfl1/Glg1/Usp9x/Cav2/Cd44/Ehd4/Ndnf/Lpxn/Hif1a/Ptpn11/Appl1/Stub1/Mapk1/Ier2/Pdcd4/Fyn/Dnmt1/Tob1/Ltbp3/Ctnnb1/Mapk14/Got1/Ski/Egr1/Zbtb7a/Ireb2/Furin/Rap1a/Acap2/Pdgfb/Hhex/Cyfip1/Ccl…
GO:1901699	cellular response to nitrogen compound	453	0.501247	1.47036	3.20259e-05	0.0046027	0.00385089	2470	tags=32%, list=15%, signal=28%	Fcgr2b/Thbs1/Lgmn/Prkcd/Atp2b1/Mef2c/Ezr/Grk2/Pip4k2a/Capn2/Nucks1/Arpc2/Rab8b/Usf1/Hsp90b1/Pid1/Rock2/Srsf3/Flna/Stat3/Anxa5/Ogt/Xbp1/Vim/Myo1c/Mzb1/Dnm2/Ptpre/Diaph1/Grb2/Rab31/Ptpra/Hnrnpk/Trem2/Csk/Cfl1/Ly6a/Cav2/Ptpn22/Jup/Gnai3/Lpin1/Vamp2/Snx5/Lmbrd1/Ptpn11/Appl1/Mapk1/Itpr1/Fyn/Sp1/Dnmt1/Ncstn/Cdk2/Ctnnb1/Zfp106/Akt3/Egr1/Golph3/Larp1/Ccnd3/Rap1a/Pde3b/Trim41/Irf1/Vps35/Ryr1/Cyfip1/Osbpl8…
GO:0048663	neuron fate commitment	26	0.850384	1.81311	3.73418e-05	0.00498336	0.00416937	448	tags=19%, list=3%, signal=19%	Tgfb2/Id2/Rbpj/Runx1/Cdc42
GO:0007015	actin filament organization	357	0.523152	1.51578	4.47049e-05	0.00565801	0.00473383	2477	tags=31%, list=15%, signal=27%	Ccl24/Marcks/Actg1/Coro1a/Myadm/Tmsb10/Prkcd/Zyx/Arpc4/Gsn/Ezr/Eps8/Actr2/Wdr1/Actn4/Arf6/Tpm4/Lcp1/Gas7/Arpc2/Mtpn/Arhgap18/Hsp90b1/Mtss1/Dbnl/Sirpa/Pdlim1/Sptbn1/Arpc5/Stmn1/Rock2/Ccdc88a/Flna/Map3k1/Rhob/Pfn1/Capzb/Capza2/Gmfb/Clec2i/Elmo2/Twf2/Myo1c/Cdc42/Tmod3/Arhgef10l/Tpm3/Diaph1/Myo1g/Grb2/Coro1c/Hcls1/Add1/Cfl1/Add3/Rhog/Capn1/Rhoh/Arap1/Rhoa/Rnd3/Dpysl3/Pak2/Espn/Arhgap12/Abi1/Arhgap6/S…
GO:0098742	cell-cell adhesion via plasma-membrane adhesion molecules	115	0.638527	1.70245	4.54256e-05	0.00565801	0.00473383	2036	tags=18%, list=13%, signal=16%	Tgfb2/Alcam/Myadm/Cd24a/Klf4/Lgals1/Ptprs/Emb/Tenm4/Wnk1/Mapk14/Nptn/Sell/Igsf9/Selp/Cd164/Nectin1/Mbp/Jaml/L1cam/Cd177
GO:0045055	regulated exocytosis	195	0.582119	1.62483	5.22704e-05	0.00636903	0.00532871	2490	tags=28%, list=15%, signal=24%	Ccr2/Ywhaz/Coro1a/Cd84/Cyth1/Ptafr/Syngr2/Syk/Myh9/Lat2/Rab31/Vamp2/Rab3d/Pi4k2a/Lyn/Itgam/Git2/Rab11fip1/Blk/Syngr1/Vamp3/Rap1a/Itgb2/Apba1/Arhgap17/Dnm1l/Rap1b/Stx4a/Rab11b/Prkcb/Fbxl20/Gsk3b/Snapin/Arf1/Rasgrp1/Rab27a/Otof/Cd177/Il4ra/Dvl1/Mical1/Ppp3cb/Atp2a2/P2rx1/Scrib/Sdf4/Rab5a/Pdpk1/Btk/Synj1/Stx2/Plek/Sphk2/Prkca/Prkaca
GO:0010499	proteasomal ubiquitin-independent protein catabolic process	21	-0.901117	-2.01135	5.95522e-05	0.00695396	0.0058181	1309	tags=76%, list=8%, signal=70%	Psmb1/Psmb4/Psma6/Psmb7/Psma4/Psma3/Psmb9/Psmb6/Psmb3/Psma2/Psma5/Psmb5/Psmb8/Psmb2/Psmb10/Psma7
GO:0002694	regulation of leukocyte activation	479	0.491009	1.44586	8.13559e-05	0.00894117	0.00748071	2071	tags=23%, list=13%, signal=20%	Fcgr2b/Ccr2/Vsig4/Socs6/Thbs1/Slc7a2/H2-Aa/Cd226/Id2/Cd19/Coro1a/Ndfip1/Cd24a/Grn/Cd84/Cd209a/H2-Ab1/Arg1/Ccl5/Slamf8/Inpp5d/Mef2c/Siglecg/Zfp36l2/Prkar1a/Slamf7/Axl/Lgals1/Clec7a/Ptprc/Dusp3/Ikzf1/Ptafr/Sirpa/Syk/Cd74/Runx1/Tbc1d10c/Xbp1/Clec2i/Ldlr/Cbfb/Il1rl1/Mzb1/Ptpre/Gas6/Dusp22/Zmiz1/Tspan32/Cd81/Rara/Trem2/Csk/Rhoh/Ptpn22/Cd44/Bank1/Cd22/Rhoa/Dcaf15/Sash3/Lyn/Tnfrsf21/Ctnnb1/Gpr183/Itgam/…
GO:0019730	antimicrobial humoral response	60	-0.745788	-2.0083	8.69329e-05	0.00924306	0.00773329	815	tags=27%, list=5%, signal=25%	Lgals3/H2-T23/Rpl39/Cxcl1/Fau/Rpl30/Pf4/Rps19/Acod1/Trf/Gapdh/S100a9/Wfdc17/Slpi/Cxcl2/Cxcl13
GO:0002683	negative regulation of immune system process	355	0.512846	1.48566	8.7401e-05	0.00924306	0.00773329	1808	tags=23%, list=11%, signal=21%	Fcgr2b/Ccr2/Vsig4/Tgfb2/Socs6/Thbs1/H2-Aa/Dusp1/Id2/Ndfip1/Cd24a/Grn/Cd84/H2-Ab1/Arg1/Slamf8/Inpp5d/Ezr/Siglecg/Prkar1a/Axl/Ptprc/Dusp3/Nme1/Samhd1/Elf1/Cd74/Runx1/Tbc1d10c/Mia3/Clec2i/Ldlr/Hspa9/Cbfb/Il1rl1/Pcbp2/Dusp22/Tspan32/Rara/Ubash3b/Cd200r1/Ptpn22/H2-Ob/Cd44/Bank1/Cd22/Lpxn/Appl1/Ccr1/Lyn/Tnfrsf21/Ctnnb1/Blk/Ppm1b/Nploc4/Tnfrsf13b/Rin3/Irf1/Cul4a/Cyld/Stat5a/Akt1/Dpp4/Ptpn6/Fbxw7/Klrb1b/…
GO:0098813	nuclear chromosome segregation	237	0.54949	1.54609	0.00010296	0.0104061	0.00870638	3422	tags=40%, list=21%, signal=32%	Ube2c/Actr2/Top2a/Racgap1/Macroh2a1/Stag2/Zfp207/Bub3/Rad21/Nusap1/Vps4b/Dync1h1/Hnrnpu/Ran/Naa50/Birc5/Becn1/Ctnnb1/Rab11a/Prc1/Cdt1/Ncaph2/Smc4/Sun1/Kif23/Pds5a/Chfr/Top2b/Ppp2r1a/Sfpq/Rb1/Fbxw7/Numa1/Cenpf/Smc3/Nup62/Cenpc1/Smc2/Spice1/Aurkb/Kpnb1/Sirt7/Mcmbp/Knstrn/Lats1/Cenpe/Plk1/Chmp1a/Knl1/Actr3/Mlh1/Stag1/Mad2l1/Cdc27/Zcwpw1/Seh1l/Ncapd2/Cdc26/Rcc2/Apc/Ndc1/Chmp1b/Ago4/Chmp5/Anapc1/Ehmt2…
GO:0050804	modulation of chemical synaptic transmission	334	0.515617	1.49104	0.000111643	0.0105966	0.00886578	2629	tags=26%, list=16%, signal=22%	Fcgr2b/Ccr2/Lgmn/Cyth1/Mef2c/Grk2/Ppp3r1/Ptprs/Paip2/Stat3/Ppp3ca/Ptpra/Rara/Hnrnpk/Cfl1/Psen2/Vamp2/Tprgl/Kif5b/Mapk1/Fyn/Cx3cr1/Ncstn/Git2/Rab11a/Celf4/Sh3gl1/Homer1/Syngr1/Itgb1/Nptn/Egr1/Rap1a/Cyfip1/Ccl2/Prkar2b/Kras/Apba1/Kmt2a/Ppp1r9b/Ywhag/Dnm1l/Slc6a6/Eif4ebp2/Dnm1/Itpr3/Atf4/Rap1b/Stx4a/Sqstm1/Pxk/Rapgef2/Epha4/Sorcs2/Prkcb/Baiap2/Jak2/Mctp1/Fbxl20/Ckap5/Gsk3b/Snapin/Arf1/Prkar2a/Htt/L1…
GO:0007059	chromosome segregation	297	0.534471	1.53007	0.000112524	0.0105966	0.00886578	3422	tags=40%, list=21%, signal=33%	Ube2c/Actr2/Top2a/Racgap1/Macroh2a1/Stag2/Zfp207/Bub3/Rad21/Pum2/Nusap1/Mki67/Ddx3x/Vps4b/Dync1h1/Usp9x/Hnrnpu/Ran/Naa50/Birc5/Becn1/Ctnnb1/Pmf1/Rab11a/Prc1/Cdt1/Brd4/Ncaph2/Smc4/Sun1/Kif23/Pds5a/Chfr/Top2b/Ppp2r1a/Sfpq/Banf1/Rb1/Fbxw7/Arl8a/Numa1/Cenpf/Nde1/Smc3/Nup62/Cenpc1/Smc2/Spice1/Tlk2/Aurkb/Csnk2a1/Kpnb1/Sirt7/Mis18a/Mcmbp/Knstrn/Lats1/Cenpe/Plk1/Chmp1a/Knl1/Cenpt/Actr3/Mlh1/Rgs14/Stag1/M…
GO:0030001	metal ion transport	352	0.51197	1.48337	0.000113681	0.0105966	0.00886578	2482	tags=26%, list=15%, signal=23%	Tgfb2/Atp2a3/Cd19/Coro1a/Ndfip1/Ramp3/Ahnak/Cd84/Ccl5/Atp2b1/Ms4a1/Ptprc/Atp1a1/Orai1/Mcub/Oga/Atp1b3/Ramp1/Gas6/Diaph1/Ppp3ca/Slc39a7/Ubash3b/Rem1/Ptpn22/Tspan13/Psen2/Ccr5/Rhoa/Itpr1/Fyn/Ccr1/Lyn/Ctnnb1/Nfatc3/Homer1/Kcnn4/Nipa2/Trpm7/Pdgfb/Calm3/Cysltr1/Ryr1/Akt1/Calm2/Ywhae/Dnm1l/Asph/1810037I17Rik/Ptpn6/Tusc3/Itpr3/Slc39a1/Prkcb/Magt1/Mcur1/Ppp2ca/Anxa6/Ank2/Ap3d1/Slc39a6/Fcrl5/Micu2/Bak1/Cl…
GO:0008347	glial cell migration	52	0.730667	1.75525	0.000118134	0.0106797	0.00893523	1708	tags=40%, list=10%, signal=36%	Ccr2/Tgfb2/Tiam1/Cers2/Pafah1b1/Vim/Rtn4/Fn1/Cd9/Zmiz1/Pmp22/Trem2/Cx3cr1/Ctnnb1/Gpr183/Sun1/Ccl2/Epha4/Stap1/Sun2/Socs7
GO:0099003	vesicle-mediated transport in synapse	186	0.560289	1.55743	0.000125542	0.0109947	0.00919883	2648	tags=27%, list=16%, signal=23%	Actg1/Cd24a/Grn/Cyth1/Cltc/Arf6/Canx/Eps15/Ppp3r1/Itsn2/Ap2m1/Dnm2/Ap2b1/Vamp2/Ctnnb1/Git2/Rab11a/Sh3gl1/Rap1a/Pip5k1c/Picalm/Vps35/Cyfip1/Apba1/Dnm1l/Dnm1/Rap1b/Stx4a/Prkcb/Ap3d1/Fbxl20/Gsk3b/Snapin/Fcho2/Iqsec1/Numb/Otof/Dvl1/Ppp3cb/Atp2a2/P2rx1/Scrib/Rab5a/Synj1/Stx2/Rock1/Prkca/Prkaca/Git1/Plaa/Snap23
GO:0043588	skin development	171	0.581617	1.59711	0.000128509	0.011043	0.00923923	2086	tags=26%, list=13%, signal=23%	Tgfb2/Psap/Fosl2/Rbpj/Sgpp1/Stmn1/Rock2/Dhcr24/Macroh2a1/Runx1/Trpc4ap/Scd1/Txnip/Zfp36/Map2k1/Jup/Psen2/Ncoa3/Stard7/Ptgs1/Ctnnb1/Stk4/Lsr/Ryr1/Akt1/Arrdc3/Gak/Numa1/Smarca4/Clic4/Srsf6/Gata6/Tsg101/Ldb1/Sav1/Rela/Ptges3/Mfsd12/Hdac2/Sos1/Lats1/Lats2/Myo5a/Slc27a4/Ctsl
GO:0008380	RNA splicing	355	0.508123	1.47198	0.00013207	0.011043	0.00923923	2916	tags=35%, list=18%, signal=29%	Srsf5/Mbnl1/Ahnak/Hnrnpf/Ddx5/Hnrnpa2b1/Ddx17/Ivns1abp/Clk1/Fus/Ddx39b/Tardbp/Ptbp3/Tra2b/Sf1/Srsf2/Snrnp70/Srsf3/Usp4/Hnrnpc/Pabpc1/Rbm3/Hnrnph1/Celf2/Celf1/Khdrbs1/Srsf1/Luc7l2/Hnrnpk/Syncrip/Hnrnpm/Setx/Qk/Hnrnpu/U2af2/Alyref/Snrpb/Khsrp/Nono/Celf4/Casc3/Pnn/Dhx15/Tsen34/Zbtb7a/Rbm28/Sf3b2/Rbm22/Hnrnpa3/Puf60/Akt2/Sfpq/Polr2a/Lsm6/Dhx16/Rbm15/Thrap3/Syf2/Slc38a2/Rbm10/Rbmx/Snrpf/Srsf10/Srsf6/C…
GO:1901652	response to peptide	321	0.513463	1.48036	0.000133733	0.011043	0.00923923	2634	tags=36%, list=16%, signal=31%	Fcgr2b/Srsf5/Ramp3/Lgmn/Prkcd/Atp2b1/Grk2/Pip4k2a/Nucks1/Rab8b/Usf1/Irf5/Pid1/Rock2/Srsf3/Stat3/Anxa5/Ogt/Xbp1/Vim/Ikbkb/Myo1c/Mzb1/Ptpre/Grb2/Rab31/Ptpra/Hnrnpk/Trem2/Csk/Cfl1/Capn1/Cav2/Ptpn22/Lpin1/Vamp2/Snx5/Lmbrd1/Ptpn11/Appl1/Fyn/Sp1/Cdk2/Ctnnb1/Mapk14/Zfp106/Akt3/Egr1/Ccnd3/Pde3b/Trim41/Irf1/Cyfip1/Osbpl8/Stat5a/Akt1/Uso1/Uchl3/Nr4a1/Akt2/Ywhag/Gatm/Eif4ebp2/Nfkb1/Cd36/Erbin/Smarcc1/Cpeb2/…
GO:0007163	establishment or maintenance of cell polarity	181	0.575713	1.59221	0.000140629	0.011043	0.00923923	2398	tags=33%, list=15%, signal=28%	Cyth1/Lmna/Gsn/Ezr/Actr2/Wdr1/Arf6/Pdcd6ip/Dock2/Pdlim1/Arpc5/Parvb/Pafah1b1/Rhob/Myh9/Macf1/Map4/Cdc42/Cfl1/Rhog/Rhoh/Lims1/Rhoa/Msn/Rnd3/Cenpa/Itgb1/Golph3/Sdccag8/Myo9b/Llgl1/Numa1/Ctnna1/Rap1b/Nde1/Arfgef1/Sh3bp1/Arhgef2/Ckap5/Gsk3b/Rhof/Dock8/Dctn1/Ripor2/Carmil2/Wnt11/Htt/Plk1/Nsfl1c/Krit1/Actr3/Mad2l1/Mpp5/Crk/Rhobtb1/Slc9a3r1/Scrib/Apc/Coro7
GO:0016458	gene silencing	171	0.579742	1.59197	0.000142553	0.011043	0.00923923	3766	tags=40%, list=23%, signal=31%	Ddx5/Hnrnpa2b1/Ddx17/Stat3/Macroh2a1/Limd1/Morf4l2/Pabpc1/Rbm3/Celf2/Celf1/Cnot1/Pum2/Ddx3x/Ppp3ca/Srcap/Zfp36/Map2k1/Elavl1/Ddx6/Dnmt1/Cdk2/Tnrc6a/Tut7/Ctbp1/Kdm1a/Arid1a/Kmt2d/Nfkb1/Morf4l1/Eif4enif1/Dhx9/Tarbp2/Srrt/Msl3/Cnot10/Hdac2/Cnot6/Hat1/Chmp1a/Atad2/Cnot3/Smchd1/Zc3h7a/Cnot9/Kmt2b/Cnot6l/Ago4/Eif4g1/Snd1/Eed/Tnrc6b/Suv39h1/Hells/Dgcr8/Ncbp1/Zmpste24/Nrde2/Ezh1/Cnot7/Esr1/H1f5/Ncor1/Kcn…
GO:0006119	oxidative phosphorylation	90	-0.656045	-1.88274	0.0001436	0.011043	0.00923923	1255	tags=47%, list=8%, signal=43%	Coq9/Ndufs8/Atp5pb/Cox5a/Tnf/Uqcrfs1/Uqcrq/Ndufb6/Uqcc3/Dnajc15/Dguok/Gadd45gip1/Ndufv1/Ndufv2/Atp5d/Cox7c/Ndufa8/Cox7a2l/Atp5b/Uqcr10/Ndufv3/Uqcrc1/Cox4i1/Uqcrh/Cycs/Ndufs6/Ndufb9/Atp5o/Ndufb8/Ndufa12/Ndufc2/Atp5c1/Atp5l/Park7/Cox7a2/Atp5j2/Ndufa7/Atp5h/Atp5j/Nupr1/Uqcrb/Cox5b
GO:0032870	cellular response to hormone stimulus	375	0.510512	1.48404	0.00014516	0.011043	0.00923923	2665	tags=35%, list=16%, signal=30%	Dab2/Lbh/Ramp3/Prkcd/Prcp/Atp2b1/Ddx5/Mef2c/Grk2/Zfp36l2/Pip4k2a/Ddx17/Nucks1/Rab8b/Usf1/Atp1a1/Ywhah/Pid1/Rock2/Srsf3/Stat3/Anxa5/Ogt/Xbp1/Trerf1/Myo1c/Ramp1/Mzb1/Ptpre/Cnot1/Zmiz1/Grb2/Rab31/Ptpra/Rara/Hnrnpk/Csk/Zfp36/Cfl1/Cav2/Hnrnpu/Lpin1/Vamp2/Snx5/Lmbrd1/Rhoa/Ptpn11/Appl1/Sp1/Ncoa3/Cdk2/Ctnnb1/Zfp106/Akt3/Zbtb7a/Ccnd3/Pde3b/Irf1/Arid1a/Cyfip1/Osbpl8/Stat5a/Akt1/Uso1/Uchl3/Nr4a1/Akt2/Ywhag/…
GO:0007268	chemical synaptic transmission	447	0.48371	1.41754	0.000149736	0.011043	0.00923923	2648	tags=23%, list=16%, signal=20%	Fcgr2b/Ccr2/Cd24a/Lgmn/Cyth1/Mef2c/Grk2/Gls/Ppp3r1/Ptprs/Paip2/Sdcbp/Stat3/Pafah1b1/Xbp1/Ppp3ca/Ptpra/Rara/Hnrnpk/Cfl1/Cav2/Psen2/Vamp2/Tprgl/Kif5b/Mapk1/Fyn/Cx3cr1/Ncstn/Ctnnb1/Git2/Rab11a/Celf4/Sh3gl1/Homer1/Syngr1/Slc12a6/Itgb1/Nptn/Egr1/Rap1a/Cyfip1/Ccl2/Arid1b/Prkar2b/Kras/Apba1/Kmt2a/Ppp1r9b/Ywhag/Dnm1l/Slc6a6/Eif4ebp2/Dnm1/Itpr3/Atf4/Rap1b/Stx4a/Sqstm1/Pxk/Rapgef2/Epha4/Sorcs2/Prkcb/Baiap2…
GO:0098916	anterograde trans-synaptic signaling	447	0.48371	1.41754	0.000149736	0.011043	0.00923923	2648	tags=23%, list=16%, signal=20%	Fcgr2b/Ccr2/Cd24a/Lgmn/Cyth1/Mef2c/Grk2/Gls/Ppp3r1/Ptprs/Paip2/Sdcbp/Stat3/Pafah1b1/Xbp1/Ppp3ca/Ptpra/Rara/Hnrnpk/Cfl1/Cav2/Psen2/Vamp2/Tprgl/Kif5b/Mapk1/Fyn/Cx3cr1/Ncstn/Ctnnb1/Git2/Rab11a/Celf4/Sh3gl1/Homer1/Syngr1/Slc12a6/Itgb1/Nptn/Egr1/Rap1a/Cyfip1/Ccl2/Arid1b/Prkar2b/Kras/Apba1/Kmt2a/Ppp1r9b/Ywhag/Dnm1l/Slc6a6/Eif4ebp2/Dnm1/Itpr3/Atf4/Rap1b/Stx4a/Sqstm1/Pxk/Rapgef2/Epha4/Sorcs2/Prkcb/Baiap2…
GO:0043112	receptor metabolic process	159	0.592456	1.61707	0.000162316	0.0115187	0.00963721	2470	tags=35%, list=15%, signal=30%	Dab2/Ramp3/Anxa2/Lgmn/Cltc/Ezr/Grk2/Eps15/Ppp3r1/Syk/Sdcbp/Ap2m1/Cd9/Ramp1/Dnm2/Cd81/Ap2b1/Grb2/Rab31/Capn1/Ankrd13a/Psen2/Lmbrd1/Arap1/Becn1/Nsf/Itgb1/Ece1/Vamp3/Furin/Pip5k1c/Picalm/Rin3/Itgb2/Ackr3/Ldlrap1/Dnm1/Cd36/Tfrc/Rab11b/Rab29/Laptm5/Arf1/Iqsec1/Plcg2/Numb/Arfgef2/Ubqln2/Arrb1/Grk3/Scrib/Snx25/Rab5a/Synj1/Chmp5/App
GO:0040017	positive regulation of locomotion	467	0.484635	1.42263	0.000164406	0.0115187	0.00963721	2106	tags=25%, list=13%, signal=22%	Ccr2/Tgfb2/Ccl24/Thbs1/Dab2/Actg1/Coro1a/Myadm/Grn/Lgmn/Ccl5/Tiam1/Actn4/Arf6/Arpc2/Iqgap1/Clec7a/Ptprc/Adam10/Emc10/Sema4a/Ptafr/Map2k3/Rock2/Sdcbp/Zfp703/Cd74/Flna/Stat3/Rhob/Pfn1/Xbp1/Mia3/Pik3cd/Atp5a1/Rtn4/Fn1/Myo1c/Camk1d/Gas6/Diaph1/Ppp3ca/Trem2/Mapre2/Map2k1/Cfl1/Hif1a/Rhoa/Fermt3/Mapk1/Sp1/Ccr1/Cx3cr1/Wnk1/Lyn/Stk4/Rab11a/Itgb1/Akt3/Egr1/Swap70/Furin/Sell/Adam8/Pdgfb/Map4k4/Vps35/Capn7/C…
GO:1990778	protein localization to cell periphery	300	0.522733	1.49994	0.000169428	0.011601	0.00970607	2878	tags=35%, list=18%, signal=30%	Dab2/Ramp3/Myadm/Anxa2/Cltc/Ezr/Arf6/Rab8b/Adam10/Pid1/Sptbn1/Rock2/Ccdc88a/Flna/Ap2m1/Atp1b3/Ikbkb/Ramp1/Gas6/Tspan14/Tspan32/Cd81/Pacs2/Rab31/Trem2/Csk/Ttc7/Map2k1/Rhog/Jup/Ehd4/Vamp2/Kif5b/Appl1/Rab3d/Fam126a/Rab11a/Exoc5/Nsf/Gorasp2/Itgb1/Vamp3/Golph3/Rap1a/Picalm/Vps35/Akt1/Epb41l2/Stx7/Snx27/Akt2/Ppp2r5a/Ppp1r9b/Rab7/Gak/Ldlrap1/Numa1/Stx4a/Sqstm1/Dag1/Rapgef2/Tmbim1/Slmap/Ank2/Acsl3/Rab29/…
GO:0060284	regulation of cell development	434	0.490981	1.43846	0.00016972	0.011601	0.00970607	2386	tags=25%, list=15%, signal=22%	Dab2/Plxnd1/Id2/Myadm/Cd24a/Grn/Slamf8/Tiam1/Actr2/Actn4/Man2a1/Arpc2/Sema4a/Eif4g2/Cers2/Ywhah/Dbnl/Ptprs/Rock2/Nap1l1/Flna/Pafah1b1/Runx1/Zeb2/Vim/Rtn4/Ldlr/Fn1/Ikbkb/Twf2/Dnm2/P4hb/Bhlhe40/Arhgap4/Ppp3ca/Coro1c/Ptpra/Add1/Map2k1/Qk/Bcl11a/Lims1/Hif1a/Ccr5/Tenm4/Dip2b/Cx3cr1/Lyn/Ctnnb1/Rab11a/Ski/Zcchc24/Kdm1a/Picalm/Caprin1/Cyfip1/Dnm1l/Plxna1/Fbxw7/Ctnna1/Atp6ap1/Dag1/Rapgef2/Egr2/Epha4/Baiap…
GO:1901879	regulation of protein depolymerization	73	0.68427	1.7267	0.000188609	0.0124371	0.0104056	2424	tags=37%, list=15%, signal=32%	Gsn/Eps8/Wdr1/Arpc2/Mtpn/Sptbn1/Mid1ip1/Capzb/Capza2/Twf2/Tmod3/Add1/Cfl1/Add3/Swap70/Map1s/Capza1/Asph/Sh3bp1/Dstn/Arhgef2/Taok1/Sptan1/Carmil2/Apc/Plek/Camsap2
GO:0000910	cytokinesis	135	0.60045	1.61519	0.000200598	0.0129236	0.0108126	3376	tags=46%, list=21%, signal=37%	Actr2/Pdcd6ip/Sptbn1/Stmn1/Rock2/Racgap1/Rhob/Myh9/Nusap1/Vps4b/Cfl1/Klhl9/Rhoa/Cenpa/Birc5/Becn1/Rab11a/Prc1/Ahctf1/Kif23/Nup62/Cxcr5/Dstn/Aurkb/Anln/Arf1/Snx9/Setd2/Plk1/Chmp1a/Actr3/Washc5/Birc6/Rab35/Apc/Kif3b/Stx2/Chmp1b/Chmp5/Rock1/Cdc25b/Kif20b/Cul3/Usp8/Git1/Kif13a/Daxx/Ist1/Chmp4b/Kif20a/Pik3c3/E2f8/Ect2/Prkce/Uvrag/Pstpip1/Washc1/Kif4/Vps4a/Rhoc/Trim36/Pik3r4
GO:0043624	cellular protein complex disassembly	115	0.617038	1.64515	0.000204053	0.0129968	0.0108739	2424	tags=33%, list=15%, signal=28%	Gsn/Eps8/Wdr1/Arpc2/Mtpn/Sptbn1/Stmn1/Mid1ip1/Capzb/Capza2/Twf2/Tmod3/Vps4b/Add1/Cfl1/Add3/Sh3gl1/Nsf/Abce1/Swap70/Map1s/Capza1/Gspt1/Asph/Gak/Sh3bp1/Dstn/Arhgef2/Eif5a/Kif19a/Taok1/Sptan1/Carmil2/Mical1/Synj1/Apc/Plek/Camsap2
GO:0030239	myofibril assembly	44	0.738288	1.72578	0.000208292	0.0131177	0.010975	1778	tags=25%, list=11%, signal=22%	Actg1/Mef2c/Wdr1/Prkar1a/Foxp1/Tmod3/Mef2a/Itgb1/Akap13/Ep300/Hdac2
GO:0030335	positive regulation of cell migration	451	0.487787	1.43093	0.000217846	0.013511	0.0113041	2106	tags=25%, list=13%, signal=22%	Ccr2/Tgfb2/Ccl24/Thbs1/Dab2/Actg1/Coro1a/Myadm/Grn/Lgmn/Ccl5/Tiam1/Actn4/Arf6/Arpc2/Iqgap1/Clec7a/Ptprc/Adam10/Emc10/Sema4a/Ptafr/Map2k3/Rock2/Sdcbp/Zfp703/Cd74/Flna/Stat3/Rhob/Pfn1/Xbp1/Mia3/Pik3cd/Atp5a1/Rtn4/Fn1/Myo1c/Camk1d/Gas6/Diaph1/Ppp3ca/Trem2/Mapre2/Map2k1/Hif1a/Rhoa/Fermt3/Mapk1/Sp1/Ccr1/Cx3cr1/Wnk1/Lyn/Stk4/Rab11a/Itgb1/Akt3/Egr1/Swap70/Furin/Sell/Adam8/Pdgfb/Map4k4/Capn7/Ccl2/Stat5a/…
GO:0030834	regulation of actin filament depolymerization	44	0.737681	1.72436	0.000221622	0.013511	0.0113041	1929	tags=43%, list=12%, signal=38%	Gsn/Eps8/Wdr1/Arpc2/Mtpn/Sptbn1/Capzb/Capza2/Twf2/Tmod3/Add1/Cfl1/Add3/Swap70/Capza1/Sh3bp1/Dstn/Sptan1/Carmil2
GO:0032970	regulation of actin filament-based process	323	0.51597	1.48789	0.000224616	0.013511	0.0113041	2477	tags=32%, list=15%, signal=28%	Tgfb2/Ccl24/Actg1/Coro1a/Myadm/Tmsb10/Prkcd/Cnn2/Arpc4/Gsn/Mef2c/Eps8/Actr2/Wdr1/Arhgdia/Arf6/Arpc2/Iqgap1/Mtpn/Arhgap18/Atp1a1/Mtss1/Dbnl/Sptbn1/Arpc5/Stmn1/Rock2/Ccdc88a/Flna/Map3k1/Rhob/Pfn1/Capzb/Capza2/Gmfb/Myh9/Clec2i/Twf2/Myo1c/Tmod3/Arhgef10l/Grb2/Hcls1/Add1/Cfl1/Add3/Rhog/Capn1/Rhoh/Jup/Arap1/Rhoa/Rnd3/Pak2/Arhgap6/Swap70/Cyfip1/Arhgap17/Capza1/Arhgdib/S1pr1/Arfgef1/Stap1/Baiap2/Sh3bp1/A…
GO:2000147	positive regulation of cell motility	458	0.484781	1.42188	0.000230654	0.013511	0.0113041	2106	tags=25%, list=13%, signal=22%	Ccr2/Tgfb2/Ccl24/Thbs1/Dab2/Actg1/Coro1a/Myadm/Grn/Lgmn/Ccl5/Tiam1/Actn4/Arf6/Arpc2/Iqgap1/Clec7a/Ptprc/Adam10/Emc10/Sema4a/Ptafr/Map2k3/Rock2/Sdcbp/Zfp703/Cd74/Flna/Stat3/Rhob/Pfn1/Xbp1/Mia3/Pik3cd/Atp5a1/Rtn4/Fn1/Myo1c/Camk1d/Gas6/Diaph1/Ppp3ca/Trem2/Mapre2/Map2k1/Cfl1/Hif1a/Rhoa/Fermt3/Mapk1/Sp1/Ccr1/Cx3cr1/Wnk1/Lyn/Stk4/Rab11a/Itgb1/Akt3/Egr1/Swap70/Furin/Sell/Adam8/Pdgfb/Map4k4/Capn7/Ccl2/St…
GO:0032272	negative regulation of protein polymerization	64	0.683402	1.6955	0.000230721	0.013511	0.0113041	612	tags=30%, list=4%, signal=29%	Myadm/Tmsb10/Prkcd/Gsn/Eps8/Arpc2/Mtpn/Sptbn1/Stmn1/Pfn1/Capzb/Capza2/Twf2/Tmod3/Mapre1/Add1/Cfl1/Add3/Capn1
GO:0022900	electron transport chain	70	-0.701071	-1.92098	0.000237619	0.0137305	0.0114877	1204	tags=43%, list=7%, signal=40%	Uqcrfs1/Uqcrq/Ndufb6/Uqcc3/Ndufs4/Dnajc15/Dguok/Ndufv1/Ndufv2/Cox7c/Ndufa8/Sdhb/Ndufb3/Uqcr10/Ndufv3/Uqcrc1/Cox4i1/Uqcrh/Cycs/Ndufs6/Ndufa5/Ndufb9/Ndufb8/Ndufa12/Ndufc2/Park7/Ndufa7/Uqcrb/Cox5b/Sod2
GO:1904062	regulation of cation transmembrane transport	253	0.535111	1.51195	0.000245754	0.0139339	0.0116579	2482	tags=29%, list=15%, signal=25%	Tgfb2/Cd19/Coro1a/Ramp3/Ahnak/Mef2c/Ywhah/Flna/Atp1b3/Ikbkb/Dnm2/Fxyd2/Diaph1/Trem2/Ubash3b/Rem1/Cfl1/Ptpn22/Tspan13/Psen2/Vamp2/Kif5b/Fyn/Wnk1/Lyn/Homer1/Itgb1/Calm3/Ccl2/Akt1/Calm2/Ywhae/Ifngr1/Snx27/Cox17/Dapk1/Asph/1810037I17Rik/Ptpn6/Slmap/Ppp2ca/Ank2/Scn2b/Fcrl5/Arf1/Kcnab2/Clec4b1/Plcg2/Chd7/Ano6/Nos1ap/Alox5/Sestd1/Gpd1l/Htt/Pde4d/Shank3/Myo5a/Slc30a1/Stac2/Camk2d/Pik3cg/Wwp2/Rgs2/Vdac1/P…
GO:0060322	head development	494	0.478861	1.41105	0.000259178	0.0142421	0.0119158	2642	tags=26%, list=16%, signal=23%	Fcgr2b/Tgfb2/Psap/Id2/Rbpj/Axl/Arsb/Ikzf1/Tra2b/Sgpl1/Ptprs/Flna/Pafah1b1/Pbx1/Zeb2/Selenop/Akna/Rtn4/Celf1/Zmiz1/Sec24b/Apaf1/Aldh1a2/Diaph1/Rara/Hnrnpk/Ogdh/Cdk2ap1/Map2k1/Kdm2b/Usp9x/Psen2/Csnk1d/Ndnf/Aplp2/Hif1a/Rhoa/Tbc1d23/Ptpn11/Mapk1/Fyn/Cx3cr1/Rere/Aars/Ctnnb1/Itgam/Itgb1/Ski/Akt3/Pygo2/Pax5/Kdm1a/Map1s/Sun1/Arid1a/Hhex/Tacc1/Ywhae/Kras/Llgl1/Herc1/Top2b/Asph/Gak/Mapk3/Slc4a7/Smarca4/Cen…
GO:0031345	negative regulation of cell projection organization	163	0.58131	1.59141	0.000294754	0.0158855	0.0132908	1778	tags=27%, list=11%, signal=24%	Dab2/Prkcd/Rbpj/Arf6/Lgals1/Sema4a/Cers2/Ywhah/Ptprs/Flna/Pafah1b1/Capzb/Vim/Rtn4/Map4/Dnm2/Arhgap4/Ppp3ca/Pmp22/Prkcsh/Cfl1/Bcl11a/Ccr5/Rhoa/Dip2b/Fyn/Dpysl3/Dennd5a/Itgb1/Itm2c/Map4k4/Ube3a/Gak/Dync1i2/Rapgef2/Epha4/Stap1/Rab29/Gsk3b/Snapin/Ulk2/Rnf6/Gsk3a/Hdac2
GO:0032388	positive regulation of intracellular transport	156	0.585562	1.59645	0.000303909	0.0160108	0.0133956	1769	tags=34%, list=11%, signal=31%	Dab2/Anxa2/Prkcd/Tmem30a/Ezr/Arpc2/Tardbp/Wipf1/Flna/Edem1/Xbp1/Myo1c/Khdrbs1/Cdc42/Gas6/Cd81/Dync1h1/Hcls1/Ptpn22/Jup/Ran/Vamp2/Cpsf6/Kif5b/Msn/Mapk1/Fyn/Itgam/Mapk14/Cdk1/Oaz1/Rbm22/Trim28/Ccl2/Ywhae/Akt2/Asph/Pdcd10/Fbxw7/Ldlrap1/Numa1/Crebrf/Borcs5/Jak2/Dhx9/Rab29/C2cd5/Gsk3b/Prr5l/Eipr1/Arf1/Gsk3a/Ep300
GO:0001667	ameboidal-type cell migration	338	0.505477	1.46297	0.000305986	0.0160108	0.0133956	2482	tags=27%, list=15%, signal=23%	Tgfb2/Thbs1/Plxnd1/Tns1/Grn/Lgmn/Prcp/Mef2c/Arf6/Klf4/Iqgap1/Prkx/Arsb/Emc10/Sema4a/Sgpl1/Map2k3/Pdlim1/Rock2/Pafah1b1/Loxl2/Zeb2/Rhob/Pfn1/Mia3/Pik3cd/Myh9/Atp5a1/Rtn4/Macf1/Fn1/Arhgap4/Coro1c/Pmp22/Mapre2/Cfl1/Jup/Lpxn/Hif1a/Rhoa/Ptpn11/Appl1/Mta2/Sp1/Rab11a/Itgb1/Akt3/Adam8/Pdgfb/Map4k4/Capn7/Stat5a/Akt1/Itgb2/Nr4a1/Dpp4/Lemd3/Rin2/Arhgdib/Nus1/Pdcd10/Ets1/Fbxw7/Cap1/Hdac7/Sh3bp1/Anxa6/Adipor1…
GO:0009611	response to wounding	363	0.504247	1.46217	0.000306332	0.0160108	0.0133956	2038	tags=24%, list=13%, signal=21%	Ccr2/F13a1/Tgfb2/Thbs1/Actg1/Srsf5/Plec/St3gal4/Neat1/Cd24a/Grn/Anxa2/Prkcd/Prcp/Cnn2/Siglecg/Zfp36l2/Serpinb2/Lcp1/Axl/Klf4/Clec7a/Cers2/Sulf2/F5/Ptprs/Syk/Flna/Map3k1/Anxa5/Xbp1/Mia3/Myh9/Rtn4/Macf1/Fn1/Cd9/Gas6/Tspan32/Cfh/Clec10a/Ubash3b/Zfp36/Map2k1/Elk3/Cd44/Ndnf/Hif1a/Fermt3/Tec/Stk24/Lyn/Dpysl3/Blk/Itgb1/Sh2b3/Pip5k1c/Pdgfb/Ccl2/Smpd1/F7/Selp/Pdcd10/Ptpn6/Cd36/Arfgef1/Epha4/Srsf6/Pear1/Tl…
GO:0009725	response to hormone	495	0.470746	1.38717	0.00031348	0.0160108	0.0133956	2639	tags=32%, list=16%, signal=27%	Tgfb2/Dab2/Lbh/Srsf5/Ramp3/Cd24a/Prkcd/Prcp/Atp2b1/Ddx5/Mef2c/Grk2/Zfp36l2/Pip4k2a/Ddx17/Nucks1/Rab8b/Usf1/Arsb/Spp1/Atp1a1/Ywhah/Pid1/Rock2/Srsf3/Stat3/Anxa5/Ogt/Xbp1/Trerf1/Srebf2/Ikbkb/Myo1c/Ramp1/Mzb1/Ptpre/Cnot1/Zmiz1/Grb2/Rab31/Ptpra/Rara/Hnrnpk/Hcls1/Csk/Zfp36/Map2k1/Cfl1/Capn1/Cav2/Hnrnpu/Lpin1/Vamp2/Snx5/Lmbrd1/Rhoa/Ptpn11/Appl1/Mapk1/Sp1/Ncoa3/Cdk2/Lyn/Ctnnb1/Zfp106/Akt3/Egr1/Zbtb7a/Ccn…
GO:0071277	cellular response to calcium ion	56	0.698233	1.69669	0.000314218	0.0160108	0.0133956	1329	tags=29%, list=8%, signal=26%	Lgmn/Jund/Mef2c/Fus/Iqgap1/Junb/Mef2a/Add1/Ncstn/Wnk1/Nfatc3/Smpd1/Asph/Slc25a24/Cpne1/Clic4
GO:0050803	regulation of synapse structure or activity	186	0.54534	1.51587	0.000318696	0.0160927	0.0134641	2629	tags=28%, list=16%, signal=24%	Fcgr2b/Ywhaz/Tiam1/Mef2c/Actr2/Arf6/Tuba1a/Adam10/Sema4a/Dbnl/Ptprs/Pafah1b1/Abhd17b/Dnm2/Cdc42/Pdlim5/Hnrnpk/Cfl1/Rhoa/Tubb5/Fyn/Mapk14/Homer1/Vcp/Picalm/Caprin1/Igsf9/Vps35/Cyfip1/Dnm1l/Ube3a/Dnm1/Dag1/Fzd1/Epha4/Nectin1/Baiap2/Gsk3b/Il10ra/Dctn1/Adgre5/Dhx36/Shank3/Actr3/Abhd17a/Sipa1l1/Prkca/App/Abi2/Adgrl1/Anapc2/Eif4g1/Vhl
GO:0061025	membrane fusion	120	0.612503	1.63563	0.00032457	0.0161233	0.0134897	2648	tags=36%, list=16%, signal=30%	Coro1a/Anxa2/Pip4k2a/Folr2/Rab8b/Cd9/Dnm2/Gas6/Stxbp6/Samd9l/Rab7b/Cav2/Gnai3/Vamp2/Anxa7/Kif5b/Huwe1/Vamp3/Adam8/Uso1/Stx7/Akt2/Vav3/Rab7/Dnm1l/Dnm1/Stx4a/Vti1b/C2cd5/Pip4k2b/Snapin/Gosr1/Vps39/Nsfl1c/Stx5a/Ankfy1/Stx2/Chmp5/Pikfyve/Tgfbrap1/Hace1/Vps11/Snap23
GO:0033044	regulation of chromosome organization	273	0.526647	1.49641	0.000325055	0.0161233	0.0134897	3598	tags=42%, list=22%, signal=33%	Ube2c/Lmna/Hnrnpa2b1/Jarid2/Top2a/Kdm2a/Macroh2a1/Slk/Ogt/Xbp1/Hnrnpc/Zfp207/Bub3/Rad21/Hnrnpu/Lpin1/Mapk1/Dnmt1/Birc5/Becn1/Ctnnb1/Smg1/Cdt1/Nek7/Smg5/Ctbp1/Kmt2e/Kdm1a/Trim28/Cdk9/Kmt2a/Chfr/Sfpq/Mcm2/Tasor/Rb1/Mapk3/Numa1/H3f3b/Rps6ka4/Srebf1/Rnf4/Paxbp1/Zbtb7b/Kat2b/Cct6a/Hnrnpd/Aurkb/Myc/Brd7/Phf8/Phf1/Ep300/Tinf2/Fbxo4/Cenpe/Lcor/Dhx36/Plk1/Auts2/Cct5/Ctc1/Mtf2/Arrb1/Mad2l1/Cdc27/Phf2/Smarc…
GO:0098739	import across plasma membrane	108	0.61721	1.63184	0.000356181	0.0169511	0.0141823	1594	tags=19%, list=10%, signal=17%	Thbs1/Slc7a2/Ramp3/Prkcd/Folr2/Atp1a1/Atp1b3/Slc1a5/Arl6ip1/Fyn/Wnk1/Slc12a6/Itgb1/Akt1/Akt2/Slc6a6/Slc9a6/Cd36/Slc15a2/Slc39a6
GO:0007159	leukocyte cell-cell adhesion	310	0.507168	1.46038	0.000357918	0.0169511	0.0141823	2059	tags=26%, list=13%, signal=24%	Ccr2/Vsig4/Socs6/Thbs1/H2-Aa/St3gal4/Coro1a/Ndfip1/Cd24a/H2-Ab1/Arg1/Ccl5/Prkar1a/Klf4/Lgals1/Ptprc/Dusp3/Ikzf1/Ptafr/Sirpa/Syk/Cd74/Runx1/Xbp1/Mia3/Nt5e/Cbfb/Dusp22/Zmiz1/Cd81/Cfh/Rara/Capn1/Rhoh/Ptpn22/Cd44/Rhoa/Fermt3/Msn/Cx3cr1/Sash3/Wnk1/Tnfrsf21/Itgam/Itgb1/Golph3/Sell/Adam8/Stk10/Irf1/Cyld/Ccl2/Stat5a/Akt1/Itgb2/Jam2/Malt1/Dpp4/Selp/Ets1/Ptpn6/Tfrc/Rasal3/Laptm5/Ap3d1/Ptpn2/Zbtb7b/Ext1/Ras…
GO:0016197	endosomal transport	211	0.540468	1.51218	0.000358678	0.0169511	0.0141823	3230	tags=43%, list=20%, signal=35%	Fcgr2b/Cltc/Arf6/Arl4c/Eps15/Itsn2/Tbc1d10c/Tmem50a/Snx2/Cdc42/Rab6a/Vps4b/Coro1c/Rab7b/Ehd4/Snx5/Tbc1d23/Rab11a/Evi5/Cmtm6/Dennd5a/Vcp/Vamp3/Usp7/Snx3/Acap2/Picalm/Vps35/Spag9/Snx27/Rab7/Dnm1l/Abca1/Rab14/Tmem50b/Tbc1d10b/Rab11b/Dennd1c/Rab29/Bloc1s2/Dennd1b/Vti1b/Ap3d1/Vps37b/Ap1s1/Leprot/Eipr1/Gga1/Vps26a/Tbc1d14/Gosr1/Eps15l1/Dctn1/Snx9/Ccdc22/Vps39/Vps36/Htt/Tmcc1/Chmp1a/Stx5a/Washc5/Ankfy1/…
GO:0000819	sister chromatid segregation	176	0.56627	1.56085	0.000381066	0.0174031	0.0145604	3309	tags=43%, list=20%, signal=34%	Ube2c/Top2a/Racgap1/Macroh2a1/Stag2/Zfp207/Bub3/Rad21/Nusap1/Vps4b/Hnrnpu/Ran/Naa50/Birc5/Becn1/Ctnnb1/Rab11a/Prc1/Cdt1/Ncaph2/Smc4/Kif23/Pds5a/Chfr/Top2b/Ppp2r1a/Sfpq/Rb1/Fbxw7/Numa1/Smc3/Nup62/Cenpc1/Smc2/Aurkb/Kpnb1/Mcmbp/Knstrn/Lats1/Cenpe/Plk1/Chmp1a/Stag1/Mad2l1/Cdc27/Seh1l/Ncapd2/Cdc26/Apc/Chmp1b/Chmp5/Anapc1/Pcid2/Cul3/Smc1a/Sgo1/Wapl/Bub1b/Ik/Nipbl/Espl1/Anapc15/Chmp4b/Pogz/Ndc80/Anapc11…
GO:0032956	regulation of actin cytoskeleton organization	296	0.517	1.47857	0.000381905	0.0174031	0.0145604	2477	tags=32%, list=15%, signal=28%	Tgfb2/Ccl24/Actg1/Coro1a/Myadm/Tmsb10/Prkcd/Arpc4/Gsn/Mef2c/Eps8/Actr2/Wdr1/Arhgdia/Arf6/Arpc2/Iqgap1/Mtpn/Arhgap18/Mtss1/Dbnl/Sptbn1/Arpc5/Stmn1/Rock2/Ccdc88a/Flna/Map3k1/Rhob/Pfn1/Capzb/Capza2/Gmfb/Clec2i/Twf2/Myo1c/Tmod3/Arhgef10l/Grb2/Hcls1/Add1/Cfl1/Add3/Rhog/Capn1/Rhoh/Arap1/Rhoa/Rnd3/Pak2/Arhgap6/Swap70/Cyfip1/Arhgap17/Capza1/Arhgdib/S1pr1/Arfgef1/Stap1/Baiap2/Sh3bp1/Dstn/Taok1/Arhgef18/Cg…
GO:0051302	regulation of cell division	126	0.602215	1.61403	0.000386518	0.0174712	0.0146175	3376	tags=35%, list=21%, signal=28%	Tgfb2/Lbh/Racgap1/Cdk2ap2/Txnip/Klhl9/Rhoa/Ncoa3/Becn1/Rab11a/Prc1/Ahctf1/Pdgfb/Kif23/Zbtb18/Nup62/Cxcr5/Aurkb/Myc/Rbl2/Aspm/Setd2/Plk1/Rbl1/Birc6/Apc/Kif3b/Cdc25b/Kif20b/Cul3/Git1/Ybx1/Kif13a/Il1b/Kif20a/Pik3c3/E2f8/Ect2/Prkce/Uvrag/Tal1/Cib1/Vps4a/Pik3r4
GO:0035456	response to interferon-beta	54	-0.697675	-1.85608	0.000447256	0.0188487	0.0157699	1392	tags=37%, list=9%, signal=34%	Ifit1/Ifi207/Xaf1/Iigp1/Igtp/Stat1/Ifitm1/Gbp6/F830016B08Rik/Bst2/Gm4951/Ifnar2/Ifi203/Ikbke/Acod1/Ndufa13/Ifitm2/Gbp2b/Ifitm3/Ifi202b
GO:0032943	mononuclear cell proliferation	265	0.511829	1.45045	0.000472903	0.0195932	0.0163929	1977	tags=27%, list=12%, signal=24%	Fcgr2b/Ccr2/Vsig4/H2-Aa/Cd19/Coro1a/Ndfip1/Cd24a/Cd209a/H2-Ab1/Arg1/Prkcd/Ccl5/Cd79a/Inpp5d/Mef2c/Siglecg/Prkar1a/Ptprc/Dock2/Syk/Cd74/Clec2i/Mzb1/Cd81/Ptpn22/Cd44/Cd22/Msn/Fyn/Sash3/Ncstn/Lyn/Zbtb32/Tnfrsf21/Ctnnb1/Gpr183/Itgam/Blk/Tnfrsf13b/Ccnd3/Gapt/Irf1/Stat5a/Itgb2/Malt1/Vav3/St6gal1/Impdh1/Ptpn6/Ikzf3/Tfrc/Tcf3/Tlr4/Rasal3/Laptm5/Elf4/Zbtb7b/Rasgrp1/Clcf1/Dock8/Flt3/Sos1/Ripor2/Lmo1/Gm3672…
GO:0007507	heart development	445	0.481369	1.40991	0.000477132	0.0195932	0.0163929	2390	tags=26%, list=15%, signal=23%	Tgfb2/Thbs1/Plxnd1/Id2/Hopx/Adam15/Lmna/Mef2c/Jarid2/Grk2/Rbpj/Prkar1a/Pi16/Ddx39b/Foxp1/Ap1b1/Ppp3r1/Pdlim1/Kdm2a/Flna/Rtn4/Fn1/Matr3/Dnm2/Cdc42/Zmiz1/Sec24b/Ap2b1/Aldh1a2/Pdlim5/Rara/Mef2a/Kdm6a/Map2k1/Dusp6/Hnrnpu/Tab2/Pim1/Kctd10/Hif1a/Ptpn11/Tenm4/Mapk1/Pdcd4/Casp8/Ctnnb1/Stk4/Mib1/Nfatc3/Mapk14/Cdk1/Taz/Itgb1/Ece1/Pdgfb/Hectd1/Arid1a/Hhex/Ryr1/Lmo4/Pds5a/Rb1/Mapk3/Rbm15/Smarca4/S1pr1/Fzd1/C…
GO:0006364	rRNA processing	204	-0.514657	-1.61123	0.00049723	0.0197588	0.0165313	2517	tags=40%, list=15%, signal=34%	Exosc1/Rrp1b/Nop2/Esf1/Rpp40/Mrto4/Wdr75/Srfbp1/Exosc8/Nhp2/Tsr3/Wdr46/Wdr74/Exosc6/Npm3/Sbds/Dis3/Rrp36/Mrm2/Isg20/Las1l/Rrs1/Rrp1/Nop10/Rpusd4/Gtpbp4/Abt1/Utp23/Rcl1/Utp11/Nob1/Mtrex/Rpp30/Wdr12/Gar1/Tent4b/Utp14a/Exosc7/Rps6/Rpp38/Dimt1/Imp4/Wdr18/Rps17/Wdr55/Rpl5/Mrps11/Ddx18/Nifk/Rps21/Mrpl1/Fcf1/Rps15/Rpl27/Rrp15/Rpl7/Eif6/Utp3/Rpl7l1/Exosc4/Rpl35a/Nsa2/Imp3/Gtf2h5/Pin4/Rpl14/Npm1/Trmt112/R…
GO:0045664	regulation of neuron differentiation	142	0.584314	1.57601	0.000500579	0.0197588	0.0165313	2665	tags=30%, list=16%, signal=26%	Id2/Cd24a/Ccl5/Tiam1/Mef2c/Tcf4/Pbx1/Rtn4/Rara/Csnk1d/Bcl11a/Ccr5/Rhoa/Ddx6/Mmd/Mib1/Itgb1/Bnip2/Spag9/Ywhag/Cpne1/Tcf3/Arhgef2/Eif4enif1/Ptbp1/Gsk3b/Apbb1/Numb/Zfhx3/Aspm/Actr3/Fgfr1/Kdm4a/Dpysl2/Gprc5b/Ttc3/Tcf12/Rock1/App/Rap1gap/Hmg20b/Eif4g1/Calr
GO:0002638	negative regulation of immunoglobulin production	12	0.908578	1.67405	0.000595743	0.0222609	0.0186248	665	tags=33%, list=4%, signal=32%	Fcgr2b/Ndfip1/Siglecg/Cd22
GO:0035265	organ growth	147	0.586461	1.59303	0.000613154	0.02261	0.0189169	2518	tags=34%, list=15%, signal=29%	Tgfb2/Thbs1/Psap/Mef2c/Jarid2/Rbpj/Prkar1a/Pi16/Ddx39b/Foxp1/Pdlim5/Rara/Serp1/Dusp6/Pim1/Ptpn11/Tenm4/Mapk1/Sash3/Ctnnb1/Stk4/Mapk14/Cdk1/Akt1/Ube3a/S1pr1/Anxa6/Gata6/Gsk3b/Ext1/Akap13/Stk3/Sav1/Gsk3a/Ep300/Hdac2/Ybx3/Lats1/Lats2/Fgfr1/Camk2d/Smad2/Fdps/Map2k4/Rgs2/Tomm70a/Flvcr1/Apc/Tgfbr3/Ehmt2
GO:0045785	positive regulation of cell adhesion	372	0.485245	1.41001	0.000629281	0.0228872	0.0191488	2502	tags=29%, list=15%, signal=25%	Ccr2/Tgfb2/Thbs1/Dab2/H2-Aa/St3gal4/Coro1a/Myadm/Cd24a/H2-Ab1/Ccl5/Arpc2/Lgals1/Iqgap1/Ptprc/Spp1/Ikzf1/Ptafr/Sirpa/Syk/Cd74/Flna/Runx1/Xbp1/Fn1/Cbfb/Dnm2/Zmiz1/Cd81/P4hb/Ppp3ca/Rara/Plekha2/Cfl1/Capn1/Rhoh/Ptpn22/Jup/Cd44/Ndnf/Lims1/Ccr5/Rhoa/Ptpn11/Jak1/Piezo1/Sash3/Stk4/Itgb1/Adam8/Pdgfb/Map4k4/Irf1/Cyld/Ccl2/Stat5a/Plaur/Edil3/Itgb2/Malt1/Dpp4/Vav3/Rin2/Selp/Ets1/Ptpn6/Cd36/Stx4a/Dag1/Tfrc/Ja…
GO:0018210	peptidyl-threonine modification	114	0.604818	1.61037	0.000637004	0.0228872	0.0191488	2856	tags=39%, list=18%, signal=33%	Prkcd/Grk2/Clk1/Rock2/Ogt/Map2k1/Sbk1/Mapk1/Wnk1/Galnt1/Cdk1/Akt3/Vrk1/Akt1/Galnt2/Dyrk2/Taf1/Hipk3/Hipk1/Prkcb/Galnt11/Gsk3b/Csnk2a1/Prkag2/Gsk3a/Plk1/Nlk/Cad/Camk2d/S1pr2/Prkd2/Pdpk1/Pkn1/Ripk2/Rock1/Prkca/App/Prkaca/Eif4g1/Pbk/Hk1/Stk39/Galnt4/Tgfbr2/Map3k7
GO:0002823	negative regulation of adaptive immune response based on somatic recombination of immune receptors built from immunoglobulin superfamily domains	40	0.742749	1.69905	0.000641458	0.0229005	0.0191599	2151	tags=28%, list=13%, signal=24%	Fcgr2b/Ndfip1/Arg1/Ptprc/Il1rl1/Dusp22/Ptpn6/Klrd1/Zbtb7b/Il4ra/Ppp3cb
GO:0030042	actin filament depolymerization	47	0.724065	1.7097	0.000654964	0.0229442	0.0191965	2144	tags=43%, list=13%, signal=37%	Gsn/Eps8/Wdr1/Arpc2/Mtpn/Sptbn1/Capzb/Capza2/Twf2/Tmod3/Add1/Cfl1/Add3/Swap70/Capza1/Sh3bp1/Dstn/Sptan1/Carmil2/Mical1
GO:0016311	dephosphorylation	321	0.497589	1.43459	0.000666101	0.0231894	0.0194016	3538	tags=36%, list=22%, signal=28%	Tgfb2/Dusp1/Dusp23/Prkcd/Inpp5d/Mef2c/Iqgap1/Ptprc/Ctdsp2/Dusp3/Hsp90b1/Sgpp1/Ppp3r1/Ptprs/Rock2/Ptpa/Ptp4a2/Ikbkb/Ptpre/Dusp22/Ppp3ca/Ptpra/Ubash3b/Dusp6/Ptpn22/Ppp2r5c/Lpin1/Ptpn11/Wnk1/Ppp1r15b/Ppm1b/Ywhab/Ppp1r2/Smg5/Swap70/Ppp4c/Mtm1/Ywhae/Smpd1/Ppp2r5a/Ppp1r9b/Ppp2r1a/Ptpn6/Pip4p1/Ppp6c/Ptpn12/Rbm26/Ppp2ca/Jak2/Ptbp1/Ptpn2/Ppp6r1/Ppp4r3b/Ppp1cb/Pgp/Ptpn7/Ppp1ca/Acp5/Ensa/Ppp2r5e/Sppl3/Htt/N…
GO:0032409	regulation of transporter activity	200	0.548284	1.53066	0.000690366	0.0237393	0.0198617	2470	tags=26%, list=15%, signal=23%	Ndfip1/Ahnak/Prkcd/Mef2c/Ywhah/Ptafr/Atp1b3/Ikbkb/Dnm2/Fxyd2/Trem2/Rem1/Cfl1/Vamp2/Pim1/Kif5b/Wnk1/Homer1/Itgb1/Calm3/Ccl2/Calm2/Ywhae/Ifngr1/Snx27/Kmt2a/Cox17/Dapk1/Asph/1810037I17Rik/Slmap/Ppp2ca/Ank2/Grk6/Scn2b/Plcg2/Nos1ap/Alox5/Gpd1l/Htt/Pde4d/Shank3/Myo5a/Stac2/Camk2d/Wwp2/Slc9a3r1/Nipsnap2/Ahcyl1/Sphk2/Cacna1d/Prkca/App
GO:0106027	neuron projection organization	88	0.632339	1.62547	0.000695122	0.0237571	0.0198766	2081	tags=32%, list=13%, signal=28%	Fcgr2b/Lgmn/Dock10/Tiam1/Actr2/Adam10/Dbnl/Pafah1b1/Abhd17b/Cdc42/Pdlim5/Cfl1/Fyn/Homer1/Caprin1/Vps35/Dnm1l/Ube3a/Epha4/Baiap2/Ckap5/Gsk3b/Arf1/Dctn1/Dhx36/Shank3/Actr3/Dvl1
GO:0002181	cytoplasmic translation	83	-0.658482	-1.86221	0.000757907	0.0253621	0.0212194	1177	tags=41%, list=7%, signal=38%	Rpsa/Eif4a1/Rps21/Eif4a2/Eif4b/Eif5/Dph3/Eif4ebp1/Rpl35a/Rpl13a/Rpl8/Rpl39/Rpl6/Eif3m/Eif3i/Rpl22l1/Eef2/Rpl30/Rpl36/Rpl22/Rplp0/Rpl10a/Rpl19/Rps23/Rpl29/Rpl24/Rpl18/Rpl9/Rpl17/Rpl26/Rpl18a/Rpl11/Rpl15/Rps2
GO:0016072	rRNA metabolic process	211	-0.500153	-1.56396	0.000772184	0.0253621	0.0212194	2517	tags=39%, list=15%, signal=33%	Exosc1/Rrp1b/Nop2/Esf1/Rpp40/Mrto4/Wdr75/Srfbp1/Exosc8/Nhp2/Tsr3/Wdr46/Wdr74/Exosc6/Npm3/Sbds/Dis3/Rrp36/Pelo/Mrm2/Isg20/Las1l/Rrs1/Rrp1/Nop10/Rpusd4/Gtpbp4/Abt1/Utp23/Rcl1/Utp11/Nob1/Mtrex/Rpp30/Wdr12/Gar1/Tent4b/Utp14a/Exosc7/Rps6/Rpp38/Dimt1/Imp4/Wdr18/Rps17/Wdr55/Rpl5/Mrps11/Ddx18/Nifk/Rps21/Mrpl1/Fcf1/Rps15/Rpl27/Rrp15/Rpl7/Eif6/Utp3/Rpl7l1/Exosc4/Rpl35a/Nsa2/Imp3/Gtf2h5/Pin4/Rpl14/Npm1/Trmt…
GO:0097581	lamellipodium organization	77	0.658647	1.66437	0.000806332	0.0259741	0.0217315	2153	tags=39%, list=13%, signal=34%	Actr2/Arpc2/Plekho1/Arpc5/Parvb/Ccdc88a/Capzb/Twf2/Dnm2/Snx2/Coro1c/Pmp22/Cfl1/Cd44/Arhgef6/Itgb1/Golph3/Abi1/Myo9b/Cyfip1/Vav3/S1pr1/Ablim1/Fgd4/Vcl/Carmil2/Sh2b1/Actr3/Auts2/Brk1
GO:0010810	regulation of cell-substrate adhesion	167	0.560283	1.53319	0.000821447	0.0263098	0.0220123	1973	tags=28%, list=12%, signal=25%	Thbs1/Dab2/Actg1/Myadm/Adam15/Actn4/Arpc2/Lgals1/Iqgap1/Dusp3/Spp1/Flna/Slk/Macf1/Fn1/Dnm2/Dusp22/P4hb/Coro1c/Ptpra/Plekha2/Cfl1/Jup/Ndnf/Lims1/Rhoa/Ptpn11/Stk4/Itgb1/Arhgap6/Pdgfb/Map4k4/Edil3/Rin2/St6gal1/Cd36/Dag1/Jak2/Nedd9/Gsk3b/Ldb1/Hsd17b12/Utrn/Vcl/Ddr1/L1cam/Wnt4
GO:0050768	negative regulation of neurogenesis	114	0.598954	1.59475	0.000839412	0.0266469	0.0222944	2132	tags=25%, list=13%, signal=21%	Id2/Cd24a/Sema4a/Cers2/Ywhah/Ptprs/Rtn4/Ldlr/Arhgap4/Ppp3ca/Bcl11a/Ccr5/Dip2b/Ctnnb1/Ski/Kdm1a/Ctnna1/Rapgef2/Arhgef2/Gsk3b/Ulk2/Rnf6/Dnajb11/Gdi1/Hook3/Actr3/Kdm4a/Pcm1
GO:0098657	import into cell	171	0.552981	1.51848	0.000883734	0.0275185	0.0230236	2452	tags=23%, list=15%, signal=20%	Thbs1/Slc7a2/Ramp3/Prkcd/Folr2/Atp1a1/Eps15/Ppp3r1/Ap2m1/Atp1b3/Dnm2/Slc1a5/Ap2b1/Trem2/Arl6ip1/Fyn/Wnk1/Slc12a6/Itgb1/Pip5k1c/Akt1/Akt2/Slc6a6/Dnm1/Slc9a6/Cd36/Slc15a2/Acsl3/Slc39a6/Tsg101/Il10ra/Iqsec1/Numb/Slc27a4/Slc30a1/Rgs2/P2rx1/Scrib/Synj1/Slc7a8
GO:0034728	nucleosome organization	116	0.588103	1.56649	0.000897778	0.0276423	0.0231272	3637	tags=39%, list=22%, signal=30%	Ptma/Nap1l1/Macroh2a1/Anp32e/Smarcd2/Srcap/H2bc4/Brd2/Padi4/Supt16/Arid1a/Asf1b/Mcm2/Smarce1/Smarca4/Smarcc1/Smarcc2/Hp1bp3/Rbbp4/Smarca5/Set/Mis18a/Kat6a/Nasp/Hat1/Setd2/Bptf/Shprh/Rsf1/Hjurp/Smarcb1/Ctcf/Smarcd1/Nap1l4/Daxx/Sart3/Smyd3/H2bc21/Cabin1/Chaf1a/Mcm3ap/H1f5/Supt6/Spty2d1/H1f0
GO:0000226	microtubule cytoskeleton organization	497	0.465155	1.37042	0.000919784	0.0276423	0.0231272	3401	tags=32%, list=21%, signal=26%	Tppp3/Lmna/Cltc/Tuba1b/Ezr/Pdcd6ip/Tuba1a/Azin1/Tuba1c/Stmn1/Rock2/Ccdc88a/Racgap1/Mid1ip1/Flna/Slk/Pafah1b1/Ptpa/Capzb/Stag2/Cdk2ap2/Myh9/Map4/Hepacam2/Zfp207/Cnp/Nusap1/Vps4b/Dync1h1/Mapre1/Mapre2/Cfl1/Hnrnpu/Csnk1d/Rhoa/Tubb5/Ccdc88c/Cdk2/Cenpa/Birc5/Ctnnb1/Rab11a/Ralbp1/Itgb1/Prc1/Pclaf/Gda/Vcp/Sdccag8/Map1s/Mdm1/Bnip2/Sun1/Cyld/Tacc1/Kif23/Llgl1/Ppp2r1a/Xpo1/Tasor/Numa1/Nde1/Dag1/Smc3/Sik3/N…
GO:0007420	brain development	451	0.471546	1.38329	0.000919784	0.0276423	0.0231272	2303	tags=24%, list=14%, signal=21%	Fcgr2b/Psap/Id2/Rbpj/Axl/Ikzf1/Tra2b/Ptprs/Flna/Pafah1b1/Pbx1/Zeb2/Selenop/Akna/Rtn4/Celf1/Zmiz1/Sec24b/Apaf1/Aldh1a2/Diaph1/Hnrnpk/Ogdh/Map2k1/Kdm2b/Usp9x/Psen2/Csnk1d/Ndnf/Aplp2/Hif1a/Rhoa/Tbc1d23/Ptpn11/Fyn/Cx3cr1/Rere/Aars/Ctnnb1/Itgam/Itgb1/Ski/Akt3/Pygo2/Pax5/Kdm1a/Map1s/Sun1/Arid1a/Hhex/Tacc1/Ywhae/Kras/Llgl1/Herc1/Top2b/Gak/Slc4a7/Smarca4/Cenpf/S1pr1/Taf1/Nde1/Rapgef2/Arcn1/Anp32b/Zbtb18/…
GO:0042730	fibrinolysis	10	0.91885	1.64375	0.000923858	0.0276423	0.0231272	69	tags=20%, list=0%, signal=20%	Thbs1/Anxa2
GO:0099173	postsynapse organization	153	0.567291	1.54437	0.000926122	0.0276423	0.0231272	2629	tags=25%, list=16%, signal=21%	Fcgr2b/Lgmn/Dock10/Tiam1/Actr2/Arf6/Adam10/Dbnl/Ptprs/Rock2/Pafah1b1/Abhd17b/Cdc42/Pdlim5/Hnrnpk/Cfl1/Fyn/Homer1/Caprin1/Vps35/Snx27/Dnm1l/Ube3a/Epha4/Baiap2/Ckap5/Arf1/Numb/Dhx36/Shank3/Actr3/Dvl1/Abhd17a/Sipa1l1/Arhgap39/App/Abi2/Vhl
GO:0097061	dendritic spine organization	81	0.640837	1.63148	0.000929449	0.0276423	0.0231272	2081	tags=32%, list=13%, signal=28%	Fcgr2b/Lgmn/Dock10/Tiam1/Actr2/Adam10/Dbnl/Pafah1b1/Abhd17b/Cdc42/Pdlim5/Cfl1/Fyn/Homer1/Caprin1/Vps35/Dnm1l/Ube3a/Epha4/Baiap2/Ckap5/Arf1/Dhx36/Shank3/Actr3/Dvl1
GO:0045619	regulation of lymphocyte differentiation	170	0.546983	1.50353	0.000981477	0.0285035	0.0238477	2544	tags=28%, list=16%, signal=24%	Ccr2/H2-Aa/Id2/Ndfip1/Cd24a/Slamf8/Inpp5d/Zfp36l2/Axl/Ptprc/Ikzf1/Syk/Cd74/Runx1/Xbp1/Cbfb/Gas6/Zmiz1/Rara/Rhoh/Cd44/Rhoa/Sash3/Adam8/Irf1/Cyld/Stat5a/Malt1/Ptpn6/Ikzf3/Ap3d1/Ptpn2/Zbtb7b/Rasgrp1/Flt3/Sos1/Zbtb1/Carmil2/Fgl2/Il4ra/Cd83/Zfp608/Pglyrp1/Zbtb16/Ripk2/Sos2/Pcid2/Socs5
GO:0055002	striated muscle cell development	91	0.624364	1.61159	0.00100004	0.0287446	0.0240494	1876	tags=22%, list=12%, signal=20%	Actg1/Mef2c/Wdr1/Prkar1a/Foxp1/Capzb/Tmod3/Ppp3ca/Pmp22/Mef2a/Cav2/Nfatc3/Homer1/Itgb1/Ski/Ryr1/Akap13/Ep300/Hdac2/Ripor2
GO:0090066	regulation of anatomical structure size	413	0.476249	1.39229	0.00101922	0.0289988	0.0242621	2467	tags=27%, list=15%, signal=23%	Ccl24/Olfm1/Coro1a/Myadm/Tmsb10/Prkcd/Atp2b1/Arpc4/Gsn/Ezr/Eps8/Actr2/Grk2/Wdr1/Arf6/Arpc2/Mtpn/Arhgap18/Sema4a/Eif4g2/Ptafr/Dbnl/Ptprs/Sptbn1/Arpc5/Rock2/Map3k1/Pafah1b1/Pfn1/Ogt/Capzb/Capza2/Gmfb/Ap2m1/Rtn4/Clec2i/Fn1/Twf2/Tmem123/Myo1c/Dnm2/Tmod3/Arhgap4/Grb2/Hcls1/Add1/Map2k1/Cfl1/Add3/Capn1/Bcl11a/Anxa7/Hif1a/Ccr5/Rhoa/Dip2b/Ptgs1/Rab11a/Slc12a6/Kcnn4/Akt3/Ece1/Swap70/Kdm1a/Pdgfb/Picalm/Rin3…
GO:2000036	regulation of stem cell population maintenance	26	0.794898	1.69481	0.00104278	0.0294976	0.0246794	2203	tags=50%, list=14%, signal=43%	Lbh/Loxl2/Cnot1/Elavl1/Kdm2b/Ncoa3/Taf5l/Myc/Sav1/Kdm3a/Cnot3/Zfp706/Nfya
GO:0035627	ceramide transport	10	0.915914	1.6385	0.00114953	0.0312772	0.0261684	235	tags=30%, list=1%, signal=30%	Psap/Gltp/Sgpp1
GO:0044091	membrane biogenesis	33	0.754551	1.66295	0.00114953	0.0312772	0.0261684	1299	tags=33%, list=8%, signal=31%	Psap/Anxa2/Sptbn1/Serinc1/Clec2i/Rftn1/Cav2/Picalm/Gak/Pex19/Stx4a
GO:0048588	developmental cell growth	206	0.527382	1.474	0.00116135	0.0314462	0.0263098	2223	tags=27%, list=14%, signal=24%	Olfm1/Tiam1/Raph1/Pi16/Ddx39b/Iqgap1/Foxp1/Sema4a/Eif4g2/Dbnl/Ptprs/Pafah1b1/Itsn2/Zeb2/Rtn4/Fn1/Twf2/Dnm2/Arhgap4/Pdlim5/Hnrnpk/Usp9x/Bcl11a/Ccr5/Dip2b/Ctnnb1/Rab11a/Itgb1/Kdm1a/Picalm/Cyfip1/Spag9/Kmt2d/Plxna1/Slc9a6/Cyfip2/Cpne1/Gsk3b/Ulk2/Akap13/Rnf6/Gsk3a/Vcl/Ep300/Ddr1/L1cam/Gdi1/Actr3/Auts2/Dvl1/Camk2d/Dpysl2/Wdr36/Fdps/Map2k4/Rgs2
GO:0032535	regulation of cellular component size	323	0.493982	1.42449	0.00117012	0.0315138	0.0263663	2453	tags=28%, list=15%, signal=25%	Ccl24/Olfm1/Coro1a/Myadm/Tmsb10/Prkcd/Arpc4/Gsn/Ezr/Eps8/Actr2/Wdr1/Arf6/Arpc2/Mtpn/Arhgap18/Sema4a/Eif4g2/Dbnl/Ptprs/Sptbn1/Arpc5/Map3k1/Pafah1b1/Pfn1/Ogt/Capzb/Capza2/Gmfb/Ap2m1/Rtn4/Clec2i/Fn1/Twf2/Tmem123/Myo1c/Dnm2/Tmod3/Arhgap4/Grb2/Hcls1/Add1/Cfl1/Add3/Capn1/Bcl11a/Anxa7/Ccr5/Rhoa/Dip2b/Rab11a/Slc12a6/Kcnn4/Akt3/Swap70/Kdm1a/Picalm/Rin3/Cyfip1/Akt1/Capza1/Arfgef1/Hp1bp3/Baiap2/Sh3bp1/Dstn/…
GO:2000181	negative regulation of blood vessel morphogenesis	80	0.628778	1.60033	0.0011791	0.0315138	0.0263663	1473	tags=22%, list=9%, signal=21%	Ccr2/Tgfb2/Thbs1/Pgk1/Klf4/Sema4a/Rock2/Tcf4/Cx3cr1/Ctnnb1/Foxj2/Pde3b/Hhex/Ccl2/Cd36/Klf2/Epn1/Hgs
GO:1902275	regulation of chromatin organization	185	0.54632	1.51703	0.0011812	0.0315138	0.0263663	4019	tags=53%, list=25%, signal=40%	Lmna/Jarid2/Kdm2a/Macroh2a1/Slk/Ogt/Xbp1/Mki67/Hnrnpu/Trip12/Lpin1/Ssrp1/Dnmt1/Ctnnb1/Eid1/Pygo2/Pax5/Ctbp1/Kmt2e/Kdm1a/Map1s/Trim28/Cdk9/Kmt2a/Tasor/Mapk3/Rps6ka4/Srebf1/Nsd1/Tlk2/Paxbp1/Zbtb7b/Kat2b/Bcor/Brd7/Phf8/Phf1/Ep300/Kdm3a/Lcor/Setd1a/Atad2/Auts2/Kdm4a/Mtf2/Arrb1/Iws1/Phf2/Smarcb1/Prkd2/Kmt2b/Ube2n/Tlk1/Sphk2/Ctcf/App/Padi2/Ehmt2/Ing2/Daxx/Kdm4b/Nipbl/Tada2a/Sart3/Eed/Setd5/Otub1/Suv39h…
GO:0090130	tissue migration	242	0.523266	1.47343	0.00121748	0.0317394	0.0265551	1748	tags=24%, list=11%, signal=22%	Tgfb2/Thbs1/Plxnd1/Grn/Lgmn/Prcp/Mef2c/Arf6/Klf4/Prkx/Arsb/Emc10/Sema4a/Map2k3/Rock2/Loxl2/Zeb2/Rhob/Pfn1/Mia3/Pik3cd/Myh9/Atp5a1/Rtn4/Macf1/Coro1c/Mapre2/Jup/Lpxn/Hif1a/Rhoa/Ptpn11/Sp1/Rab11a/Itgb1/Akt3/Adam8/Pdgfb/Map4k4/Capn7/Stat5a/Akt1/Itgb2/Nr4a1/Dpp4/Lemd3/Rin2/Nus1/Pdcd10/Ets1/Fbxw7/Hdac7/Sh3bp1/Adipor1/Glipr2/Anln/Iqsec1/Plcg2
GO:0090132	epithelium migration	242	0.523266	1.47343	0.00121748	0.0317394	0.0265551	1748	tags=24%, list=11%, signal=22%	Tgfb2/Thbs1/Plxnd1/Grn/Lgmn/Prcp/Mef2c/Arf6/Klf4/Prkx/Arsb/Emc10/Sema4a/Map2k3/Rock2/Loxl2/Zeb2/Rhob/Pfn1/Mia3/Pik3cd/Myh9/Atp5a1/Rtn4/Macf1/Coro1c/Mapre2/Jup/Lpxn/Hif1a/Rhoa/Ptpn11/Sp1/Rab11a/Itgb1/Akt3/Adam8/Pdgfb/Map4k4/Capn7/Stat5a/Akt1/Itgb2/Nr4a1/Dpp4/Lemd3/Rin2/Nus1/Pdcd10/Ets1/Fbxw7/Hdac7/Sh3bp1/Adipor1/Glipr2/Anln/Iqsec1/Plcg2
GO:0046651	lymphocyte proliferation	263	0.511571	1.44996	0.00132087	0.0340149	0.0284588	1977	tags=27%, list=12%, signal=24%	Fcgr2b/Ccr2/Vsig4/H2-Aa/Cd19/Coro1a/Ndfip1/Cd24a/Cd209a/H2-Ab1/Arg1/Prkcd/Ccl5/Cd79a/Inpp5d/Mef2c/Siglecg/Prkar1a/Ptprc/Dock2/Syk/Cd74/Clec2i/Mzb1/Cd81/Ptpn22/Cd44/Cd22/Msn/Fyn/Sash3/Ncstn/Lyn/Zbtb32/Tnfrsf21/Ctnnb1/Gpr183/Itgam/Blk/Tnfrsf13b/Ccnd3/Gapt/Irf1/Stat5a/Itgb2/Malt1/Vav3/Impdh1/Ptpn6/Ikzf3/Tfrc/Tcf3/Tlr4/Rasal3/Laptm5/Elf4/Zbtb7b/Rasgrp1/Clcf1/Dock8/Flt3/Sos1/Ripor2/Lmo1/Gm36723/Il6st/…
GO:0001701	in utero embryonic development	423	0.472453	1.38055	0.00132777	0.0340149	0.0284588	2904	tags=29%, list=18%, signal=24%	Dab2/Mbnl1/Grn/Hopx/Rbpj/Capn2/Man2a1/Klf4/Foxp1/Dusp3/Adam10/Mtss1/Kdm2a/H13/Runx1/Myh9/Rtn4/Cmip/Matr3/Srsf1/Junb/Cnot1/Zmiz1/Nfe2/Smim14/Grb2/Kdm6a/Prkcsh/Cdk2ap1/Add1/Map2k1/Tbl1xr1/Ggnbp2/Usp9x/Cdk11b/Chtop/Sp3/Mxi1/Hif1a/Mapk1/Rrm2/Sp1/Ncoa3/Ctnnb1/Stk4/Mib1/Celf4/Itgb1/Brd4/Hs6st1/Furin/Dnajb6/Pdgfb/Hectd1/Trim28/Bnip2/Cul4a/Hhex/Akt1/Syvn1/Apba1/Asf1b/Kmt2d/Tasor/Smarca4/Syf2/Slc39a1/Zbtb…
GO:0045216	cell-cell junction organization	135	0.565391	1.52088	0.00139092	0.0351176	0.0293814	2550	tags=31%, list=16%, signal=26%	Tgfb2/Actg1/Wdr1/Actn4/Pdcd6ip/Adam10/Mtss1/Rock2/Zfp703/Flna/Cd9/Ikbkb/Myo1c/Cdc42/Pmp22/Csk/Add1/Jup/Lims1/Rhoa/Ctnnb1/Itgb1/Pak2/Lsr/Ctnnd1/Ctnna1/Epha4/Hipk1/Nectin1/Hdac7/Ext1/Vcl/Numb/Wnt11/Cd177/Mpp5/Rock1/Prkca/Tjp1/Prkaca/Pkp3/Abi2
GO:0035148	tube formation	133	0.576868	1.55236	0.00143292	0.0360159	0.030133	2863	tags=35%, list=18%, signal=29%	Tgfb2/Ywhaz/Kdm2a/Rock2/Zeb2/Pfn1/Pik3cd/Sec24b/Apaf1/Rara/Kdm6a/Cfl1/Kdm2b/Brd2/Hif1a/Casp8/Ctnnb1/Stk4/Mib1/Ski/Prkacb/Sdccag8/Hectd1/Arid1a/Lmo4/Brpf1/Fzd1/Stk3/Setd2/Wnt4/Ift52/Nup50/Shank3/Dvl1/Ipmk/Casp3/Mthfd1l/Scrib/Luzp1/Prkaca/Kif20b/Bcl2l11/Gatad2a/Mthfd1/Map3k7/Tmed2
GO:0071709	membrane assembly	27	0.774536	1.66838	0.00145693	0.0363284	0.0303945	1299	tags=33%, list=8%, signal=31%	Psap/Anxa2/Sptbn1/Clec2i/Rftn1/Cav2/Picalm/Gak/Stx4a
GO:0051592	response to calcium ion	90	0.611562	1.57213	0.00146861	0.0363284	0.0303945	2539	tags=34%, list=16%, signal=29%	Thbs1/Lgmn/Jund/Mef2c/Fus/Iqgap1/Anxa5/Junb/Ppp3ca/Mef2a/Add1/Anxa7/Sec31a/Ncstn/Wnk1/Nfatc3/Homer1/Smpd1/Asph/Slc25a24/Itpr3/Cpne1/Clic4/Hnrnpd/Ep300/Htt/Gdi1/Rasgrp2/Ahcyl1/App/Fos
GO:0051960	regulation of nervous system development	390	0.468184	1.36412	0.00152531	0.0366926	0.0306992	2172	tags=22%, list=13%, signal=19%	Plxnd1/Id2/Cd24a/Tiam1/Actr2/Man2a1/Sema4a/Eif4g2/Cers2/Ywhah/Dbnl/Ptprs/Nap1l1/Pafah1b1/Zeb2/Vim/Rtn4/Ldlr/Fn1/Twf2/Bhlhe40/Arhgap4/Ppp3ca/Ptpra/Rara/Map2k1/Qk/Lpin1/Bcl11a/Hif1a/Ccr5/Tenm4/Dip2b/Cx3cr1/Lyn/Tnfrsf21/Ctnnb1/Rab11a/Ski/Zcchc24/Kdm1a/Picalm/Caprin1/Cyfip1/Akt1/Jam2/Itgax/Dnm1l/Plxna1/Ctnna1/Dag1/Rapgef2/Egr2/Epha4/Baiap2/Arhgef2/Plxnc1/Gsk3b/Ulk2/Srrt/Myc/Rela/Rnf6/Clcf1/Ep300/Numb…
GO:1903034	regulation of response to wounding	122	0.594774	1.58953	0.00160077	0.0379285	0.0317333	1394	tags=24%, list=9%, signal=22%	Thbs1/Actg1/St3gal4/Cd24a/Grn/Anxa2/Prkcd/Siglecg/Klf4/Clec7a/Cers2/Ptprs/Flna/Anxa5/Xbp1/Rtn4/Cd9/Ubash3b/Map2k1/Stk24/Itgb1/Sh2b3/Pdgfb/Ccl2/F7/Cd36/Arfgef1/Epha4/Srsf6
GO:0060560	developmental growth involved in morphogenesis	206	0.520911	1.45591	0.00171436	0.0400375	0.0334977	2116	tags=24%, list=13%, signal=21%	Olfm1/Tiam1/Raph1/Iqgap1/Sema4a/Eif4g2/Dbnl/Ptprs/Pafah1b1/Itsn2/Zeb2/Rtn4/Fn1/Twf2/Dnm2/Arhgap4/Hnrnpk/Cfl1/Usp9x/Bcl11a/Ccr5/Dip2b/Ctnnb1/Rab11a/Itgb1/Kdm1a/Picalm/Trim28/Cyfip1/Spag9/Plxna1/Slc9a6/Cyfip2/Cpne1/S1pr1/Gsk3b/Ulk2/Ext1/Rnf6/Vcl/Ep300/Ddr1/Wnt11/L1cam/Gdi1/Actr3/Auts2/Dvl1/Dpysl2/Wdr36
GO:0070527	platelet aggregation	39	0.727763	1.65999	0.00176219	0.0404798	0.0338678	1443	tags=36%, list=9%, signal=33%	Prkcd/Syk/Fn1/Cd9/Tspan32/Cfh/Ubash3b/Fermt3/Lyn/Blk/Sh2b3/Pip5k1c/Ptpn6/Pear1
GO:0009065	glutamine family amino acid catabolic process	17	0.841396	1.64804	0.00186227	0.0419197	0.0350725	896	tags=24%, list=6%, signal=22%	Arg1/Gls/Glud1/Got1
GO:0034446	substrate adhesion-dependent cell spreading	87	0.617976	1.5852	0.00187539	0.0420462	0.0351783	2665	tags=32%, list=16%, signal=27%	Dab2/Myadm/Actn4/Axl/Arpc2/Parvb/Flna/Fn1/Dnm2/P4hb/Coro1c/Rab1a/Lims1/Lpxn/Rhoa/Fermt3/Vamp3/Fndc3b/St6gal1/Nedd9/S100a10/Cass4/Crk/Rcc2/Lamc1/Peak1/Atrnl1/Calr
GO:0008038	neuron recognition	32	0.752232	1.64277	0.00189315	0.0422753	0.03537	2470	tags=31%, list=15%, signal=27%	Ywhaz/Rtn4/Emb/Tnfrsf21/Nptn/Epha4/Ext1/L1cam/Casp3/App
GO:0050807	regulation of synapse organization	179	0.540295	1.49307	0.00190815	0.0424411	0.0355087	2629	tags=28%, list=16%, signal=24%	Fcgr2b/Ywhaz/Tiam1/Mef2c/Actr2/Arf6/Tuba1a/Adam10/Sema4a/Dbnl/Ptprs/Pafah1b1/Abhd17b/Cdc42/Pdlim5/Hnrnpk/Cfl1/Rhoa/Tubb5/Fyn/Mapk14/Homer1/Vcp/Picalm/Caprin1/Igsf9/Vps35/Cyfip1/Dnm1l/Ube3a/Dag1/Fzd1/Epha4/Nectin1/Baiap2/Gsk3b/Il10ra/Dctn1/Adgre5/Dhx36/Shank3/Actr3/Abhd17a/Sipa1l1/Prkca/App/Abi2/Adgrl1/Anapc2/Eif4g1/Vhl
GO:0150115	cell-substrate junction organization	86	0.608645	1.55982	0.00195625	0.0431684	0.0361172	2584	tags=37%, list=16%, signal=31%	Actg1/Plec/Tns1/Arf6/Iqgap1/Rab8b/Dusp3/Slk/Macf1/Fn1/Dusp22/Coro1c/Ptpra/Mapre2/Cfl1/Lims1/Ptpn11/Arhgap6/Map4k4/Ldb1/Iqsec1/Vcl/Wnt4/S100a10/Taok2/Rcc2/Lamc1/Pdpk1/Rock1/Pip5k1a/Acvrl1/Peak1
GO:0050901	leukocyte tethering or rolling	27	0.76525	1.64838	0.00206744	0.0448615	0.0375338	1710	tags=44%, list=11%, signal=40%	Ccr2/St3gal4/Ptafr/Capn1/Cx3cr1/Itgb1/Golph3/Sell/Jam2/Selp/Ext1/Fut7
GO:0051293	establishment of spindle localization	42	0.708905	1.64505	0.00207299	0.0448615	0.0375338	2196	tags=43%, list=13%, signal=37%	Pafah1b1/Myh9/Map4/Nusap1/Dync1h1/Cfl1/Cenpa/Itgb1/Llgl1/Numa1/Nde1/Arhgef2/Kpnb1/Dctn1/Htt/Plk1/Nsfl1c/Mad2l1
GO:0098655	cation transmembrane transport	489	0.458612	1.35225	0.00221973	0.0471272	0.0394294	2482	tags=23%, list=15%, signal=20%	Tgfb2/Slc7a2/Atp2a3/Cd19/Coro1a/Ramp3/Ahnak/Atp2b1/Mef2c/Sfxn3/Atp6v0a1/Ptprc/Atp1a1/Ywhah/Orai1/Flna/Mcub/Atp5a1/Atp1b3/Ikbkb/Dnm2/Slc1a5/Gas6/Fxyd2/Diaph1/Trem2/Slc39a7/Ubash3b/Rem1/Cfl1/Atp6v1b2/Ptpn22/Tspan13/Psen2/Vamp2/Ccr5/Kif5b/Itpr1/Atp5g3/Fyn/Wnk1/Lyn/Atp6v1g1/Homer1/Slc12a6/Itgb1/Kcnn4/Trpm7/Calm3/Ryr1/Ccl2/Akt1/Calm2/Ywhae/Ifngr1/Snx27/Cox17/Slc6a6/Dapk1/Asph/1810037I17Rik/Ptpn6/Slc9a…
GO:0032944	regulation of mononuclear cell proliferation	205	0.511257	1.42824	0.00229522	0.0481721	0.0403037	1932	tags=24%, list=12%, signal=22%	Fcgr2b/Ccr2/Vsig4/H2-Aa/Coro1a/Ndfip1/Cd24a/Cd209a/H2-Ab1/Arg1/Ccl5/Inpp5d/Mef2c/Siglecg/Prkar1a/Ptprc/Syk/Cd74/Clec2i/Mzb1/Cd81/Ptpn22/Cd44/Cd22/Sash3/Lyn/Tnfrsf21/Ctnnb1/Gpr183/Blk/Tnfrsf13b/Irf1/Stat5a/Vav3/St6gal1/Ptpn6/Ikzf3/Tfrc/Tcf3/Tlr4/Rasal3/Laptm5/Zbtb7b/Clcf1/Sos1/Ripor2/Lmo1/Il6st/Carmil2/Nfatc2
GO:0001921	positive regulation of receptor recycling	13	0.876597	1.63921	0.00230332	0.0481721	0.0403037	1500	tags=77%, list=9%, signal=70%	Dab2/Ramp3/Anxa2/Eps15/Psen2/Arap1/Nsf/Ece1/Vamp3/Rab29
GO:0034504	protein localization to nucleus	260	0.504913	1.43125	0.00238304	0.0492333	0.0411914	2493	tags=36%, list=15%, signal=31%	Tgfb2/Prkcd/Ddx5/Lmna/Grk2/Hdgf/Tardbp/Rassf5/Ppp3r1/Syk/Flna/Stat3/Ogt/Xbp1/Txnip/Gbp2/Ppp3ca/Kpna2/Hcls1/Hnrnpm/Cfl1/Elavl1/Cav2/Ptpn22/Jup/Hnrnpu/Ran/Cse1l/Pkig/Appl1/Arl2bp/Mapk1/Fyn/Ing1/Mapk14/Cdk1/Tnpo1/Pttg1ip/Zbtb7a/Dnajb6/Rbm22/Trim28/Sun1/Hhex/Osbpl8/Akt1/Ywhae/Abca7/Akt2/Xpo1/Mepce/Kpna1/Cd36/Ctnna1/Ilrun/Tfrc/Nup62/Ppp2ca/Jak2/Eif4enif1/Tor1aip1/Nup88/Tnpo3/Nup107/Gsk3b/Sun2/Kpnb1/Nu…
GO:0042744	hydrogen peroxide catabolic process	13	-0.906292	-1.79917	0.00239678	0.0492333	0.0411914	796	tags=46%, list=5%, signal=44%	Gpx1/Prdx1/Prdx2/Prdx4/Prdx5/Hp
GO:0019886	antigen processing and presentation of exogenous peptide antigen via MHC class II	16	0.856517	1.65844	0.00239798	0.0492333	0.0411914	305	tags=44%, list=2%, signal=43%	Fcgr2b/H2-Eb1/H2-Aa/H2-Ab1/H2-DMb1/Cd74/H2-DMb2

## Sheet: ELL_NtoELL
Table S4 Enriched GSEA terms of biological processes in macrophages between treatments (ELL_N/ELL)
ID	Description	setSize	enrichmentScore	NES	pvalue	p.adjust	qvalues	rank	leading_edge	core_enrichment
GO:0042254	ribosome biogenesis	289	0.567377	1.92059	1e-10	2.8025e-07	2.23632e-07	2096	tags=42%, list=13%, signal=37%	Rpl10/Rpl26/Rpl11/Rps7/Rps10/Rps19/Rps16/Rps2/Rps5/Rps27/Nsa2/Rps14/Rpl24/Rps8/Rpl14/Rplp0/mt-Rnr2/Rps24/Rpl3/Rpl6/Rpl35/Rbis/Trmt112/Rps21/Rps25/Rpl7a/Rpl27/Rpl35a/Mrpl36/Rpl5/Rpl38/Npm1/Rpl7/Pin4/Rpl10a/Exosc8/Gar1/Imp3/Utp14a/Esf1/Cebpz/Exosc7/Ddx18/Eif6/Rps15/Rps17/Utp3/Pop5/Nop10/Fcf1/Malsu1/Rrp15/Npm3/Rpp38/Gtf3a/Nop14/Mrps7/Exosc6/Rpl7l1/Wdr12/Gtpbp4/Mrps11/Utp11/Exosc4/Wdr74/C1qbp/Nop56/W…
GO:0071417	cellular response to organonitrogen compound	406	-0.609147	-1.67567	1e-10	2.8025e-07	2.23632e-07	3157	tags=44%, list=19%, signal=36%	C2cd5/Shc1/Rapgef1/Syap1/Tlr6/Dnmt3a/Ncoa5/Inpp5k/Ahcyl1/Tbc1d4/Sirt1/Recql5/Ahr/Opa1/Sik2/Foxo1/Rab8a/Srebf1/Rhoq/Icam1/Igf1r/Insig2/Casp6/Pip4k2c/Gabpa/Enpp1/Bcar3/Pik3cg/Slc38a9/Lrp1/Pdpk1/Hnrnpd/Soga1/Taf1/Parp1/Irs2/Htt/App/Gsk3b/Smarcc1/Socs7/Arhgef2/Zfp106/Itpr3/Akt3/Lamtor3/Cebpb/Stat5b/Pxn/Pten/Chmp5/Lrrk2/Esrra/P2ry6/Nsmf/Stat6/Top2b/Casp3/Cav2/Dennd4c/Ehmt2/Zdhhc7/Bcl2l1/Myo5a/Adipor1/…
GO:0030098	lymphocyte differentiation	352	-0.622045	-1.69746	1.79316e-10	3.35021e-07	2.67338e-07	2470	tags=32%, list=15%, signal=28%	Hectd1/Stk11/Rc3h2/Otud5/Gpr18/Slamf6/Gm36723/Wnt4/Kdelr1/Lmbr1l/Ptpn6/Zbtb1/Lfng/Ap3d1/Rnf41/Cd24a/Prex1/Stat5b/Hdac7/Itpkb/Gba/Stat6/Clcf1/Sash3/Stat5a/Spn/Tmem131l/Ppp3cb/Atp7a/Flt3/Yy1/Rasgrp1/Sos1/Zbtb7b/Ep300/Zfp608/Malt1/Cyld/Tpd52/Tcf3/Sp3/Ripk2/Cd83/Bcl6/Ncaph2/Plcg2/Il2rg/Rhoh/Ptpn2/Il1b/St3gal1/Srf/H2-Oa/Ly9/Pik3r6/Nckap1l/Ikzf3/Ptprj/Bcl2a1d/Adam17/Dock11/Nfatc3/Gpr183/Bak1/Rara/Bcl11…
GO:0006364	rRNA processing	204	0.606938	1.996	7.81931e-10	1.09568e-06	8.74323e-07	2096	tags=45%, list=13%, signal=39%	Rpl26/Rpl11/Rps7/Rps19/Rps16/Nsa2/Rps14/Rps8/Rpl14/Rps24/Rpl35/Trmt112/Rps21/Rps25/Rpl7a/Rpl27/Rpl35a/Rpl5/Npm1/Rpl7/Pin4/Rpl10a/Exosc8/Gar1/Imp3/Utp14a/Esf1/Exosc7/Ddx18/Eif6/Rps15/Rps17/Utp3/Pop5/Nop10/Fcf1/Rrp15/Npm3/Rpp38/Nop14/Exosc6/Rpl7l1/Wdr12/Gtpbp4/Mrps11/Utp11/Exosc4/Wdr74/Wdr43/Rsl1d1/Nop53/Gtf2h5/Znhit6/Nifk/Mettl16/Isg20/Exosc1/Pdcd11/Emg1/Mrpl1/Mettl5/Cdkn2a/Tsr3/Rpp30/Wdr18/Pa2g4/…
GO:0016072	rRNA metabolic process	211	0.591704	1.93923	9.82531e-10	1.10142e-06	8.789e-07	2420	tags=48%, list=15%, signal=42%	Rpl26/Rpl11/Rps7/Rps19/Rps16/Nsa2/Rps14/Rps8/Rpl14/Rps24/Rpl35/Trmt112/Rps21/Rps25/Rpl7a/Rpl27/Rpl35a/Rpl5/Npm1/Rpl7/Pin4/Rpl10a/Exosc8/Gar1/Imp3/Utp14a/Esf1/Exosc7/Ddx18/Eif6/Rps15/Rps17/Utp3/Pop5/Slfn8/Nop10/Fcf1/Rrp15/Npm3/Rpp38/Nop14/Exosc6/Rpl7l1/Wdr12/Gtpbp4/Mrps11/Utp11/Exosc4/Wdr74/Wdr43/Rsl1d1/Nop53/Gtf2h5/Znhit6/Nifk/Mettl16/Isg20/Exosc1/Pdcd11/Emg1/Mrpl1/Mettl5/Cdkn2a/Tsr3/Rpp30/Wdr18/…
GO:1901699	cellular response to nitrogen compound	453	-0.578719	-1.59725	2.14989e-09	1.72145e-06	1.37366e-06	3157	tags=42%, list=19%, signal=35%	C2cd5/Shc1/Rapgef1/Syap1/Tlr6/Dnmt3a/Ncoa5/Inpp5k/Ahcyl1/Tbc1d4/Epg5/Sirt1/Recql5/Ahr/Fmr1/Opa1/Mapk8/Sik2/Foxo1/Rab8a/Srebf1/Pde12/Rhoq/Icam1/Igf1r/Insig2/Casp6/Pip4k2c/Gabpa/Enpp1/Bcar3/Pik3cg/Slc38a9/Lrp1/Pdpk1/Hnrnpd/Flot1/Soga1/Taf1/Parp1/Irs2/Htt/App/Gsk3b/Smarcc1/Socs7/Arhgef2/Pqbp1/Zfp106/Itpr3/Akt3/Lamtor3/Cebpb/Stat5b/Pxn/Pten/Chmp5/Lrrk2/Esrra/P2ry6/Nsmf/Stat6/Top2b/Zc3hav1/Casp3/Cav2/…
GO:0022604	regulation of cell morphogenesis	274	-0.627863	-1.6883	4.18642e-09	2.62186e-06	2.09217e-06	2781	tags=37%, list=17%, signal=31%	Pias2/Xlr4b/Rhoq/Icam1/Strip1/Sema4d/S100a10/Dapk3/Fgr/Sh3kbp1/Spag9/Zranb1/Ankrd27/Anapc2/Itgb1bp1/Zmpste24/Brwd3/Cxcr4/Mkln1/Plxna4/Prex1/Pxn/Dlg1/Macf1/Dnm1l/Rcc2/Arhgap15/Taok2/Arhgef18/Cass4/Slc9a3r1/Ttc3/Cib1/Slc23a2/Rab21/Larp4/Myl12a/Rhoh/Ccl2/Epha4/Diaph1/Plxna1/Fam171a1/Crk/Cyfip1/Rhoc/Caprin1/Bcl11a/Fmnl1/Plaa/Gna13/Rac1/Actr3/Nrp1/St6gal1/Hnrnpk/Fyn/Limd1/Plxnc1/Gas7/Msn/Parvb/Fn1/Paf…
GO:0034329	cell junction assembly	286	-0.624113	-1.68585	4.20994e-09	2.62186e-06	2.09217e-06	2802	tags=32%, list=17%, signal=27%	Pkp4/Xlr4b/Pip5k1a/Clasp1/Sema4d/S100a10/Dapk3/Trpv4/Lrp1/Pdpk1/Flot1/Eif4g1/App/Flcn/Gsk3b/Ldb1/Itgb1bp1/Acvrl1/Wnt4/Wnt11/Vcl/Fbxo45/Pxn/Hdac7/Pten/Prkaca/Dlg1/Macf1/Rcc2/Arhgap6/Taok2/Slc25a46/Lsr/Itgav/Ctnna1/Fzd1/Dusp22/Rap1a/Rapgef2/Fscn1/Il1b/Srf/Rap1b/Ptprj/Ptpn11/Rhoc/Pmp22/Nectin1/Sh3bp1/Ikbkb/Hipk1/Rac1/Vps35/Actr3/Rock2/Nrp1/Zfp703/Pdlim5/Map4k4/Pak2/Fn1/Pdgfb/Jup/Actb/Ptpra/Ptpro/Ctn…
GO:0007162	negative regulation of cell adhesion	238	-0.644058	-1.71915	5.55024e-09	2.8281e-06	2.25674e-06	2674	tags=33%, list=16%, signal=28%	Il4ra/Tnfaip3/Abl2/Sema4d/Trpv4/Lrp1/Rc3h2/Itgb1bp1/Acvrl1/Mbp/Ptpn6/Plxna4/Cd24a/Cebpb/Pten/Dlg1/Rcc2/Arhgap6/Casp3/Spn/Tmem131l/Scrib/Peli1/Ubash3b/Jag1/Zbtb7b/Dusp22/Zfp608/Adrb2/Cyld/Ripor2/Btla/Jak2/Bcl6/Laptm5/Ptpn2/Akt1/Plxna1/Mia3/Ptpn11/Sh2b3/Ptpn22/Zfp703/Map2k1/Plxnc1/Lpxn/Swap70/Fgl2/Dusp3/Akna/Prkar1a/Coro1c/Jam2/Tnfrsf21/Vsig4/Runx1/Wnk1/Rhoa/Adam10/Cbfb/Adam8/Arg1/Actn4/Thbs1/Cfl1/…
GO:0002009	morphogenesis of an epithelium	386	-0.586004	-1.60574	1.42883e-08	6.67382e-06	5.32552e-06	2470	tags=28%, list=15%, signal=24%	Hectd1/Ctnnbip1/Htt/Acvrl1/Wnt4/Wnt11/Vcl/Cxcr4/Mrtfa/Trim28/Pxn/Gatad2a/Pten/Prkaca/Dlg1/Gzf1/Coq7/C2cd3/Etv5/Casp3/B4galt1/Zdhhc7/Stat5a/Stk3/Arhgap12/Ift52/Slc9a3r1/Scrib/Bcl10/Atp7a/Stk4/Jag1/Sos1/Fzd1/Map3k7/Ppp1ca/Nup50/Dag1/Ddr1/Rxra/Arid1a/Epha4/Chuk/Plxna1/Brpf1/Srf/Cited2/Pdcd10/Ncoa3/Tmed2/Nfatc3/Ipmk/Itgax/Kdm6a/Prkacb/Ext1/Vasp/Ski/Myc/Rara/Sh3bp1/Gna13/Rac1/Map3k1/Kdm2b/Rock2/Nrp1/M…
GO:1901652	response to peptide	321	-0.603297	-1.64093	4.04471e-08	1.51434e-05	1.2084e-05	3157	tags=44%, list=19%, signal=36%	C2cd5/Shc1/Syap1/Tlr6/Ncoa5/Inpp5k/Ahcyl1/Tbc1d4/Creb1/Sirt1/Opa1/Sik2/Foxo1/Rab8a/Srebf1/Rhoq/Icam1/Igf1r/Insig2/Pip4k2c/Tnfaip3/Tgfbr3/Enpp1/Bcar3/Trpv4/Scap/Lrp1/Pdpk1/Soga1/Parp1/Irs2/App/Gsk3b/Smarcc1/Socs7/Arhgef2/Zfp106/Akt3/Stat5b/Pxn/Kbtbd2/Pten/Chmp5/Esrra/Stat6/Cav2/Dennd4c/Zdhhc7/Myo5a/Adipor1/Stat5a/Ndel1/Ybx1/Rab12/Egr2/Sorl1/Slc39a14/Jag1/Gsk3a/Vamp2/Zbtb7b/Abcc1/Prkaa1/Adrb2/Ripk2…
GO:0032870	cellular response to hormone stimulus	375	-0.58005	-1.58679	4.05266e-08	1.51434e-05	1.2084e-05	3173	tags=43%, list=19%, signal=36%	Rnf6/Hdac1/C2cd5/Shc1/Casp9/Akap13/Rnf14/Brd8/Syap1/Nr1d1/Ncoa5/Inpp5k/Ahcyl1/Tbc1d4/Sirt1/Ube2l3/Opa1/Sik2/Foxo1/Smarca4/Rab8a/Pias2/Srebf1/Rhoq/Igf1r/Insig2/Pip4k2c/Enpp1/Bcar3/Pdpk1/Soga1/Parp1/Irs2/Gsk3b/Smarcc1/Socs7/Ubr5/Trip4/Zfp106/Akt3/Tmf1/Padi2/Cnot9/Stat5b/Pxn/Uri1/Pten/Prkaca/Esrra/P2ry6/Nsmf/Stat6/Vps11/Cav2/Dennd4c/Zdhhc7/Ncoa2/Myo5a/Adipor1/Stat5a/Nr1d2/Ndel1/Ybx1/Rab12/Sorl1/Slc3…
GO:0045619	regulation of lymphocyte differentiation	170	-0.660649	-1.72022	6.0896e-08	2.00778e-05	1.60215e-05	2279	tags=31%, list=14%, signal=27%	Ptpn6/Zbtb1/Ap3d1/Rnf41/Cd24a/Stat5b/Itpkb/Sash3/Stat5a/Tmem131l/Flt3/Rasgrp1/Sos1/Zbtb7b/Zfp608/Malt1/Cyld/Ripk2/Cd83/Bcl6/Il2rg/Rhoh/Ptpn2/H2-Oa/Pik3r6/Nckap1l/Ikzf3/Rara/Zmiz1/Prelid1/Slamf8/Ccr7/Xbp1/H2-DMa/Fgl2/Axl/Syk/Gas6/Id2/Ikzf1/Runx1/Rhoa/Inpp5d/Cbfb/Adam8/Zfp36l2/Ndfip1/Ptprc/Cd44/Cd74/H2-Aa/Ccr2
GO:0007015	actin filament organization	357	-0.584678	-1.59507	1.14546e-07	3.22791e-05	2.57578e-05	2706	tags=35%, list=17%, signal=30%	Icam1/Clasp1/Cul3/Abl2/Carmil2/S100a10/Trpv4/Hip1r/Sh3kbp1/Espn/Lima1/Jmy/Mlst8/Itgb1bp1/Wnt4/Kank3/Wnt11/Arhgef2/Tmsb4x/C9orf72/Brk1/Prex1/Gas2l3/Pxn/Ppfia1/Dlg1/Arhgef10/Arhgap6/Myo5a/Arhgef18/Cass4/Arhgap12/Pstpip1/Arfip1/Gas2l1/Mical1/Cd47/Marcksl1/Lats1/Washc5/Arfgef1/Rhoh/Arf1/Add3/Sh3pxd2b/Snx9/Diaph1/Fscn1/Nck1/Coro7/Srf/Nckap1l/Fam171a1/Add1/Twf1/Cyfip1/Rhoc/Vasp/Sh3bp1/Clec2i/Arhgap17/P…
GO:0051249	regulation of lymphocyte activation	399	-0.570691	-1.56803	1.15179e-07	3.22791e-05	2.57578e-05	2279	tags=29%, list=14%, signal=26%	Ptpn6/Rasal3/Zbtb1/Ap3d1/Lamp1/Nsd2/Rnf41/Cd24a/Cebpb/Vav3/Myd88/Stat5b/Itpkb/Dlg1/Il6st/Bank1/Stat6/Clcf1/Cd244a/Casp3/Sash3/Stat5a/Spn/Tmem131l/Scrib/Peli1/Bcl10/Nfatc2/Flt3/Lyst/Rasgrp1/Sos1/Zbtb7b/Dusp22/Zfp608/Slc7a1/Malt1/Lyn/Cd47/Cyld/Ripor2/Tcf3/Ripk2/Tnfrsf13b/Cd83/Btla/Bcl6/Laptm5/Il2rg/Rhoh/Ccl2/Tnfrsf1b/Ptpn2/Tlr4/Il1b/Nck1/Mif/H2-Oa/Pik3r6/Nckap1l/Dcaf15/Ikzf3/Gpr183/Cd22/Rara/Zmiz1/…
GO:0016050	vesicle organization	247	-0.618304	-1.65242	1.61858e-07	4.162e-05	3.32116e-05	3515	tags=47%, list=22%, signal=38%	Vps33b/Rab5b/Rab29/Vapb/Sec24a/Snapin/Stxbp1/Vps39/Syt11/Prkci/Pi4k2b/Vapa/Vps41/Exoc8/Chmp7/C2cd5/Spink2/Spaca1/Pdcd6/AU040320/Tbc1d4/Creb1/Kif13a/Ap1s2/Arfgap3/Rab8a/Snx11/Stx12/Sec23ip/Stx2/Uvrag/Cul3/Ptbp1/S100a10/Stx16/Ankrd27/Chp1/Arfgef2/Tmem127/Rab27a/Sec13/Vti1b/Ap3d1/Snap23/Tmf1/Samd9l/Srpx/Vav3/Vps4a/Tbc1d20/Chmp5/Stx4a/Usp8/Tgfbrap1/Vps11/Cav2/Hook3/Gosr2/Zfp385a/Dnajc13/Pikfyve/Rab14…
GO:0007163	establishment or maintenance of cell polarity	181	-0.649944	-1.70539	1.71408e-07	4.17714e-05	3.33324e-05	3014	tags=39%, list=19%, signal=32%	Mpp5/Shtn1/Atn1/Stk25/Dctn1/Rufy3/Igf1r/Clasp1/Carmil2/Dock7/Stk11/Htt/Gsk3b/Fbxw11/Wnt11/Arhgef2/Sipa1l3/Rnf41/Ckap5/Krit1/Dlg1/Macf1/Cenpa/Numa1/Ndel1/Slc9a3r1/Scrib/Ctnna1/Ripor2/Arfgef1/Rhoh/Rab10/Llgl1/Fscn1/Coro7/Rap1b/Nckap1l/Nsfl1c/Nde1/Crk/Rhoc/Sh3bp1/Map4/Pdlim1/Rac1/Myo9b/Actr3/Ccr7/Msn/Parvb/Pafah1b1/Myh9/Actb/Golph3/Rnd3/Lims1/Rhog/Dock2/Rhoa/Cdc42/Lmna/Cfl1/Gsn/Arpc5/Arf6/Cyth1/Pdcd…
GO:0042110	T cell activation	449	-0.5573	-1.53719	2.20815e-07	4.93969e-05	3.94173e-05	2458	tags=30%, list=15%, signal=26%	Stk11/Rc3h2/Otud5/Gpr18/Slamf6/Wnt4/Rab27a/Kdelr1/Lmbr1l/Ptpn6/Rasal3/Cxcr4/Zbtb1/Lfng/Ap3d1/Cd24a/Cebpb/Prex1/Stat5b/Itpkb/Jaml/Gba/Dlg1/Il6st/Stat6/Cd244a/Casp3/Sash3/Stat5a/Spn/Tmem131l/Ppp3cb/Scrib/Peli1/Bcl10/Azi2/Atp7a/Flt3/Rasgrp1/Sos1/Zbtb7b/Itgav/Dusp22/Zfp608/Ncstn/Slc7a1/Malt1/Cd47/Cyld/Ripor2/Fkbp1b/Tcf3/Sp3/Ripk2/Cd83/Btla/Bcl6/Ncaph2/Laptm5/Ifnar1/Il2rg/Rhoh/Ccl2/Zbtb32/Tnfrsf1b/Ptp…
GO:0033108	mitochondrial respiratory chain complex assembly	82	0.696837	2.05267	2.25811e-07	4.93969e-05	3.94173e-05	2590	tags=66%, list=16%, signal=56%	Ndufb11/Ndufa13/Pet100/Ndufs7/Ndufa1/Ndufa5/Ndufb2/Ndufb9/Ndufa11/Ndufs5/Ndufb10/Coa3/Sdhaf4/Ndufb3/Ndufb5/Ndufc2/Ndufb8/Uqcc3/Ndufa6/Tmem126a/Ndufa8/Ndufa3/Coa4/Ndufaf3/Ndufa9/Ndufs6/Ndufaf8/Surf1/Ndufs4/Ndufs8/Cox19/Ndufaf2/Bcs1l/Aifm1/Ndufb7/Ndufc1/Uqcc1/Uqcc2/1190007I07Rik/Samm50/Oxa1l/Ndufaf4/Cox14/Ndufb6/Ndufaf6/Cox20/Oma1/Ndufab1/Sdhaf3/Immp2l/Acad9/Chchd4/Timm21/Ndufaf1
GO:0019730	antimicrobial humoral response	60	0.762804	2.08186	2.29138e-07	4.93969e-05	3.94173e-05	559	tags=20%, list=3%, signal=19%	Cxcl13/Slpi/Trf/H2-T23/Rps19/Rpl39/Rpl30/Fau/Gapdh/Wfdc17/Gata6/Cxcl14
GO:0048812	neuron projection morphogenesis	492	-0.543432	-1.50037	3.20076e-07	6.58447e-05	5.25422e-05	2984	tags=31%, list=18%, signal=26%	L1cam/Shtn1/Creb1/Nin/Stk25/Opa1/Mapk8/Plxnb2/Kidins220/Rufy3/Rab8a/Pias2/Xlr4b/Trpv2/Igf1r/Abl2/Sema4d/Spg20/Dock7/Nrp2/Mycbp2/Lrp1/Flot1/Trio/Spag9/Gdi1/Ankrd27/Stk11/App/Anapc2/Rere/Gsk3b/Pqbp1/Vcl/Cxcr4/Tmem106b/Plxna4/Klf7/C9orf72/Skil/Fbxo45/Pten/Lrrk2/Macf1/Tbce/Dnm1l/Nsmf/Srgap2/Top2b/Taok2/Slc25a46/Ndel1/Tubb3/Egr2/Ulk2/Atp7a/Ep300/Slc23a2/Taok3/Rab21/Ube3a/Ist1/Dag1/Ythdf1/Ablim1/Ddr1/R…
GO:0007169	transmembrane receptor protein tyrosine kinase signaling pathway	439	-0.556645	-1.53412	4.4471e-07	8.04064e-05	6.4162e-05	3166	tags=35%, list=19%, signal=29%	Ptp4a3/C2cd5/Shc1/Rapgef1/Stmn1/Csrnp1/Pdcd6/Ncoa5/Inpp5k/Zfand5/Gab1/Sirt1/Prkd2/Opa1/Lcp2/Socs5/Sik2/Foxo1/Srebf1/Rabgef1/Rhoq/Gigyf1/Igf1r/Pip4k2c/Enpp1/Abl2/Bcar3/Nrp2/Fgr/Hip1r/Lrp1/Pdpk1/Soga1/Irs2/Gsk3b/Rgs14/Smarcc1/Socs7/Wnt4/Zfp106/Nup62/Cnot9/Stat5b/Pxn/Pik3cb/Pten/Stat6/Casp3/Cav2/Adipor1/Stat5a/Cass4/Ndel1/Slc9a3r1/Ybx1/Ubash3b/Rab14/Flt3/Sorl1/Slc39a14/Gsk3a/Sos1/Zbtb7b/Ss18/Prkaa1/…
GO:0030855	epithelial cell differentiation	392	-0.560624	-1.53843	4.66231e-07	8.16632e-05	6.5165e-05	2365	tags=28%, list=15%, signal=25%	Acvrl1/Wnt4/Wnt11/Palld/Sfn/Hsd17b4/Vcl/Cxcr4/Sipa1l3/Klf7/Skil/Cebpb/Myd88/Stat5b/Asxl1/Tbc1d20/Slc4a7/Il6st/Gpat4/Mafg/Casp3/B4galt1/Zdhhc7/Numa1/Stat5a/S1pr2/Asah1/Slc9a3r1/Scrib/Stk4/Jag1/Fzd1/Rap1a/Gpx1/Ripor2/Lats1/Zdhhc21/Spred1/Pde2a/Rxra/Rapgef2/Nfe2l1/Ugcg/Il1b/Srsf6/Lats2/Sidt2/Cdkn1b/Rap1b/Ncoa3/Add1/Foxj2/Rap2c/Gak/Ext1/Rara/Sav1/Sh3bp1/Ikbkb/Atf4/Rac1/Map3k1/Tsg101/Basp1/Rock2/Ccdc8…
GO:0030335	positive regulation of cell migration	451	-0.549663	-1.51669	6.49972e-07	0.000104088	8.30596e-05	3053	tags=35%, list=19%, signal=29%	Stk39/Pdcd6/Myo1f/Acvr1b/Shtn1/Plk2/Pik3c2a/Gab1/C5ar1/Sirt1/Prkd2/Mapk8/Rufy3/C3ar1/Smurf2/Icam1/Igf1r/Clasp1/Carmil2/Sema4d/Dapk3/Fubp1/Pik3cg/Dock7/Fgr/Trpv4/Lrp1/Pdpk1/Spag9/Irs2/App/Elp5/Iqsec1/Itgb1bp1/Sun2/Wnt11/Ptp4a1/Arhgef2/Tmsb4x/Cxcr4/Akt3/Prex1/Pik3cb/Hdac7/Stx4a/Il6st/Gpi1/P2ry6/Dnm1l/Nsmf/Myo5a/Stat5a/Cass4/Spn/Atp7a/Stk4/Rras2/Cib1/Itgav/Abcc1/Lyn/Ripor2/Camk2d/Jak2/Plcg2/Ccl2/Rap…
GO:1990778	protein localization to cell periphery	300	-0.585344	-1.58709	6.89476e-07	0.00010485	8.36671e-05	3317	tags=40%, list=20%, signal=33%	Prkci/Flot2/Fam126b/Git1/Zdhhc3/Tspan33/Gga2/C2cd5/Pkp3/Gpsm2/Zdhhc5/Tspan5/Inpp5k/Mpp5/Epb41/Kif13a/Lypla1/Rab8a/Pip5k1a/Rhoq/Tspan32/S100a10/Stac2/Lrp1/Pdpk1/Flot1/Gsk3b/Itgb1bp1/Ptpn9/Tmbim1/Vti1b/Snap23/Vps4a/Efr3a/Ppfia1/Dlg1/Stx4a/Acsl3/Csnk2a1/Rab40c/Dennd4c/Zdhhc7/Bcl2l1/Numa1/Slmap/Myo5a/Ldlrap1/Slc9a3r1/Rab12/Slc9a3r2/Rapgef6/Scrib/Rab3d/Cib1/Vamp2/Gga3/Rap1a/Ank2/Camk2d/Dag1/Myl12a/Sec…
GO:1903827	regulation of cellular protein localization	490	-0.544917	-1.50539	7.45422e-07	0.00010995	8.77367e-05	2539	tags=34%, list=16%, signal=29%	Stac2/Lrp1/Pdpk1/Gdi1/Stk11/Parp1/Htt/Chp1/App/Flcn/Gsk3b/Iqsec1/Bbc3/Itgb1bp1/Ubr5/Cdk1/Ptpn9/Tmbim1/Sfn/Vti1b/Cct7/Wapl/Trim28/Cep250/Nup62/Abca7/Vps4a/Gpd1l/Ppfia1/Prkaca/Lrrk2/Dlg1/Stx4a/Acsl3/Csnk2a1/Cav2/Zdhhc7/Bcl2l1/Numa1/Myo5a/Ldlrap1/Ndel1/Scrib/Nupl1/Sorl1/Gsk3a/Cib1/Vamp2/Ep300/Ctnna1/Hyal2/Prkaa1/Rab11fip5/Rap1a/Ralb/Cyld/Ripor2/Lats1/Mepce/Leprotl1/Ppp2ca/Camk2d/Dag1/Jak2/Prr5l/Csnk…
GO:0009725	response to hormone	495	-0.537486	-1.48398	1.18885e-06	0.000162524	0.00012969	3173	tags=39%, list=19%, signal=33%	Rnf6/Hdac1/C2cd5/Shc1/Casp9/Akap13/Rnf14/Brd8/Syap1/Nr1d1/Ncoa5/Inpp5k/Ahcyl1/Tbc1d4/Creb1/Sirt1/Ube2l3/Opa1/Sik2/Foxo1/Smarca4/Rab8a/Pias2/Srebf1/Rhoq/Igf1r/Insig2/Pip4k2c/Tgfbr3/Enpp1/Bcar3/Nr1h3/Trpv4/Scap/Pdpk1/Soga1/Parp1/Irs2/Gsk3b/Smarcc1/Crls1/Socs7/Ubr5/Trip4/Zfp106/Akt3/Tmf1/Padi2/Cd24a/Trim25/Cnot9/Stat5b/Pxn/Kbtbd2/Uri1/Pten/Prkaca/Gba/Esrra/Rbbp5/P2ry6/Nsmf/Stat6/Vps11/Cav2/Dennd4c/Z…
GO:0051640	organelle localization	472	-0.541042	-1.49449	1.24091e-06	0.000165603	0.000132146	3255	tags=36%, list=20%, signal=30%	Scfd2/Mlh1/Sphk2/Ap3m2/Chmp7/Golga2/Ap1ar/Chmp1a/Gpsm2/Tesk1/Spire1/Btk/Pdcd6/Trak2/Ahcyl1/Myo1f/Borcs5/Nin/Stk25/Opa1/Mapk8/Kif13a/Dctn1/Fam98a/Ap1s2/Arfgap3/Rab8a/Rabgef1/Stx12/Mis12/Stx2/Clasp1/Uvrag/Il4ra/Cul3/Pik3cg/Stx16/Dock7/Fgr/Pdpk1/Spag9/Stk11/Htt/Mospd3/Chp1/Flcn/Fbxw11/Sun2/Rab27a/Aurkb/Arhgef2/Tmem106b/Vps45/Rhot2/Ap3d1/Snap23/Sdad1/Lamp1/Stard3nl/Sun1/Nup62/Vps4a/Pten/Chmp5/Lrrk2/D…
GO:1903037	regulation of leukocyte cell-cell adhesion	279	-0.585292	-1.57454	1.82173e-06	0.000217462	0.000173529	2279	tags=30%, list=14%, signal=26%	Ptpn6/Rasal3/Zbtb1/Ap3d1/Cd24a/Cebpb/Stat5b/Itpkb/Dlg1/Il6st/Cd244a/Casp3/Sash3/Stat5a/Spn/Tmem131l/Scrib/Peli1/Bcl10/Rasgrp1/Zbtb7b/Dusp22/Zfp608/Slc7a1/Malt1/Cd47/Cyld/Ripor2/Ripk2/Cd83/Btla/Bcl6/Zdhhc21/Rela/Laptm5/Il2rg/Rhoh/Ccl2/Ptpn2/Akt1/Il1b/Nck1/Pik3r6/Nckap1l/Mia3/Rara/Zmiz1/Dpp4/Capn1/Ptpn22/Ccr7/Tfrc/Xbp1/H2-DMa/Fgl2/Dusp3/Syk/Ptafr/Prkar1a/Tnfrsf21/Vsig4/Ikzf1/Runx1/Wnk1/Ets1/Rhoa/Cb…
GO:0002181	cytoplasmic translation	83	0.680319	2.00653	1.83338e-06	0.000217462	0.000173529	917	tags=37%, list=6%, signal=35%	Rpl26/Rpl15/Rpl18a/Rpl9/Rpl17/Rpl11/Rpl18/Rpl29/Rps2/Rpl36/Rps23/Rpl39/Rpl24/Rpl30/Rplp0/Rpl6/Rpl22/Rps21/Rpl19/Eif4a2/Eef2/Rpl8/Rpl35a/Eif3m/Rpl38/Rpl10a/Eif3i/Rpl13a/Rps29/Rpl31/Dph3
GO:0040017	positive regulation of locomotion	467	-0.537377	-1.48474	1.86244e-06	0.000217462	0.000173529	2706	tags=34%, list=17%, signal=29%	Stk39/Pdcd6/Myo1f/Acvr1b/Shtn1/Plk2/Pik3c2a/Gab1/C5ar1/Sirt1/Prkd2/Mapk8/Rufy3/C3ar1/Smurf2/Icam1/Igf1r/Clasp1/Carmil2/Sema4d/Dapk3/Fubp1/Pik3cg/Dock7/Fgr/Trpv4/Lrp1/Pdpk1/Spag9/Irs2/App/Elp5/Iqsec1/Itgb1bp1/Sun2/Wnt11/Ptp4a1/Arhgef2/Tmsb4x/Cxcr4/Akt3/Prex1/Pik3cb/Hdac7/Stx4a/Il6st/Gpi1/P2ry6/Dnm1l/Nsmf/Myo5a/Stat5a/Cass4/Spn/Cavin1/Atp7a/Stk4/Rras2/Cib1/Itgav/Abcc1/Lyn/Ripor2/Camk2d/Jak2/Plcg2/C…
GO:0010256	endomembrane system organization	375	-0.555365	-1.51927	1.99922e-06	0.000224112	0.000178835	3241	tags=41%, list=20%, signal=34%	Arhgef7/Micall1/Exoc8/Tango2/Chmp7/Golga2/Spink2/Emd/Spaca1/AU040320/Tor1aip2/Mpp5/Rab33b/Camsap2/Shtn1/Creb1/Stk25/Dctn1/Sgta/Lnpk/Sec23ip/Stx2/Clasp1/Rab3gap2/Mmgt1/Ptbp1/Stx16/Lemd2/Usp6nl/Flot1/Htt/Mospd3/Otof/Arfgef2/Trappc11/Tmem127/Reep3/Sun2/Rab27a/Plscr3/Zmpste24/Cdk1/Cxcr4/Pde4dip/Ap3d1/Tmf1/Anxa6/Sun1/Hace1/Abca7/Vps4a/Tbc1d20/Pten/Lrrk2/Tmed5/Stx4a/Usp8/Huwe1/Vps11/Armh3/Cav2/Hook3/As…
GO:0032970	regulation of actin filament-based process	323	-0.572206	-1.55474	2.20331e-06	0.000238755	0.000190519	2636	tags=33%, list=16%, signal=29%	Carmil2/S100a10/Dapk3/Fgr/Hip1r/Lrp1/Lima1/Jmy/Mlst8/Itgb1bp1/Wnt4/Kank3/Wnt11/Tmsb4x/C9orf72/Brk1/Prex1/Pxn/Ppfia1/Dlg1/Arhgef10/Arhgap6/Pam/Taok2/Arhgef18/Arfip1/Ep300/Abracl/Cd47/Lats1/Ank2/Washc5/Arfgef1/Rhoh/Arf1/Add3/Sh3pxd2b/Snx9/Fscn1/Nck1/Nckap1l/Add1/Crk/Atp2a2/Stap1/Twf1/Cyfip1/Rhoc/Vasp/Atp1a1/Sh3bp1/Clec2i/Arhgap17/Rac1/Map3k1/Evl/Actr3/Rock2/Nrp1/Capn1/Taok1/Dstn/Notch2/Pak2/Swap70/…
GO:0051493	regulation of cytoskeleton organization	437	-0.542892	-1.49666	2.21503e-06	0.000238755	0.000190519	2636	tags=32%, list=16%, signal=28%	Carmil2/S100a10/Dapk3/Fgr/Trpv4/Hip1r/Mycbp2/Lrp1/Espn/Lima1/Jmy/Gsk3b/Mlst8/Itgb1bp1/Wnt4/Kank3/Wnt11/Arhgef2/Rassf1/Tmsb4x/Pde4dip/Tppp/C9orf72/Brk1/Prex1/Ckap5/Nup62/Pxn/Ppfia1/Chmp5/Dlg1/Arhgef10/Arhgap6/Pam/Taok2/Numa1/Arhgef18/Arfip1/Cib1/Ep300/Gas2l1/Cep120/Slain2/Prkaa1/Cd47/Cyld/Ripor2/Lats1/Washc5/Arfgef1/Rhoh/Arf1/Add3/Sh3pxd2b/Snx9/Diaph1/Fscn1/Nck1/Cdkn1b/Nckap1l/Rnf4/Hnrnpu/Chmp4b/A…
GO:0031589	cell-substrate adhesion	260	-0.58951	-1.58116	2.50624e-06	0.000257063	0.000205129	2626	tags=33%, list=16%, signal=28%	S100a10/Dapk3/Itgal/Lrp1/Pdpk1/Gsk3b/Ldb1/Itgb1bp1/Acvrl1/Wnt4/Vcl/Mkln1/Prex1/Pxn/Pik3cb/Pten/Macf1/Srgap2/Rcc2/Arhgap6/B4galt1/Taok2/Trpm7/Cass4/Stk4/Jag1/Cib1/Itgav/Dusp22/Dag1/Jak2/Bcl6/Ddr1/Srf/Plekha2/Ptprj/Ptpn11/Ndnf/Crk/Rin2/Fermt3/Rac1/Myo1g/Utrn/Nrp1/St6gal1/Lpxn/Vamp3/Map4k4/Adam9/Parvb/Fn1/Fndc3b/Pdgfb/Jup/Ptpra/Axl/Dusp3/P4hb/Ctnnb1/Dnm2/Gas6/Lims1/Coro1c/Slk/Cd36/Tiam1/Rhoa/Iqgap1/…
GO:0016482	cytosolic transport	146	-0.650188	-1.67268	2.52247e-06	0.000257063	0.000205129	2301	tags=40%, list=14%, signal=35%	Spag9/Ankrd27/Srsf10/Vti1b/Lamp1/Trappc10/Lrrk2/Kif1c/Vps11/Vps26b/Hook3/Gosr2/Dennd2a/Snx12/Dnajc13/Pikfyve/Rab14/Sorl1/Arfip1/Ykt6/Usp7/Vps50/Rab21/Laptm5/Vps26a/Ankfy1/Gga1/Gosr1/Tbc1d10b/Rab7/Eipr1/Rab5a/Gak/Rab7b/Ap1s1/Vps35/Mapk3/Snx3/Tbc1d23/Dennd5a/Map2k1/Kif5b/Vamp3/Becn1/Mapk1/Msn/Tbc1d14/Tbc1d10c/Rab6a/Eps15/Snx5/Snx2/Pip4k2a/Flna/Ezr/Actr2/Cltc/Dab2/Coro1a
GO:0032388	positive regulation of intracellular transport	156	-0.650687	-1.68795	2.91672e-06	0.000286811	0.000228867	2474	tags=41%, list=15%, signal=35%	Nrde2/Stk11/Gsk3b/Bbc3/Itgb1bp1/Ubr5/Cdk1/Sfn/Trim28/Tbc1d20/Prkaca/Vps11/Numa1/Ldlrap1/Sorl1/Gsk3a/Cib1/Vamp2/Ep300/Hyal2/Prkaa1/Rab21/Crebrf/Jak2/Prr5l/Arf1/Ccl2/Dhx9/Fbxw7/Eipr1/Pdcd10/Rbm22/Ran/Pmaip1/Cpsf6/Khdrbs1/Akt2/Actr3/Ptpn22/Xbp1/Fyn/Ywhae/Mapk14/Kif5b/Mapk1/Msn/Oaz1/Jup/Gas6/Itgam/Myo1c/Dync1h1/Wipf1/Hcls1/Cdc42/Tardbp/Arpc2/Edem1/Flna/Ezr/Tmem30a/Prkcd/Dab2/Anxa2
GO:0042255	ribosome assembly	63	0.718327	1.95031	3.12658e-06	0.000292075	0.000233067	1289	tags=37%, list=8%, signal=34%	Rpl10/Rpl11/Rps10/Rps19/Rps2/Rps5/Rps27/Rps14/Rpl24/Rplp0/mt-Rnr2/Rpl3/Rpl6/Rps25/Rpl5/Rpl38/Eif6/Rps15/Mrps7/Mrps11/C1qbp/Mrpl22/Nop53
GO:0010001	glial cell differentiation	179	-0.627823	-1.64432	3.17948e-06	0.000292148	0.000233126	2243	tags=31%, list=14%, signal=27%	Cxcr4/Tppp/Ckap5/Pten/Gba/Il6st/Arhgef10/Suz12/Clcf1/Slc25a46/Egr2/Ncstn/Dag1/Rela/Nfe2l1/Epha4/Tnfrsf1b/Bag1/Akt1/Tlr4/Il1b/Qk/Ptprj/Ptpn11/Cnp/B4galt5/Pmp22/Ski/Nab1/Tenm4/B4galt6/Akt2/Mapk3/Actr3/Trem2/Map2k1/Mapk1/Pdgfb/Nab2/Ptpra/Ctnnb1/Rtn4/Itgam/Tnfrsf21/Id2/Ifngr1/Rhoa/Stat3/Kras/Ppp3r1/Nrros/Grk2/Wdr1/Vim/Grn
GO:0070661	leukocyte proliferation	283	-0.575342	-1.55128	4.55249e-06	0.000387778	0.000309436	2454	tags=34%, list=15%, signal=30%	Rc3h2/Irs2/Slamf6/Gsk3b/Gm36723/Wnt4/Lmbr1l/Ptpn6/Rasal3/Cxcr4/Cd24a/Cebpb/Vav3/Myd88/Stat5b/Gba/Dlg1/Il6st/Clcf1/Cd244a/Casp3/Sash3/Stat5a/Spn/Tmem131l/Scrib/Peli1/Azi2/Nfatc2/Flt3/Rasgrp1/Sos1/Zbtb7b/Ncstn/Slc7a1/Malt1/Lyn/Ripor2/Fkbp1b/Tcf3/Ripk2/Tnfrsf13b/Btla/Bcl6/Laptm5/Zbtb32/Tnfrsf1b/Tlr4/Il1b/Nck1/Impdh1/Mif/Gapt/Nckap1l/Ikzf3/Elf4/Gpr183/Cd22/Blk/Clec2i/Mapk3/Fkbp1a/St6gal1/Ptpn22/Ccr7/…
GO:0006887	exocytosis	302	-0.568352	-1.54148	7.1795e-06	0.000600613	0.000479272	3366	tags=36%, list=21%, signal=29%	Stxbp1/Syt11/Dvl1/Git1/Scfd2/Txlna/Vps41/Sphk2/Exoc8/Ap1g1/Btk/Myo1f/Rab33b/Pik3c2a/Fmr1/Rab8a/Rabgef1/Stx2/Clasp1/Il4ra/Fgr/Pdpk1/Fbxl20/Otof/Arfgef2/Gsk3b/Trappc11/Steap3/Rab27a/Rab3il1/Vps45/Snap23/Lamp1/Vps4a/Prkaca/Lrrk2/Stx4a/Dnm1l/Cdk16/Vps11/Bcl2l1/Myo5a/Rab12/Ppp3cb/Scrib/Rab3d/Rasgrp1/Vamp2/Snx4/Ykt6/Rab11fip5/Lyn/Mical1/Rap1a/Adrb2/Ralb/Rab21/Washc5/Sdc1/Arf1/Rab10/Scamp5/Llgl1/Glrx/Ra…
GO:0032272	negative regulation of protein polymerization	64	-0.742405	-1.74677	7.63646e-06	0.000621405	0.000495864	1406	tags=33%, list=9%, signal=30%	Arfgef1/Add3/Add1/Twf1/Evl/Capn1/Tmod3/Mapre1/Twf2/Capza1/Eps8/Capza2/Arpc2/Mtpn/Cfl1/Gsn/Capzb/Pfn1/Prkcd/Myadm/Tmsb10
GO:1901888	regulation of cell junction assembly	144	-0.640203	-1.64246	7.64977e-06	0.000621405	0.000495864	2778	tags=34%, list=17%, signal=28%	Xlr4b/Clasp1/Sema4d/S100a10/Dapk3/Lrp1/Flot1/Eif4g1/App/Gsk3b/Ldb1/Itgb1bp1/Acvrl1/Wnt4/Vcl/Pten/Prkaca/Macf1/Rcc2/Arhgap6/Fzd1/Dusp22/Rap1a/Rapgef2/Il1b/Rap1b/Ptprj/Ptpn11/Nectin1/Ikbkb/Rac1/Actr3/Rock2/Nrp1/Pdlim5/Map4k4/Ptpra/Dusp3/Lims1/Ptprs/Myo1c/Coro1c/Slk/Mef2c/Sema4a/Iqgap1/Cfl1/Arf6/Actg1
GO:0051222	positive regulation of protein transport	245	-0.587756	-1.56919	7.83442e-06	0.000627313	0.000500578	2452	tags=33%, list=15%, signal=29%	Irs2/Chp1/App/Gsk3b/Bbc3/Itgb1bp1/Ubr5/Cdk1/Sfn/Trim28/Prkaca/Stx4a/Dnm1l/Acsl3/Gpr68/Ppp3cb/Sorl1/Gsk3a/Cib1/Vamp2/Ep300/Hyal2/Prkaa1/Oga/Crebrf/Jak2/Prr5l/Arf1/Ccl2/Nadk/C2cd2l/Tlr4/Glrx/Wls/Fbxw7/Pdcd10/Rbm22/Ran/Pmaip1/Blk/Kcnn4/Rac1/Vps35/Tsg101/Akt2/Actr3/Ptpn22/Vamp8/Zfp384/Acsl4/Xbp1/Fyn/Ywhae/Trem2/Mapk14/Kif5b/Mapk1/Adam9/Oaz1/Hnrnpm/Jup/Abcg1/Golph3/Hif1a/Gas6/Itgam/Myo1c/Wipf1/Hcls1/C…
GO:0035456	response to interferon-beta	55	0.733196	1.97483	8.4033e-06	0.000663388	0.000529364	1578	tags=45%, list=10%, signal=41%	Gbp2b/Ifitm3/Ifitm2/Ifnar2/Gm4951/Ndufa13/Ifi204/F830016B08Rik/Ifi207/Ifi203/Gbp3/Ifi211/Xaf1/Igtp/Bst2/Htra2/Iigp1/Stat1/Ddx41/Irgm2/Gm4841/Gbp6/9930111J21Rik1/Aim2/Ifit1
GO:0016570	histone modification	402	-0.541741	-1.48992	8.71015e-06	0.000678061	0.000541073	3250	tags=38%, list=20%, signal=31%	Tada2a/Prmt6/Nsd3/Wac/Hdac4/Usp21/Rnf40/Sphk2/Setdb1/Eed/Hdac1/Kdm4b/Nelfa/Brd8/Kdm1b/Setd7/Usp15/Phf1/Kmt5c/Setd1a/Sirt1/Rcor3/Fmr1/Prkd2/Rnf2/Tada1/Kdm6b/Pcgf3/Smarca4/Srebf1/Naa40/Otub1/Msl2/Cul4b/Paxip1/Uhrf1/Yeats4/Ezh1/Actl6a/Glyr1/Bcor/Naa60/Setdb2/Phf2/Lcor/Ing5/Pcgf5/Uimc1/Taf1/Trrap/App/Flcn/Kat6a/Epc1/Ldb1/Ubr5/Zmpste24/Aurkb/Jade1/Smyd2/Crtc2/Kansl2/Nsd1/Kmt2e/Padi2/Nsd2/Setd3/Padi4/K…
GO:1903793	positive regulation of anion transport	383	-0.549514	-1.50429	9.229e-06	0.000699035	0.00055781	2474	tags=32%, list=15%, signal=28%	Nrde2/Irs2/Chp1/App/Gsk3b/Bbc3/Itgb1bp1/Ubr5/Cdk1/Sfn/Tmf1/Trim28/Cebpb/Abca7/Prkaca/Stx4a/Kmo/Dnm1l/Acsl3/Clcf1/Gpr68/Ldlrap1/Ppp3cb/Sorl1/Eepd1/Gsk3a/Cib1/Vamp2/Ep300/Snx4/Tnfrsf11a/Hyal2/Prkaa1/Oga/Rap1a/Crebrf/Jak2/Rnasel/Prr5l/Arf1/Ccl2/Nadk/C2cd2l/Dhx9/Nfe2l2/Akt1/Tlr4/Il1b/Mif/Glrx/Wls/Fbxw7/Osbpl8/Atp8a1/Pdcd10/Rbm22/Ptpn11/Ran/Pmaip1/Appl1/Cpsf6/Blk/Atf4/Mef2a/Kcnn4/Arl6ip1/Rac1/Khdrbs1/…
GO:0030837	negative regulation of actin filament polymerization	54	-0.762105	-1.75088	1.15312e-05	0.000818133	0.000652847	1406	tags=37%, list=9%, signal=34%	Arfgef1/Add3/Add1/Twf1/Evl/Capn1/Tmod3/Twf2/Capza1/Eps8/Capza2/Arpc2/Mtpn/Cfl1/Gsn/Capzb/Pfn1/Prkcd/Myadm/Tmsb10
GO:0007159	leukocyte cell-cell adhesion	310	-0.564446	-1.53069	1.18072e-05	0.000827241	0.000660115	2279	tags=30%, list=14%, signal=26%	Ptpn6/Rasal3/Zbtb1/Ap3d1/Cd24a/Cebpb/Stat5b/Itpkb/Dlg1/Il6st/Cd244a/Casp3/Sash3/Stat5a/Spn/Tmem131l/Scrib/Peli1/Bcl10/Rasgrp1/Zbtb7b/Dusp22/Zfp608/Slc7a1/Malt1/Cd47/Cyld/Ripor2/Ripk2/Cd83/Btla/Bcl6/Zdhhc21/Rela/Laptm5/Il2rg/Rhoh/Ccl2/Ptpn2/Akt1/Il1b/Nck1/Pik3r6/Nckap1l/Mia3/Ext1/Rara/Zmiz1/Fermt3/Dpp4/Capn1/Ptpn22/Ccr7/Tfrc/Xbp1/Sell/H2-DMa/Msn/Fgl2/Cx3cr1/Golph3/Dusp3/Syk/Ptafr/Itgam/Prkar1a/Jam…
GO:0007264	small GTPase mediated signal transduction	380	-0.538453	-1.47367	1.39364e-05	0.000952604	0.000760151	2805	tags=36%, list=17%, signal=30%	Arhgef11/Psd3/Ppp2cb/Rabgef1/Rhoq/Cul3/Abl2/Icmt/Bcar3/Pik3cg/Dock7/Sipa1/Cyth4/Mapkapk5/Flot1/Trio/Gdi1/Gpr18/Flcn/Arfgef2/Iqsec1/Vav2/Nisch/Rasal3/Arhgef2/Rassf1/Sipa1l3/Scai/Trim28/Brk1/Prex1/Vav3/Nup62/Pik3cb/Itpkb/Rgl2/Chm/Dennd1a/Usp8/Arhgef10/Dhcr24/Arhgef3/Dennd4c/Rasa3/Arhgef18/Kpnb1/Arhgap12/Rgl1/Sipa1l2/Rras2/Ralgps2/Rasgrp1/Sos1/Ralbp1/Plekhg3/Rap1a/Ralb/Ripor2/Mras/Camk2d/Psd4/Bcl6/C…
GO:0050851	antigen receptor-mediated signaling pathway	146	-0.631227	-1.6239	1.61029e-05	0.00107448	0.000857406	1805	tags=37%, list=11%, signal=33%	Spn/Bcl10/Nfatc2/Tec/Dusp22/Malt1/Ube2n/Themis2/Lyn/Cyld/Ripk2/Rela/Laptm5/Plcg2/Ptpn2/Dennd1b/Nckap1l/Blnk/Ptprj/Bcl2a1d/Stap1/Elf1/Prkcb/Plekha1/Cd22/Cmtm3/Blk/Clec2i/Usp9x/Kcnn4/Khdrbs1/Rftn1/Ptpn22/Ccr7/Fyn/Lpxn/Mapk1/Fcgr2b/Dusp3/Syk/Ms4a1/Mef2c/Tnfrsf21/Wnk1/Skint3/Nras/Lat2/Cd79b/Cd19/Cd79a/Ezr/Ptprc/Cd226/H2-Ab1
GO:0046651	lymphocyte proliferation	263	-0.573722	-1.54048	1.6766e-05	0.00110557	0.000882214	2454	tags=35%, list=15%, signal=30%	Rc3h2/Irs2/Slamf6/Gm36723/Wnt4/Lmbr1l/Ptpn6/Rasal3/Cxcr4/Cd24a/Cebpb/Vav3/Myd88/Stat5b/Dlg1/Il6st/Clcf1/Cd244a/Casp3/Sash3/Stat5a/Spn/Tmem131l/Scrib/Peli1/Azi2/Nfatc2/Flt3/Rasgrp1/Sos1/Zbtb7b/Ncstn/Slc7a1/Malt1/Lyn/Ripor2/Fkbp1b/Tcf3/Ripk2/Tnfrsf13b/Btla/Bcl6/Laptm5/Zbtb32/Tnfrsf1b/Tlr4/Il1b/Nck1/Impdh1/Mif/Gapt/Nckap1l/Ikzf3/Elf4/Gpr183/Cd22/Blk/Clec2i/Fkbp1a/Ptpn22/Ccr7/Tfrc/Fyn/Msn/Fcgr2b/Syk/…
GO:1904951	positive regulation of establishment of protein localization	261	-0.578212	-1.5512	1.70809e-05	0.00111324	0.000888331	2452	tags=33%, list=15%, signal=28%	Irs2/Chp1/App/Gsk3b/Bbc3/Itgb1bp1/Ubr5/Cdk1/Sfn/Cct7/Trim28/Prkaca/Stx4a/Dnm1l/Acsl3/Gpr68/Ppp3cb/Sorl1/Gsk3a/Cib1/Vamp2/Ep300/Cep120/Hyal2/Prkaa1/Oga/Crebrf/Jak2/Prr5l/Arf1/Ccl2/Nadk/C2cd2l/Tlr4/Glrx/Wls/Fbxw7/Pdcd10/Rbm22/Ran/Pmaip1/Cct6a/Blk/Kcnn4/Rac1/Vps35/Tsg101/Akt2/Actr3/Ptpn22/Vamp8/Zfp384/Acsl4/Xbp1/Fyn/Ywhae/Trem2/Mapk14/Kif5b/Mapk1/Adam9/Oaz1/Hnrnpm/Jup/Abcg1/Golph3/Hif1a/Gas6/Itgam/M…
GO:0016569	covalent chromatin modification	416	-0.531519	-1.46343	2.15133e-05	0.0013517	0.00107862	3250	tags=38%, list=20%, signal=31%	Tada2a/Prmt6/Nsd3/Wac/Hdac4/Usp21/Rnf40/Sphk2/Setdb1/Eed/Hdac1/Kdm4b/Nelfa/Brd8/Kdm1b/Setd7/Dnmt3a/Usp15/Phf1/Kmt5c/Setd1a/Sirt1/Rcor3/Fmr1/Prkd2/Rnf2/Tada1/Kdm6b/Pcgf3/Chd1/Smarca4/Srebf1/Naa40/Otub1/Msl2/Cul4b/Paxip1/Uhrf1/Yeats4/Ezh1/Tasor/Actl6a/Glyr1/Bcor/Naa60/Setdb2/Phf2/Lcor/Ing5/Pcgf5/Uimc1/Taf1/Trrap/App/Flcn/Kat6a/Epc1/Ldb1/Ubr5/Zmpste24/Aurkb/Jade1/Smyd2/Crtc2/Kansl2/Nsd1/Kmt2e/Padi2/…
GO:0032535	regulation of cellular component size	323	-0.552183	-1.50033	2.22519e-05	0.0013517	0.00107862	2636	tags=33%, list=16%, signal=28%	Carmil2/Sema4d/Spg20/Slc12a7/Hip1r/Lrp1/Lima1/Gdi1/Jmy/Anapc2/Gsk3b/Mlst8/Slc12a9/Kank3/Tmsb4x/Inf2/Akt3/Plxna4/Brk1/Prex1/Pten/Dlg1/Ndel1/Slc9a3r1/Ulk2/Atp7a/Arfip1/Ep300/Lats1/Rab21/Washc5/Ist1/Arfgef1/Arf1/Add3/Snx9/Akt1/Nck1/Kdm1a/Srf/Nckap1l/Rab5a/Add1/Twf1/Cyfip1/Vasp/Bcl11a/Sh3bp1/Clec2i/Kcnn4/Rac1/Map3k1/Evl/Actr3/Nrp1/Capn1/Dstn/Arhgap4/Swap70/Tmod3/Fn1/Ano6/Pafah1b1/Ogt/Dip2b/Dnm2/Rtn4/…
GO:0090066	regulation of anatomical structure size	413	-0.533453	-1.46856	2.23681e-05	0.0013517	0.00107862	1818	tags=24%, list=11%, signal=22%	Ndel1/Slc9a3r1/Ulk2/Atp7a/Gch1/Arfip1/Ep300/Adrb2/Gpx1/Lats1/Rab21/Washc5/Ist1/Cysltr1/Zdhhc21/Arfgef1/Arf1/Add3/Snx9/Akt1/Nck1/Kdm1a/Srf/Nckap1l/Ece1/Rab5a/Add1/Twf1/Rap1gds1/Cyfip1/Ext1/Vasp/Bcl11a/Sh3bp1/Clec2i/Kcnn4/Rac1/Map3k1/Evl/Actr3/Rock2/Nrp1/Capn1/Dstn/Arhgap4/Map2k1/Swap70/Tmod3/Fn1/Ano6/Pafah1b1/Pdgfb/Ogt/Dip2b/Ptafr/Dnm2/Rtn4/Hif1a/Gmfb/Ptprs/Myo1c/Arhgap18/Grb2/Twf2/Capza1/Tbxas1/P…
GO:0009611	response to wounding	363	-0.541983	-1.47944	3.15665e-05	0.00179757	0.00143441	2365	tags=28%, list=15%, signal=24%	Acvrl1/Wnt4/Rab27a/Ptpn6/Cxcr4/Anxa6/Dcbld2/Hmgcr/Mrtfa/Cd24a/Pik3cb/Jaml/Pten/Map2k4/Macf1/Mir22hg/Casp3/B4galt1/BC004004/Ndel1/Scrib/Ubash3b/Atp7a/Lyst/Tec/Lyn/Adrb2/Gpx1/Fkbp1b/Jak2/Sdc1/Ddr1/Arfgef1/Ccl2/Epha4/Nfe2l2/Tlr4/Srsf6/Hps5/Mif/Srf/Ptprj/Pdcd10/Mia3/Adam17/Ndnf/Crk/Ext1/Sh2b3/Blk/Elk3/Sulf2/Gna13/Fermt3/Clec7a/Map3k1/Evl/6330407A03Rik/Pip5k1c/Xbp1/Notch2/Map2k1/Dpysl3/Fn1/Ano6/Pdgfb/…
GO:0030001	metal ion transport	352	-0.538577	-1.46969	4.14983e-05	0.00221522	0.00176768	2967	tags=30%, list=18%, signal=25%	Pik3c2a/Epb41/Ahr/Fmr1/Opa1/Cacna1d/Trpv2/Icam1/Slc39a10/Fcrl5/Mmgt1/Pik3cg/Tpcn1/Micu1/Trpv4/Stac2/Pdpk1/Slc41a1/Atox1/Htt/Bbc3/Zmpste24/Slc30a1/Cnnm4/Slc39a9/Ptpn6/Cxcr4/Itpr3/Ap3d1/Anxa6/Mcoln1/Dlg1/Mcoln2/P2ry6/Dnm1l/Myo5a/Trpm7/Micu2/Ubash3b/Atp7a/Slc39a14/Gsto1/Itgav/Lyn/Oga/Vdac1/Adrb2/Slc39a6/Fkbp1b/Atp2c1/Ank2/Slc39a7/Ppp2ca/Camk2d/Slc41a2/Cysltr1/Mcur1/Magt1/Plcg2/Itpr1/Camk2g/Akt1/Diap…
GO:0150115	cell-substrate junction organization	86	-0.674397	-1.64861	5.52447e-05	0.0027647	0.00220615	2761	tags=45%, list=17%, signal=38%	Pip5k1a/Clasp1/S100a10/Dapk3/Lrp1/Pdpk1/Iqsec1/Ldb1/Itgb1bp1/Acvrl1/Wnt4/Vcl/Pxn/Pten/Macf1/Rcc2/Arhgap6/Taok2/Itgav/Dusp22/Ptprj/Ptpn11/Rac1/Nrp1/Map4k4/Fn1/Mapre2/Ptpra/Dusp3/Lims1/Coro1c/Slk/Iqgap1/Plec/Rab8b/Cfl1/Arf6/Tns1/Actg1
GO:0060284	regulation of cell development	434	-0.518442	-1.42886	5.78344e-05	0.00286869	0.00228913	3266	tags=33%, list=20%, signal=27%	Nedd9/Lig4/Aatk/Fbxo22/Appl2/Hdac4/Faim/Rnf6/Golga2/Hdac1/Ap1ar/Tesk1/Rreb1/Nr1d1/Trak2/L1cam/Tjp2/Shtn1/Fmr1/Nin/Stk25/Opa1/Mapk8/Plxnb2/Rufy3/Trim11/Pias2/Xlr4b/Cdkn2b/Trpv2/Sema4d/S100a10/Spg20/Dock7/Lrp1/Gdi1/Ankrd27/Stk11/Anapc2/Gsk3b/Rgs14/Itgb1bp1/Arhgef2/Vcl/Cxcr4/Plxna4/Skil/Cd24a/Prex1/E2f1/Pten/Lrrk2/Il6st/Dnm1l/Rcc2/Etv5/Clcf1/Gpr68/Hook3/Trib1/S1pr2/Cass4/Ndel1/Ttc3/Egr2/Ulk2/Sorl1/C…
GO:0071407	cellular response to organic cyclic compound	329	-0.536249	-1.45711	5.94008e-05	0.00292054	0.00233051	3173	tags=38%, list=19%, signal=31%	Rnf6/Hdac1/Casp9/Rapgef1/Akap13/Rnf14/Inpp5k/Epg5/Sirt1/Recql5/Ahr/Ube2l3/Smarca4/Pias2/Pde12/Insig2/Casp6/Gabpa/Pak4/Pik3cg/Lcor/Flot1/Taf1/Parp1/Htt/App/Ubr5/Trip4/Pqbp1/Itpr3/Tmf1/Padi2/Cnot9/Uri1/Lrrk2/P2ry6/Dnm1l/Top2b/Zc3hav1/Vps11/Casp3/Cav2/Ehmt2/Ncoa2/Stat5a/Slc9a3r1/Gsk3a/Ep300/Ctnna1/Ncstn/Rap1a/Ralb/Gnaq/Lats1/Ube3a/Crebrf/Jak2/Pde2a/Arid1a/Itpr1/Pim1/Rapgef2/Dhx9/Nfe2l1/Akt1/Diaph1/I…
GO:0034446	substrate adhesion-dependent cell spreading	87	-0.675957	-1.65427	6.08191e-05	0.00296427	0.00236541	2141	tags=33%, list=13%, signal=29%	Prex1/Pxn/Srgap2/Rcc2/Cass4/Cib1/Itgav/Crk/Fermt3/Rac1/Nrp1/St6gal1/Lpxn/Vamp3/Parvb/Fn1/Fndc3b/Axl/P4hb/Dnm2/Lims1/Coro1c/Rhoa/Rab1a/Actn4/Arpc2/Flna/Myadm/Dab2
GO:0030865	cortical cytoskeleton organization	57	-0.734418	-1.70105	6.26211e-05	0.00300694	0.00239945	1388	tags=35%, list=9%, signal=32%	Rhoh/Llgl1/Nckap1l/Rhoc/Racgap1/Fmnl1/Ikbkb/Rac1/Rock2/Pafah1b1/Rnd3/Epb41l1/Epb41l2/Rhog/Rhoa/Arf6/Pdcd6ip/Ezr/Wdr1/Rhob
GO:0097581	lamellipodium organization	77	-0.694281	-1.67703	6.27675e-05	0.00300694	0.00239945	2328	tags=43%, list=14%, signal=37%	Vav2/Vcl/Brk1/Vav3/Pxn/Srgap2/Atp7a/Ablim1/Fscn1/Nck1/Twf1/Cyfip1/Pmp22/Rac1/Arhgef6/Myo9b/Actr3/Parvb/Ptpro/Golph3/Dnm2/Coro1c/Twf2/Abi1/Ccdc88a/Snx2/Arpc2/Cfl1/Capzb/Arpc5/Plekho1/Actr2/Cd44
GO:0002285	lymphocyte activation involved in immune response	170	-0.594156	-1.54708	6.55062e-05	0.0030854	0.00246206	2723	tags=31%, list=17%, signal=26%	Paxip1/Icam1/Slc15a4/Il4ra/Tnfaip3/Trp53bp1/Itgal/Entpd7/Rc3h2/Otud5/Slamf6/Rab27a/Lfng/Lamp1/Nsd2/Stat6/Clcf1/Cd244a/Spn/Atp7a/Zbtb7b/Malt1/Ripk2/Bcl6/Plcg2/Tlr4/St3gal1/Gapt/Ly9/Dock11/Gpr183/Rara/Pou2af1/Ccr7/Tfrc/Xbp1/Notch2/Swap70/Fgl2/Foxp1/Stat3/Sema4a/Irf4/Dock10/Cd19/Lcp1/Ndfip1/Ptprc/Cd74/Lgals1/Coro1a/Ccr2
GO:0071887	leukocyte apoptotic process	113	-0.65123	-1.63963	6.63101e-05	0.00309723	0.0024715	2568	tags=40%, list=16%, signal=34%	Vhl/Gimap8/Irs2/Bbc3/Kdelr1/Lmbr1l/Aurkb/Cd24a/Selenos/Pik3cb/Itpkb/Bcl2a1a/Pten/Stat5a/Bcl10/Lyn/Rapgef2/Akt1/St3gal1/Mif/Fcmr/Adam17/Bak1/Myc/Blk/Prelid1/St6gal1/Ccr7/Casp8/Axl/Fcgr2b/Hif1a/Gas6/Plekho2/Itgam/Mef2c/Tnfrsf21/Hcls1/Pik3cd/Adam8/Ccr5/Cd44/Ccl5/Cd74/Tsc22d3
GO:0001525	angiogenesis	401	-0.523449	-1.43904	7.42438e-05	0.00341095	0.00272185	1580	tags=21%, list=10%, signal=19%	Map3k7/Adrb2/Gpx1/Lemd3/Cysltr1/Spred1/Rxra/Ccl2/Nfe2l2/Akt1/Il1b/Srf/Pkm/Fbxw7/Pik3r6/Hgs/Pdcd10/Mia3/Add1/Ndnf/Foxj2/Nfatc3/Itgax/Prkcb/Nr4a1/Sp1/Kctd10/Elk3/Gna13/Rock2/Jak1/Nrp1/Tcf4/Nus1/Xbp1/Notch2/Clic4/Mapk14/Becn1/Casp8/Fn1/Myh9/Jup/Cx3cr1/Emc10/Syk/Ctnnb1/Rtn4/Hif1a/Ramp1/Ramp3/Runx1/Ets1/Cd36/Rhoa/Stat3/Nras/Cdc42/Pik3cd/Sema4a/Ppp3r1/Adam8/Pf4/Rbpj/Thbs1/Prkx/Klf2/Flna/Btg1/Hmox1/Klf4…
GO:0000226	microtubule cytoskeleton organization	497	-0.506711	-1.39992	7.48607e-05	0.00341133	0.00272215	3168	tags=30%, list=19%, signal=25%	Chmp3/Tubb2a/Dvl1/Bicd2/Mid1ip1/Mlh1/Armc2/Ccdc88b/Golga2/Ap1g1/Chmp1a/Tuba4a/Gpsm2/Ppp1r12a/Spire1/Stmn1/Drg1/Kif19a/Camsap1/Camsap2/Rttn/Plk2/Sirt1/Nin/Mapk8/Dctn1/Trim36/Lsm14a/Haus8/Tubgcp6/Kif11/Mdm1/Clasp1/Uvrag/Tasor/Dock7/Trpv4/Tubgcp3/Cdc14a/Htt/Chp1/Gsk3b/Rgs14/Fbxw11/Sun2/Ift46/Katna1/Aurkb/Arhgef2/Map7d1/Rassf1/Pde4dip/Pclaf/Ccdc170/Tppp/Espl1/Cep250/Sun1/Ckap5/Nup62/Sik3/Gas2l3/Chmp5…
GO:0002683	negative regulation of immune system process	355	-0.535153	-1.4603	7.77345e-05	0.00351372	0.00280385	2682	tags=32%, list=16%, signal=27%	Sh2d1b1/Il4ra/Tnfaip3/Fcrl5/Tspan32/Fgr/Cnr2/Nr1h3/Ttll12/Rc3h2/Gpr18/Tap1/Psmb4/Ptpn6/Lrch1/Padi2/Cd24a/Cebpb/Selenos/Dlg1/Bank1/Stat6/Casp3/Gpr68/Trib1/Stat5a/Zbtb46/Spn/Tmem131l/Ppp3cb/Scrib/Peli1/Ubash3b/Flt3/Zbtb7b/Dusp22/Tarbp2/Ythdf3/Zfp608/Lyn/Gpx1/Cd47/Cyld/Ripor2/Tnfrsf13b/Btla/Bcl6/Laptm5/Cul4a/Ptpn2/Akt1/Ppm1b/Mif/H2-Oa/Fbxw7/Klrb1b/Klrd1/Ptprj/Mia3/Crk/Stap1/Appl1/Elf1/Gpr137b/Ilrun/…
GO:0042730	fibrinolysis	10	-0.946422	-1.62152	8.3217e-05	0.00370184	0.00295396	168	tags=30%, list=1%, signal=30%	Plau/Thbs1/Anxa2
GO:0034504	protein localization to nucleus	260	-0.553937	-1.48575	8.45996e-05	0.00373371	0.00297939	2458	tags=35%, list=15%, signal=30%	Stk11/Parp1/Htt/Chp1/App/Flcn/Gsk3b/Sun2/Ubr5/Cdk1/Sec13/Fam53c/Trim28/Sun1/Nup62/Abca7/Ipo7/Lrrk2/Nup153/Pttg1ip/Ing1/Cav2/Kpnb1/Tor1aip1/Tnpo3/Nupl1/Pikfyve/Ep300/Ctnna1/Kpna2/Hyal2/Lats1/Mepce/Tnpo2/Ppp2ca/Nup50/Jak2/Nup98/Ctdnep1/Nup88/Ipo8/Akt1/Fbxo4/Pkig/Ppp3ca/Lats2/Cse1l/Nup93/Osbpl8/Hnrnpu/Rbm22/Ran/Mdfic/Appl1/Ilrun/Kpna1/Dnajb6/Arl2bp/Akt2/Zbtb7a/Ptpn22/Tnpo1/Tfrc/Xbp1/Fyn/Xpo1/Ywhae/M…
GO:0006026	aminoglycan catabolic process	20	-0.853771	-1.68188	8.70459e-05	0.00381166	0.00304159	230	tags=25%, list=1%, signal=25%	Hyal2/Ids/Chil3/Cd44/Lyve1
GO:0006897	endocytosis	438	-0.518284	-1.4287	9.09532e-05	0.00395188	0.00315349	2321	tags=33%, list=14%, signal=29%	Lmbr1l/Mtmr6/Necap1/Epn1/Dennd1c/Mkln1/C9orf72/Ap1g2/Cd24a/Ckap5/Abca7/Pik3cb/Lrrk2/Grk3/Dennd1a/Dnm1l/Cav2/Bcl2l1/Eps15l1/Ldlrap1/Fnbp1l/Arhgap12/Ppp3cb/Ubqln2/Scrib/Snx12/Dnajc13/Pstpip1/Gapvd1/Pikfyve/Sorl1/Vamp2/Itgav/Ralbp1/Pacsin2/Snx17/Adrb2/Cd47/Bmp2k/Ank2/Rab21/Ube3a/Csnk1e/Plcg2/Mtmr9/Rhoh/Arf1/Scamp5/Snx9/Dennd1b/Ankfy1/Ppp3ca/Lrp12/Nckap1l/Synj1/Nsf/Rab5a/Npc1/Add1/Atp6v1h/Stap1/Appl1…
GO:0032944	regulation of mononuclear cell proliferation	205	-0.576803	-1.52665	9.4608e-05	0.00404529	0.00322803	2279	tags=32%, list=14%, signal=28%	Ptpn6/Rasal3/Cd24a/Cebpb/Vav3/Myd88/Stat5b/Dlg1/Il6st/Clcf1/Cd244a/Casp3/Sash3/Stat5a/Spn/Tmem131l/Scrib/Peli1/Nfatc2/Sos1/Zbtb7b/Slc7a1/Lyn/Ripor2/Tcf3/Ripk2/Tnfrsf13b/Btla/Bcl6/Laptm5/Tnfrsf1b/Tlr4/Il1b/Nck1/Mif/Nckap1l/Ikzf3/Gpr183/Cd22/Blk/Clec2i/St6gal1/Ptpn22/Ccr7/Tfrc/Fcgr2b/Syk/Ctnnb1/Mzb1/Prkar1a/Mef2c/Tnfrsf21/Vsig4/Siglecg/Inpp5d/Arg1/Cd209a/Ndfip1/Ptprc/Cd44/Ccl5/Cd74/Coro1a/H2-Ab1/H2…
GO:0001667	ameboidal-type cell migration	338	-0.534634	-1.45649	9.52683e-05	0.00404529	0.00322803	2761	tags=32%, list=17%, signal=27%	Pip5k1a/Smurf2/Paxip1/Clasp1/Tgfbr3/Sema4d/Pik3cg/Nrp2/Strap/Vhl/Pdpk1/Iqsec1/Itgb1bp1/Acvrl1/Wnt11/Cxcr4/Akt3/Anxa6/Loxl2/Krit1/Pxn/Pik3cb/Hdac7/Pten/Macf1/Gpi1/Srgap2/Rcc2/Adipor1/Stat5a/Ric8a/Cib1/Itgav/Hyal2/Gpx1/Prr5l/Lemd3/Spred1/Plcg2/Capn7/Nfe2l2/Akt1/Srf/Fbxw7/Pdcd10/Mia3/Adam17/Ptpn11/Appl1/Cap1/Nr4a1/Sp1/Pmp22/Sh3bp1/Rin2/Pdlim1/Glipr2/Rac1/Dpp4/Evl/Arsb/Actr3/Rock2/Nrp1/Mta2/Nus1/Arhg…
GO:1903530	regulation of secretion by cell	452	-0.51157	-1.41146	0.000107786	0.0044098	0.00351889	2204	tags=24%, list=14%, signal=22%	Snap23/Tmf1/Klf7/Hmgcr/Lamp1/Vps4a/Lrrk2/Stx4a/Kmo/Dnm1l/Cdk16/Clcf1/Pam/Gpr68/Bcl2l1/Myo5a/Rab12/Ppp3cb/Rab3d/Erp29/Arfip1/Vamp2/Ep300/Snx4/Tnfrsf11a/Rab11fip5/Lyn/Oga/Mical1/Rap1a/Adrb2/Fkbp1b/Rab21/Jak2/Sdc1/Sdhd/Arf1/Rab10/Nadk/C2cd2l/Scamp5/Llgl1/Tnfrsf1b/Tlr4/Il1b/Cyp51/Ppp3ca/Mif/Sidt2/Glrx/Wls/Rap1b/Hgs/Rab7/Eipr1/Nsf/Rab5a/Ptpn11/Atp2a2/Rab11fip1/Git2/Ensa/Prkcb/Blk/Kcnn4/Rac1/Apba1/Vps3…
GO:0048872	homeostasis of number of cells	305	-0.543549	-1.47506	0.000109978	0.00446202	0.00356056	2375	tags=30%, list=15%, signal=27%	Ldb1/Maea/Gm36723/Flvcr1/Akt3/Kmt2e/Skil/Cd24a/Stat5b/Pik3cb/Asxl1/Itpkb/Bcl2a1a/Gba/Gpi1/Zfx/Casp3/Sash3/Rpa1/Stat5a/Zbtb18/Ubap2l/Ppp3cb/Bcl10/Flt3/Sos1/Tet2/Gas2l1/Dnase2a/Fech/Ncstn/Lyn/Cyld/Kmt2a/Tcf3/Sp3/Tnfrsf13b/Jak2/Bcl6/Tcea1/Ccl2/Nfe2l1/Ptpn2/Akt1/Kdm1a/Mif/Gapt/Srf/Nckap1l/Cited2/Adam17/Dock11/Add1/Ptpn11/Pmaip1/Gpr183/Ireb2/Rb1/Ext1/Sh2b3/Sp1/Bak1/Ikbkb/Rac1/Zbtb7a/Ccr7/Mapk14/Tmod3/…
GO:0090174	organelle membrane fusion	92	-0.658429	-1.62395	0.000111451	0.00446202	0.00356056	3424	tags=51%, list=21%, signal=41%	Snapin/Chmp3/Stxbp1/Vps39/Syt11/Vps41/C2cd5/AU040320/Tbc1d4/Rab8a/Stx12/Stx2/Uvrag/Stx16/Ankrd27/Chp1/Vti1b/Snap23/Samd9l/Vav3/Vps4a/Chmp5/Stx4a/Tgfbrap1/Vps11/Cav2/Gosr2/Pikfyve/Bet1/Vamp2/Ankfy1/Gosr1/Stx7/Rab7/Pip4k2b/Uso1/Rab7b/Akt2/Vamp8/Kif5b/Vamp3/Stxbp6/Gnai3/Pip4k2a/Rab8b/Anxa2/Coro1a
GO:0018105	peptidyl-serine phosphorylation	257	-0.553361	-1.48451	0.000115676	0.00456594	0.0036435	2675	tags=33%, list=16%, signal=28%	Stk38l/Bcar3/Rps6ka1/Dock7/Pdpk1/Mapkapk5/Taf1/Eif4g1/App/Gsk3b/Cdk1/Aurkb/Hk1/Nsd1/Akt3/Cnot9/Gpd1l/Pten/Prkaca/Lrrk2/Ggnbp2/Csnk2a1/Mark3/Pdk3/Nlk/Pikfyve/Stk4/Mknk2/Gsk3a/Sbk1/Prkaa1/Smg1/Lats1/Ripk2/Camk2d/Vrk1/Csnk1e/Tlk2/Chuk/Akt1/Nck1/Mif/Lats2/Cab39/Pdcd10/Dyrk2/Hipk3/Camk1d/Prkcb/Rps6ka4/Csnk1d/Araf/Bak1/Ikbkb/Hipk1/Uhmk1/Cdk2/Map4k1/Csnk1g2/Stk38/Akt2/Mapk3/Rock2/Sgk3/Tfrc/Mapk14/Pak2/M…
GO:0061025	membrane fusion	120	-0.629328	-1.59044	0.000122822	0.0047477	0.00378853	3424	tags=50%, list=21%, signal=40%	Snapin/Tpst2/Chmp3/Stxbp1/Vps39/Syt11/Vps41/C2cd5/AU040320/Tbc1d4/Opa1/Rab8a/Stx12/Stx2/Uvrag/Stx16/Ankrd27/Chp1/Vti1b/Snap23/Samd9l/Hace1/Vav3/Vps4a/Chmp5/Stx4a/Dnm1l/Huwe1/Tgfbrap1/Vps11/Cav2/Gosr2/Pikfyve/Bet1/Vamp2/Hyal2/Ankfy1/Gosr1/Stx7/Nsfl1c/Rab7/Pip4k2b/Uso1/Rab7b/Akt2/Dnm1/Vamp8/Kif5b/Vamp3/Stxbp6/Dnm2/Gas6/Gnai3/Anxa7/Adam8/Pip4k2a/Rab8b/Anxa2/Coro1a/Folr2
GO:0016311	dephosphorylation	321	-0.535706	-1.45709	0.000145091	0.00542964	0.0043327	3185	tags=36%, list=20%, signal=29%	Ppm1m/Ptp4a3/Mtmr1/Rbm26/Ppp1r12a/Cttnbp2nl/Ppp2r2d/Inpp5k/Impa1/Plpp2/Ppp4r3a/Dusp6/Ahr/Ppp6r2/Pdp1/Inpp5a/Ppp1r16b/Mtmr12/Ppp2cb/Pnkp/Rprd1a/Slc39a10/Nt5c/Ptbp1/Sema4d/Ppp1r8/Ctdp1/Ctdspl2/Cdc14a/Pgp/Pip4p2/Stk11/Htt/Chp1/Zfyve1/Fbxw11/Ppp4r2/Mtmr6/Ptpn9/Ptpn6/Ptp4a1/Dusp16/Sppl3/Uri1/Pten/Gba/Acp5/Nsmf/Mtmr10/Dusp11/Ppp3cb/Ubash3b/Dusp22/Ppp2r3d/Ppp2r5e/Fkbp1b/Ppp1r2/Ppp1ca/Ppp2ca/Pip4p1/Jak2/…
GO:0006606	protein import into nucleus	138	-0.613336	-1.56701	0.000149346	0.00550832	0.00439548	2994	tags=44%, list=18%, signal=36%	Gbp4/E2f3/Ipo9/Agap3/Mbtps1/Nup107/Eif4enif1/Chp1/Ubr5/Cdk1/Sec13/Fam53c/Trim28/Nup62/Ipo7/Lrrk2/Nup153/Pttg1ip/Ing1/Kpnb1/Tnpo3/Nupl1/Ep300/Kpna2/Hyal2/Tnpo2/Ppp2ca/Nup50/Jak2/Nup98/Nup88/Ipo8/Akt1/Pkig/Ppp3ca/Cse1l/Nup93/Rbm22/Ran/Mdfic/Appl1/Kpna1/Ptpn22/Tnpo1/Xbp1/Mapk14/Mapk1/Elavl1/Jup/Txnip/Syk/Cd36/Stat3/Hcls1/Ppp3r1/Tardbp/Lmna/Cfl1/Ddx5/Flna/Prkcd
GO:0001764	neuron migration	126	-0.63133	-1.60215	0.000150361	0.00550832	0.00439548	3068	tags=33%, list=19%, signal=27%	Fktn/AU040320/Shtn1/Mapk8/Plxnb2/Alkbh1/Nrp2/Gsk3b/Katna1/Arhgef2/Cxcr4/Mrtfa/Fbxo45/Nsmf/Srgap2/Top2b/Ndel1/Rapgef2/Acap3/Srf/Lrp12/Nde1/Mrtfb/Adam17/Ndnf/Crk/Zswim6/Plaa/Zmiz1/Usp9x/Rac1/Nrp1/Fyn/Ywhae/Pafah1b1/Axl/Ctnnb1/Gas6/Mef2c/Stat3/Flna/Olfm1
GO:0051261	protein depolymerization	95	-0.656398	-1.62306	0.000156198	0.00564834	0.00450721	1692	tags=39%, list=10%, signal=35%	Stmn1/Kif19a/Camsap1/Camsap2/Clasp1/Carmil2/Trpv4/Lima1/Arhgef2/Vps4a/Cib1/Gas2l1/Mical1/Add3/Synj1/Add1/Gak/Twf1/Sh3bp1/Sh3gl1/Evl/Taok1/Dstn/Map1s/Swap70/Tmod3/Vps4b/Twf2/Capza1/Eps8/Capza2/Arpc2/Mtpn/Cfl1/Gsn/Capzb/Wdr1
GO:0031345	negative regulation of cell projection organization	163	-0.588243	-1.52882	0.000182015	0.00625886	0.0049944	2635	tags=33%, list=16%, signal=28%	Sema4d/Spg20/Trpv4/Lrp1/Gdi1/Mylip/Gsk3b/Ptpn9/Katna1/Itm2c/Pten/Lrrk2/Ulk2/Gsk3a/Cib1/Ube3a/Dync1i2/Rapgef2/Epha4/Ppp3ca/Adam17/Prkcsh/Stap1/Gak/Pmp22/Bcl11a/Map4/Evl/Actr3/Nrp1/Dennd5a/Arhgap4/Fyn/Map4k4/Dpysl3/Pafah1b1/Dip2b/Dnm2/Rtn4/Ptprs/Cers2/Rhoa/Sema4a/Rbpj/Cfl1/Capzb/Flna/Ccr5/Arf6/Prkcd/Ywhah/Vim/Dab2/Lgals1
GO:0090130	tissue migration	242	-0.554364	-1.48044	0.000188318	0.00631771	0.00504136	2223	tags=33%, list=14%, signal=29%	Paxip1/Clasp1/Tgfbr3/Pik3cg/Strap/Vhl/Pdpk1/Iqsec1/Itgb1bp1/Acvrl1/Akt3/Loxl2/Krit1/Pxn/Pik3cb/Hdac7/Pten/Macf1/Gpi1/Adipor1/Stat5a/Cib1/Itgav/Gpx1/Lemd3/Spred1/Plcg2/Capn7/Nfe2l2/Akt1/Srf/Fbxw7/Pdcd10/Mia3/Adam17/Ptpn11/Nr4a1/Sp1/Sh3bp1/Rin2/Glipr2/Rac1/Dpp4/Evl/Arsb/Rock2/Nrp1/Nus1/Lpxn/Map4k4/Adam9/Pdgfb/Mapre2/Myh9/Jup/Emc10/Rtn4/Hif1a/Zeb2/Coro1c/Mef2c/Ets1/Map2k3/Rab11a/Rhoa/Pik3cd/Sema4a/A…
GO:0090132	epithelium migration	242	-0.554364	-1.48044	0.000188318	0.00631771	0.00504136	2223	tags=33%, list=14%, signal=29%	Paxip1/Clasp1/Tgfbr3/Pik3cg/Strap/Vhl/Pdpk1/Iqsec1/Itgb1bp1/Acvrl1/Akt3/Loxl2/Krit1/Pxn/Pik3cb/Hdac7/Pten/Macf1/Gpi1/Adipor1/Stat5a/Cib1/Itgav/Gpx1/Lemd3/Spred1/Plcg2/Capn7/Nfe2l2/Akt1/Srf/Fbxw7/Pdcd10/Mia3/Adam17/Ptpn11/Nr4a1/Sp1/Sh3bp1/Rin2/Glipr2/Rac1/Dpp4/Evl/Arsb/Rock2/Nrp1/Nus1/Lpxn/Map4k4/Adam9/Pdgfb/Mapre2/Myh9/Jup/Emc10/Rtn4/Hif1a/Zeb2/Coro1c/Mef2c/Ets1/Map2k3/Rab11a/Rhoa/Pik3cd/Sema4a/A…
GO:1902117	positive regulation of organelle assembly	68	-0.696837	-1.6438	0.000189362	0.00631771	0.00504136	2683	tags=43%, list=16%, signal=36%	Pip4k2c/Rab3gap2/Htt/Palld/Pqbp1/Nup62/Kctd17/Numa1/Asap1/Cep120/Ralb/Sdc1/G3bp1/Fscn1/G3bp2/Pip4k2b/Cnot6/Becn1/Msn/Cnot1/Vps4b/Dync1h1/Rhoa/Ccdc88a/Pip4k2a/Arpc2/Sdcbp/Lcp1/Pdcd6ip
GO:0036465	synaptic vesicle recycling	65	-0.691644	-1.62665	0.000203641	0.006698	0.00534481	2206	tags=42%, list=14%, signal=36%	Ap3d1/Cd24a/Lrrk2/Dennd1a/Dnm1l/Bcl2l1/Ppp3cb/Scrib/Vamp2/Scamp5/Synj1/Rab5a/Cyfip1/Plaa/Sh3gl1/Dnm1/Pip5k1c/Actb/Itsn2/Dnm2/Canx/Picalm/Arf6/Ap2m1/Cltc/Grn/Actg1
GO:0000027	ribosomal large subunit assembly	27	0.794677	1.90124	0.00020965	0.00675338	0.005389	375	tags=33%, list=2%, signal=33%	Rpl10/Rpl11/Rpl24/Rplp0/mt-Rnr2/Rpl3/Rpl6/Rpl5/Rpl38
GO:0090594	inflammatory response to wounding	18	-0.870516	-1.68403	0.000211973	0.00678919	0.00541758	416	tags=39%, list=3%, signal=38%	Hif1a/Siglecg/Clec10a/Hmox1/Cd44/Grn/Ccr2
GO:2000106	regulation of leukocyte apoptotic process	91	-0.659463	-1.62344	0.000227492	0.00716344	0.00571622	2672	tags=43%, list=16%, signal=36%	Slc39a10/Vhl/Gimap8/Irs2/Bbc3/Aurkb/Cd24a/Selenos/Pik3cb/Itpkb/Bcl2a1a/Pten/Stat5a/Bcl10/Lyn/Rapgef2/St3gal1/Mif/Fcmr/Adam17/Myc/Blk/Prelid1/St6gal1/Ccr7/Casp8/Axl/Fcgr2b/Hif1a/Gas6/Mef2c/Hcls1/Pik3cd/Adam8/Ccr5/Cd44/Ccl5/Cd74/Tsc22d3
GO:0048762	mesenchymal cell differentiation	166	-0.579634	-1.50831	0.000232225	0.00723124	0.00577033	2681	tags=31%, list=16%, signal=26%	Clasp1/Tasor/Tgfbr3/Sema4d/Nrp2/Strap/Gsk3b/Wnt4/Wnt11/Anxa6/Loxl2/Trim28/Pten/Adipor1/Jag1/Smad2/Ppp2ca/Dag1/Spred1/Usf3/Il1b/Cited2/Ext1/Glipr2/Mapk3/Nrp1/Zfp703/Mcrip1/Mapk1/Fn1/Plaur/Ctnnb1/Rtn4/Hif1a/Zeb2/Akna/Hnrnpab/Coro1c/Mef2c/Aldh1a2/Tiam1/Sema4a/Ppp3r1/Rbpj/Ddx17/Cfl1/Sdcbp/Ddx5/Flna/Adam15/Dab2
GO:0051444	negative regulation of ubiquitin-protein transferase activity	18	0.866335	1.90296	0.000235574	0.00729499	0.00582119	754	tags=39%, list=5%, signal=37%	Rpl23/Rpl11/Rps7/Park7/Bag5/Rpl5/Psen2
GO:0050868	negative regulation of T cell activation	111	-0.629894	-1.58238	0.000295557	0.00881169	0.00703148	2155	tags=30%, list=13%, signal=26%	Ptpn6/Cd24a/Cebpb/Dlg1/Casp3/Spn/Tmem131l/Scrib/Peli1/Zbtb7b/Dusp22/Zfp608/Cyld/Ripor2/Btla/Bcl6/Laptm5/Ptpn2/Ptpn22/Fgl2/Dusp3/Prkar1a/Tnfrsf21/Vsig4/Runx1/Cbfb/Arg1/Ndfip1/Cd44/Cd74/H2-Ab1/Socs6/H2-Aa
GO:1901879	regulation of protein depolymerization	73	-0.67643	-1.61422	0.000312163	0.0091606	0.0073099	1692	tags=30%, list=10%, signal=27%	Cib1/Gas2l1/Add3/Add1/Twf1/Sh3bp1/Evl/Taok1/Dstn/Map1s/Swap70/Tmod3/Twf2/Capza1/Eps8/Capza2/Arpc2/Mtpn/Cfl1/Gsn/Capzb/Wdr1
GO:0009306	protein secretion	276	-0.537199	-1.44473	0.000320317	0.00920705	0.00734697	2038	tags=26%, list=13%, signal=24%	Stx4a/Mia2/Dnm1l/Cdk16/Pam/Gpr68/Myo5a/Cavin1/Rab12/Ppp3cb/Rab3d/Lyst/Erp29/Arfip1/Ep300/Cyb5r4/Rab11fip5/Oga/Fkbp1b/Smad2/Jak2/Arf1/Rab10/Nadk/C2cd2l/Llgl1/Tlr4/Il1b/Cyp51/Rcn3/Ppp3ca/Sidt2/Glrx/Wls/Eipr1/Mia3/Ptpn11/Rab11fip1/Sel1l/Ensa/M6pr/Rab11b/Blk/Ube2q1/Kcnn4/Rac1/Vps35/Vamp8/Zfp384/Acsl4/Trem2/Abca1/Kif5b/Map4k4/Adam9/Pafah1b1/Abcg1/Golph3/Hif1a/Ucp2/Selenot/Cpt1a/Tiam1/Serp1/Oxct1/Rab8b…
GO:0035592	establishment of protein localization to extracellular region	276	-0.537199	-1.44473	0.000320317	0.00920705	0.00734697	2038	tags=26%, list=13%, signal=24%	Stx4a/Mia2/Dnm1l/Cdk16/Pam/Gpr68/Myo5a/Cavin1/Rab12/Ppp3cb/Rab3d/Lyst/Erp29/Arfip1/Ep300/Cyb5r4/Rab11fip5/Oga/Fkbp1b/Smad2/Jak2/Arf1/Rab10/Nadk/C2cd2l/Llgl1/Tlr4/Il1b/Cyp51/Rcn3/Ppp3ca/Sidt2/Glrx/Wls/Eipr1/Mia3/Ptpn11/Rab11fip1/Sel1l/Ensa/M6pr/Rab11b/Blk/Ube2q1/Kcnn4/Rac1/Vps35/Vamp8/Zfp384/Acsl4/Trem2/Abca1/Kif5b/Map4k4/Adam9/Pafah1b1/Abcg1/Golph3/Hif1a/Ucp2/Selenot/Cpt1a/Tiam1/Serp1/Oxct1/Rab8b…
GO:0048863	stem cell differentiation	148	-0.603175	-1.55284	0.000339686	0.00955852	0.00762743	1697	tags=22%, list=10%, signal=20%	Jag1/Fzd1/Ltbp3/Nfe2l2/Psmd11/Kdm3a/Srf/Cited2/Hnrnpu/Ncoa3/Msi2/Ext1/Mapk3/Nrp1/Mapk1/Fn1/Ctnnb1/Hif1a/Zeb2/Hspa9/Coro1c/Mef2c/Aldh1a2/Stat3/Sema4a/Rbpj/Zfp36l2/Cfl1/Jarid2/Ap2a2/Ptprc/Lbh
GO:0042330	taxis	420	-0.50104	-1.38057	0.000341068	0.00955852	0.00762743	1767	tags=23%, list=11%, signal=21%	Scrib/Tubb3/Egr2/Pikfyve/Lyst/Itgav/Ep300/Abcc1/Mpp1/Cxcr5/Lyn/Ripor2/Dag1/Cysltr1/Ythdf1/Ablim1/Rhoh/Ccl2/Epha4/Etv1/Ptpn2/Plxna1/Il1b/Mif/Nckap1l/Ptprj/Adam17/Crk/Camk1d/Stap1/Gpr183/Zswim6/Cyfip1/Ext1/Nr4a1/Vasp/Nectin1/Cmtm3/Il17ra/Rac1/Dpp4/Myo9b/Evl/Akt2/Mapk3/Nrp1/Slamf8/St6gal1/Pip5k1c/Ccr7/Trem2/Plxnc1/Kif5b/Swap70/Mapk1/Sell/Fn1/Ano6/Pdgfb/Cx3cr1/Ptpro/Dusp3/Syk/Ptafr/Foxp1/Gas6/Itgam/N…
GO:0048284	organelle fusion	122	-0.614511	-1.55352	0.000341071	0.00955852	0.00762743	3424	tags=44%, list=21%, signal=35%	Snapin/Chmp3/Stxbp1/Vps39/Syt11/Vps41/C2cd5/AU040320/Tbc1d4/Opa1/Rab8a/Stx12/Stx2/Uvrag/Stx16/Ankrd27/Chp1/Vti1b/Snap23/Samd9l/Vav3/Vps4a/Chmp5/Stx4a/Dnm1l/Huwe1/Tgfbrap1/Vps11/Spg7/Cav2/Gosr2/Pikfyve/Bet1/Vamp2/Ankfy1/Gosr1/Stx7/Rab7/Pip4k2b/Uso1/Rab7b/Bak1/Akt2/Vamp8/Tfrc/Kif5b/Vamp3/Stxbp6/Gnai3/Vat1/Pip4k2a/Rab8b/Anxa2/Coro1a
GO:0006873	cellular ion homeostasis	467	-0.496062	-1.37059	0.000352835	0.00983901	0.00785125	2672	tags=30%, list=16%, signal=26%	Slc39a10/Enpp1/Fcrl5/Abl2/Pik3cg/Micu1/Trpv4/Lrp1/Pdpk1/Slc41a1/Atox1/Htt/Chp1/App/Gpr18/Atp13a1/Bola2/Bbc3/Steap3/Slc30a1/Ptpn6/Cxcr4/Itpr3/Tmem106b/Ap3d1/Anxa6/Sppl3/Cd24a/Mcoln1/Pik3cb/Slc4a7/Lrrk2/Il6st/P2ry6/Slc9a9/Mafg/Cav2/Kctd17/Myo5a/Trpm7/Micu2/Slc9a3r1/Ccdc22/Immt/Ubash3b/Atp7a/Slc39a14/Gsto1/Itgav/Slc31a1/Cxcr5/Atp6v0a2/Lyn/Oga/Adrb2/Slc39a6/Fkbp1b/Atp2c1/Ank2/Ube3a/Slc39a7/Tmem64/Cam…
GO:0060560	developmental growth involved in morphogenesis	206	-0.567122	-1.5026	0.000355983	0.00987765	0.00788209	2984	tags=32%, list=18%, signal=27%	L1cam/Shtn1/Ahr/Nin/Rufy3/Trpv2/Sema4d/Spg20/Nrp2/Lrp1/Spag9/Gdi1/Stk11/App/Anapc2/Gsk3b/Wnt11/Vcl/Cxcr4/Plxna4/C9orf72/Trim28/Ndel1/Ulk2/Ep300/Slc23a2/Rab21/Ist1/Ddr1/Plxna1/Kdm1a/Cyfip2/Srf/Slc9a6/Cpne1/Cyfip1/Ext1/Bcl11a/Plaa/Usp9x/Actr3/Nrp1/Arhgap4/Hnrnpk/Fn1/Pafah1b1/Itsn2/Dip2b/Ctnnb1/Dnm2/Rtn4/Zeb2/Ptprs/Twf2/Picalm/Rab11a/Tiam1/Sema4a/Iqgap1/Cfl1/Raph1/Eif4g2/Dbnl/Ccr5/Dpysl2/Olfm1
GO:0150116	regulation of cell-substrate junction organization	56	-0.714323	-1.64715	0.000372427	0.0101784	0.00812209	2681	tags=54%, list=16%, signal=45%	Clasp1/S100a10/Dapk3/Lrp1/Iqsec1/Ldb1/Itgb1bp1/Acvrl1/Wnt4/Vcl/Pten/Macf1/Rcc2/Arhgap6/Dusp22/Ptprj/Ptpn11/Rac1/Nrp1/Map4k4/Mapre2/Ptpra/Dusp3/Lims1/Coro1c/Slk/Iqgap1/Cfl1/Arf6/Actg1
GO:0070848	response to growth factor	445	-0.496599	-1.36896	0.000376276	0.0101784	0.00812209	3187	tags=36%, list=20%, signal=30%	Snx1/Ptp4a3/Shc1/Rapgef1/Syap1/Emd/Ier2/Pdcd6/Inpp5k/Mpp5/Usp15/Acvr1b/Elk1/Gab1/Creb1/Sirt1/Prkd2/Kidins220/Rab35/Rnf111/Cdkn2b/Smurf2/Dtymk/Igf1r/Tab1/Tgfbr3/Spg20/Nrp2/Strap/Lemd2/Pdpk1/Ctdspl2/Stk11/Parp1/Flcn/Gsk3b/Rgmb/Itgb1bp1/Acvrl1/Wnt4/Zfhx3/Skil/E2f1/Stat5b/Pxn/Pik3cb/Uri1/Usp8/Fos/Slc33a1/Casp3/Cav2/Numa1/Nlk/Atp7a/Rab14/Sorl1/Sos1/Cib1/Ep300/Fzd1/Dusp22/Hyal2/Rap1a/Map3k7/Lats1/Ltbp3…
GO:0071692	protein localization to extracellular region	281	-0.529621	-1.42714	0.000377718	0.0101784	0.00812209	2038	tags=26%, list=13%, signal=23%	Stx4a/Mia2/Dnm1l/Cdk16/Pam/Gpr68/Myo5a/Cavin1/Rab12/Ppp3cb/Rab3d/Lyst/Erp29/Arfip1/Ep300/Cyb5r4/Rab11fip5/Oga/Fkbp1b/Smad2/Jak2/Arf1/Rab10/Nadk/C2cd2l/Llgl1/Tlr4/Il1b/Cyp51/Rcn3/Ppp3ca/Sidt2/Glrx/Wls/Eipr1/Mia3/Ptpn11/Rab11fip1/Sel1l/Ensa/M6pr/Rab11b/Blk/Ube2q1/Kcnn4/Rac1/Vps35/Vamp8/Zfp384/Acsl4/Trem2/Abca1/Kif5b/Map4k4/Adam9/Pafah1b1/Abcg1/Golph3/Hif1a/Ucp2/Selenot/Cpt1a/Tiam1/Serp1/Nrros/Oxct1…
GO:0140053	mitochondrial gene expression	107	0.548424	1.6735	0.000381957	0.0101976	0.00813743	2237	tags=34%, list=14%, signal=29%	Mrps15/Ndufa7/Cfh/Hsd17b10/Mrpl51/Mrpl52/Mrpl58/Coa3/Mrps18b/Mrps17/Mrps16/Mrps14/Mrps21/Chchd1/Mrps25/Mrps34/Malsu1/Trmt10c/Mrps12/Mrps11/C1qbp/Mrpl12/Lars2/Mrps18a/Mrps35/Uqcc1/Uqcc2/Nsun3/Rmnd1/Mrpl23/Gatc/Noa1/Mrps6/Mtg2/Mettl4/Mtrf1
GO:0043410	positive regulation of MAPK cascade	373	-0.511149	-1.39731	0.00038247	0.0101976	0.00813743	2177	tags=27%, list=13%, signal=24%	Hmgcr/Cd24a/Abca7/Myd88/Pxn/Pten/Lrrk2/Map2k4/Bank1/P2ry6/Traf3/Cav2/Pik3r5/Taok2/Stk3/Map3k5/Erp29/Rasgrp1/Cib1/Dusp22/Tnfrsf11a/Rap1a/Taok3/Map3k7/Adrb2/Ripk2/Camk2d/Laptm5/Map3k11/Ccl2/Rapgef2/Epha4/Tlr4/Il1b/Traf5/Mif/Fbxw7/Rap1b/Pik3r6/Dstyk/Ptprj/Pdcd10/Adam17/Ptpn11/Mdfic/Gpr183/Map4k2/Ptpn1/Tmem106a/Traf1/Rara/Glipr2/Map4k1/Map3k1/Mapk3/Rock2/Nrp1/Csk/Ptpn22/Taok1/Ccr7/Notch2/Trem2/Map2k1…
GO:0002504	antigen processing and presentation of peptide or polysaccharide antigen via MHC class II	20	-0.828044	-1.6312	0.00038389	0.0101976	0.00813743	632	tags=75%, list=4%, signal=72%	Pikfyve/Unc93b1/H2-Oa/Trem2/H2-DMa/Fcgr2b/H2-Ob/Ifi30/H2-DMb2/Thbs1/H2-DMb1/Cd74/H2-Ab1/H2-Aa/H2-Eb1
GO:0006119	oxidative phosphorylation	90	0.563262	1.6699	0.000389503	0.0102496	0.00817888	1224	tags=41%, list=8%, signal=38%	Uqcrb/Nupr1/Cox5b/Ndufa7/Atp5j2/Atp5j/Atp5h/Cox7a2l/Park7/Mlxipl/Cox7a2/Ndufa12/Ndufb9/Atp5l/Cox7c/Dguok/Atp5c1/Uqcrh/Uqcr10/Iscu/Gadd45gip1/Ndufc2/Ndufb8/Uqcc3/Ndufv1/Ndufv2/Atp5d/Dnajc15/Atp5o/Ndufv3/Ndufa8/Ndufs6/Cox4i1/Uqcrc1/Surf1/Stoml2/Ndufs8
GO:0051347	positive regulation of transferase activity	472	-0.487729	-1.34723	0.000395144	0.0102954	0.00821544	2766	tags=29%, list=17%, signal=25%	Pot1a/Pnkp/Map3k15/Igf1r/Tab1/Pak4/Pik3cg/Fgr/Dcun1d1/Map2k7/Ccny/Pdpk1/Hnrnpd/Mapkapk5/Ambra1/Spag9/Stk11/App/Tlr1/Itgb1bp1/Vav2/Aurkb/Lamtor3/Cd24a/Vav3/Pxn/Pten/Lrrk2/Dlg1/Map2k4/Pik3r5/Taok2/Trib1/Cass4/Stk3/Higd1a/Map3k5/Dipk2a/Stk4/Flt3/Sorl1/Erp29/Dcun1d5/Rasgrp1/Gsk3a/Cib1/Tnfrsf11a/Malt1/Ube2n/Cdk5rap1/Pih1d1/Lyn/Rap1a/Taok3/Adrb2/Ralb/Ripk2/Stub1/Ppp2ca/Dag1/Jak2/Ddr1/Map3k11/Pim1/Rapge…
GO:0043484	regulation of RNA splicing	129	-0.608815	-1.54869	0.000396089	0.0102954	0.00821544	2357	tags=39%, list=14%, signal=33%	Wtap/Srsf10/Pqbp1/Fxr2/Tia1/Thrap3/Habp4/Rbm12/Ncbp1/Tra2a/Srsf9/Mbnl2/Nup98/Polr2a/Clk4/Srsf6/Qk/Srsf7/Slc38a2/Hnrnph2/Hnrnpu/Rbm22/Hnrnpl/U2af2/Rps26/Celf4/Khdrbs1/Akt2/Srsf1/Zbtb7a/Hnrnpk/Setx/Hnrnph1/Snrnp70/Celf1/Srsf2/Srsf3/Sf1/Celf2/Srsf5/Tra2b/Ddx17/Clk1/Ptbp3/Ddx5/Rbm3/Hnrnpf/Ahnak/Mbnl1/Hnrnpa2b1
GO:0002790	peptide secretion	303	-0.528496	-1.43385	0.000396754	0.0102954	0.00821544	2038	tags=25%, list=13%, signal=22%	Stx4a/Mia2/Dnm1l/Cdk16/Clcf1/Pam/Gpr68/Myo5a/Cavin1/Rab12/Ppp3cb/Rab3d/Lyst/Erp29/Arfip1/Ep300/Cyb5r4/Rab11fip5/Oga/Fkbp1b/Smad2/Jak2/Arf1/Rab10/Nadk/C2cd2l/Llgl1/Tlr4/Il1b/Cyp51/Rcn3/Ppp3ca/Sidt2/Glrx/Wls/Eipr1/Mia3/Ptpn11/Rab11fip1/Sel1l/Ensa/M6pr/Rab11b/Blk/Ube2q1/Kcnn4/Rac1/Vps35/Vamp8/Zfp384/Acsl4/Trem2/Abca1/Kif5b/Map4k4/Adam9/Pafah1b1/Abcg1/Golph3/Hif1a/Ucp2/Selenot/Cpt1a/Tiam1/Serp1/Rab1a…
GO:0044089	positive regulation of cellular component biogenesis	427	-0.501437	-1.38055	0.000420381	0.0108084	0.00862481	3105	tags=37%, list=19%, signal=31%	Fnip1/Gpsm2/Tesk1/Spire1/Tlr6/Drg1/Crbn/Creb1/Ahr/Fmr1/Nin/Mapk8/Dctn1/Fam98a/Fchsd2/Xlr4b/Rhoq/Icam1/Abca3/Pip4k2c/Clasp1/Rab3gap2/Tasor/Psmc3/Carmil2/Sema4d/S100a10/Setdb2/Hip1r/Flot1/Espn/Slf2/Jmy/Eif4g1/Htt/Gsk3b/Mlst8/Bbc3/Itgb1bp1/Wnt4/Epn1/Wnt11/Palld/Pqbp1/Pde4dip/Tppp/Cd24a/Trim28/Brk1/Ckap5/Nup62/Vps4a/Pxn/Dlg1/Arhgef10/Kctd17/Numa1/Asap1/Ndel1/1810058I24Rik/Atp7a/Arfip1/Cep120/Slain2/P…
GO:0030031	cell projection assembly	422	-0.501705	-1.38272	0.000424594	0.0108441	0.00865332	2812	tags=25%, list=17%, signal=21%	Ttc39c/Tesk1/Fgd4/Inpp5k/Shtn1/Fmr1/Dctn1/Fam98a/Ro60/Rab8a/Pip5k1a/Rhoq/Stx2/Icam1/Abl2/Carmil2/Emp3/Espn/Cdc14a/Htt/Vav2/Ift46/Atp6v1d/Pqbp1/Vcl/Fxr2/Brk1/Cep250/Vav3/Pxn/C2cd3/Srgap2/Rcc2/Kctd17/Asap1/Fnbp1l/S1pr2/Ndel1/Ift52/Slc9a3r1/Rapgef6/Atp7a/Spata6/Cep120/Cyld/Ripor2/Ube2b/Arid1b/Ablim1/Rhoh/Rapgef2/Plekhm1/Fscn1/Nck1/Srf/Nckap1l/Rab5a/Dock11/Stap1/Ocrl/Rap2a/Twf1/Cyfip1/Csnk1d/Pmp22/Sh…
GO:0045785	positive regulation of cell adhesion	372	-0.519158	-1.41896	0.000429399	0.0108904	0.00869024	2421	tags=28%, list=15%, signal=25%	Flcn/Gsk3b/Ldb1/Itgb1bp1/Wnt4/Zfhx3/Ptpn6/Rasal3/Zbtb1/Ap3d1/Adam19/Cd24a/Prex1/Vav3/Stat5b/Itpkb/Stx4a/Il6st/Cd244a/Sash3/Stat5a/Cass4/Spn/Bcl10/Stk4/Rasgrp1/Cib1/Zbtb7b/Itgav/Slc7a1/Malt1/Cd47/Cyld/Ripk2/Cd83/Dag1/Jak2/Bcl6/Rela/Il2rg/Rhoh/Ccl2/Il1b/Nck1/Ppp3ca/Pik3r6/Nckap1l/Cited2/Plekha2/Ptprj/Ptpn11/Ndnf/Crk/Tfe3/Rara/Rin2/Zmiz1/Rac1/Dpp4/Utrn/Jak1/Nrp1/Capn1/Ptpn22/Ccr7/Tfrc/Xbp1/Map4k4/Pi…
GO:0098739	import across plasma membrane	108	-0.63122	-1.57949	0.000435055	0.0109349	0.00872574	2744	tags=34%, list=17%, signal=29%	Trpv2/Slc15a4/Slc39a10/Slc12a7/Trpv4/Irs2/Slc12a9/Slc30a1/Dlg1/Slc2a1/Slc9a9/Slc1a5/Slc9a3r1/Slc39a14/Abcc1/Slc7a1/Slc31a1/Adrb2/Slc39a6/Slc15a2/Akt1/Slc9a6/Atp1b3/Slc7a8/Slc6a6/Atp1a1/Arl6ip1/Slc36a1/Akt2/Fyn/Ramp3/Wnk1/Cd36/Thbs1/Prkcd/Slc7a2/Folr2
GO:0006470	protein dephosphorylation	209	-0.555258	-1.47227	0.000469419	0.0114895	0.0091683	3185	tags=39%, list=20%, signal=32%	Ppm1m/Ptp4a3/Ppp1r12a/Cttnbp2nl/Ppp2r2d/Ppp4r3a/Dusp6/Ppp6r2/Pdp1/Ppp1r16b/Ppp2cb/Rprd1a/Slc39a10/Ptbp1/Ppp1r8/Ctdp1/Ctdspl2/Cdc14a/Pgp/Stk11/Htt/Fbxw11/Ppp4r2/Ptpn9/Ptpn6/Dusp16/Sppl3/Pten/Gba/Nsmf/Dusp11/Ppp3cb/Ubash3b/Dusp22/Ppp2r3d/Ppp2r5e/Fkbp1b/Ppp1r2/Ppp1ca/Ppp2ca/Jak2/Ctdnep1/Ppp6r1/Ptpre/Ptpn2/Ppm1b/Nck1/Ppp3ca/Ppp2r1a/Nckap1l/Ptprj/Mtm1/Ptpn11/Ensa/Ppp1cb/Ptpn1/Ppp6c/Ppp2r5a/Ikbkb/Rock2…
GO:0030517	negative regulation of axon extension	34	-0.768073	-1.66532	0.000483794	0.0117899	0.00940797	725	tags=24%, list=4%, signal=23%	Actr3/Nrp1/Arhgap4/Dip2b/Rtn4/Ptprs/Sema4a/Ccr5
GO:0002476	antigen processing and presentation of endogenous peptide antigen via MHC class Ib	14	0.876801	1.86312	0.000491611	0.0118261	0.00943689	1278	tags=57%, list=8%, signal=53%	H2-D1/H2-T23/H2-Q4/H2-Q7/H2-T24/H2-Q6/H2-T22/H2-K1
GO:0002484	antigen processing and presentation of endogenous peptide antigen via MHC class I via ER pathway	14	0.876801	1.86312	0.000491611	0.0118261	0.00943689	1278	tags=57%, list=8%, signal=53%	H2-D1/H2-T23/H2-Q4/H2-Q7/H2-T24/H2-Q6/H2-T22/H2-K1
GO:0035627	ceramide transport	10	-0.922779	-1.58102	0.000504165	0.0120249	0.00959551	471	tags=40%, list=3%, signal=39%	Pltp/Sgpp1/Gltp/Psap
GO:0016458	gene silencing	171	-0.576803	-1.5025	0.000507111	0.0120439	0.00961068	3783	tags=39%, list=23%, signal=30%	Dicer1/Dot1l/Marf1/Ezh2/Cnot10/Cnot6l/Zc3h10/Bmi1/Ripk1/Wdhd1/Cnot7/Atad2/Eri1/Eed/Chmp1a/Ago4/Sirt1/Tnrc6b/Fmr1/Xpo5/Ezh1/Pus10/Eif4enif1/Dgcr8/Nrde2/Eif4g1/Tut7/H1f0/Zmpste24/Zc3h7a/Cnot9/Kmt2b/Ncbp1/Tarbp2/Ube2b/Hat1/Ctbp1/Arid1a/Dhx9/Dnmt1/Msl3/Kdm1a/Smchd1/Ppp3ca/Kmt2d/Srcap/Cnot6/Cdk2/Limd1/Map2k1/Pum2/Ddx3x/Elavl1/Nfkb1/Celf1/Cnot1/Ddx6/Macroh2a1/Celf2/Stat3/Ddx17/Pabpc1/Morf4l2/Ddx5/Rbm3/…
GO:0071363	cellular response to growth factor stimulus	433	-0.498312	-1.37364	0.000525352	0.0123835	0.00988168	3187	tags=36%, list=20%, signal=29%	Snx1/Ptp4a3/Shc1/Rapgef1/Syap1/Emd/Pdcd6/Inpp5k/Mpp5/Usp15/Acvr1b/Gab1/Creb1/Sirt1/Prkd2/Kidins220/Rab35/Rnf111/Cdkn2b/Smurf2/Dtymk/Igf1r/Tab1/Tgfbr3/Spg20/Nrp2/Strap/Lemd2/Pdpk1/Ctdspl2/Stk11/Parp1/Flcn/Gsk3b/Rgmb/Itgb1bp1/Acvrl1/Wnt4/Skil/E2f1/Stat5b/Pxn/Pik3cb/Uri1/Usp8/Fos/Slc33a1/Casp3/Cav2/Numa1/Nlk/Atp7a/Rab14/Sorl1/Sos1/Cib1/Ep300/Fzd1/Dusp22/Hyal2/Rap1a/Map3k7/Lats1/Ltbp3/Smad2/Stub1/Lem…
GO:0000910	cytokinesis	135	-0.596954	-1.5235	0.000551736	0.012717	0.0101478	3492	tags=41%, list=21%, signal=32%	Anln/Entr1/Chmp3/Git1/Chmp7/Chmp1a/Spire1/Stmn1/Plk2/Kif13a/Pik3r4/Trim36/Rab35/Pkp4/Stx2/Igf1r/Uvrag/Cul3/Spg20/Cdc14a/Flcn/Aurkb/Nup62/Klhl21/Vps4a/Chmp5/Usp8/Cenpa/Bcl2l1/Nusap1/Pstpip1/Cxcr5/Washc5/Ist1/Arf1/Kif3b/Snx9/Ahctf1/Chmp4b/Rhoc/Racgap1/Chmp1b/Actr3/Rock2/Dstn/Becn1/Myh9/Klhl9/Vps4b/Rab11a/Rhoa/Cfl1/Pdcd6ip/Actr2/Rhob
GO:0050870	positive regulation of T cell activation	179	-0.572066	-1.49829	0.000556097	0.0127221	0.0101519	2270	tags=28%, list=14%, signal=25%	Rasal3/Zbtb1/Ap3d1/Cd24a/Stat5b/Itpkb/Il6st/Cd244a/Sash3/Stat5a/Spn/Bcl10/Rasgrp1/Zbtb7b/Slc7a1/Malt1/Cd47/Cyld/Ripk2/Cd83/Bcl6/Il2rg/Rhoh/Ccl2/Il1b/Nck1/Pik3r6/Nckap1l/Rara/Zmiz1/Dpp4/Ptpn22/Ccr7/Tfrc/Xbp1/H2-DMa/Syk/Ikzf1/Runx1/Rhoa/Cbfb/Adam8/Sirpa/Ptprc/Ccl5/Cd74/Lgals1/Coro1a/H2-Ab1/H2-Aa/Ccr2
GO:1904705	regulation of vascular associated smooth muscle cell proliferation	50	-0.716352	-1.63131	0.000581762	0.0131704	0.0105096	2058	tags=38%, list=13%, signal=33%	Pten/P2ry6/Ldlrap1/S1pr2/Map3k5/Camk2d/Jak2/Dnmt1/Cdkn1b/Foxj2/Gna13/Pdgfb/Mef2c/Mef2d/Rhoa/Gnai3/Ddx39b/Grk2/Hmox1
GO:1990874	vascular associated smooth muscle cell proliferation	50	-0.716352	-1.63131	0.000581762	0.0131704	0.0105096	2058	tags=38%, list=13%, signal=33%	Pten/P2ry6/Ldlrap1/S1pr2/Map3k5/Camk2d/Jak2/Dnmt1/Cdkn1b/Foxj2/Gna13/Pdgfb/Mef2c/Mef2d/Rhoa/Gnai3/Ddx39b/Grk2/Hmox1
GO:0035458	cellular response to interferon-beta	45	0.687726	1.77872	0.000684045	0.0148005	0.0118103	1578	tags=44%, list=10%, signal=40%	Gbp2b/Gm4951/Ndufa13/Ifi204/F830016B08Rik/Ifi207/Ifi203/Gbp3/Ifi211/Igtp/Htra2/Iigp1/Stat1/Ddx41/Irgm2/Gm4841/Gbp6/9930111J21Rik1/Aim2/Ifit1
GO:0070372	regulation of ERK1 and ERK2 cascade	224	-0.540107	-1.43788	0.000713945	0.015332	0.0122345	2560	tags=32%, list=16%, signal=27%	Trpv4/Map2k7/Lrp1/App/Flcn/Rgs14/Itgb1bp1/Ptpn6/Cxcr4/Hmgcr/Abca7/Pten/Dlg1/P2ry6/Clcf1/Slc9a3r1/Rasgrp1/Cib1/Tnfrsf11a/Lyn/Rap1a/Ripk2/Camk2d/Spred1/Ccl2/Rapgef2/Ptpn2/Tlr4/Il1b/Mif/Fbxw7/Rap1b/Dstyk/Ece1/Adam17/Ptpn11/Eif3a/Gpr183/Ptpn1/Rara/Glipr2/Mapk3/Nrp1/Csk/Ptpn22/Xbp1/Notch2/Trem2/Map2k1/Fn1/Atp6ap1/Pdgfb/Dusp3/Tbc1d10c/Syk/Gas6/Ramp3/Cd36/Tiam1/Klf4/Ezr/Sirpa/Ptprc/Cd44/Dusp1/Ywhaz/Dab2…
GO:0001701	in utero embryonic development	423	-0.49319	-1.35846	0.000732137	0.0156627	0.0124984	2670	tags=28%, list=16%, signal=24%	Tab1/Cul3/Tasor/Tgfbr3/Gabpa/Actl6a/Psmc3/Icmt/Bcor/Erf/Dhx35/Pbrm1/Hectd1/Flcn/Acvrl1/Flvcr1/Slc30a1/Epn1/Sp2/Sf3b1/Skil/Uspl1/G2e3/Trim28/Brk1/Cebpb/Nfe2/Gatad2a/Gpi1/Ggnbp2/Arnt/Coq7/C2cd3/Mafg/Rpa1/Suds3/Bcl2l1/Stk3/Zbtb18/Ndel1/Ybx1/Asf1b/Ncoa6/Stk4/Ric8a/Itgav/Ube2b/Sp3/Lats1/Smad2/Rrm2/Cdk11b/Brd4/Rxra/Tbl1xr1/Cul4a/Mgat1/Akt1/Lats2/Srf/Sec24d/Cited2/Mxi1/Kmt2d/Ncoa3/Tmed2/Mrtfb/Xist/Chtop…
GO:0014070	response to organic cyclic compound	471	-0.487365	-1.34632	0.000775613	0.0162436	0.0129619	2690	tags=31%, list=17%, signal=26%	Insig2/Casp6/Gabpa/Ddx21/Pak4/Pik3cg/Nr1h3/Lcor/Hnrnpd/Flot1/Taf1/Parp1/Htt/App/Crls1/Ubr5/Trip4/Pqbp1/Itpr3/Tmf1/Padi2/Cnot9/Stat5b/Uri1/Lrrk2/Crem/Gba/Gpi1/P2ry6/Dnm1l/Top2b/Zc3hav1/Vps11/Casp3/Cav2/Ehmt2/Ncoa2/Bcl2l1/Stat5a/Slc9a3r1/Peli1/Gsk3a/Ep300/Ctnna1/Hmgcs1/Ncstn/Prkaa1/Rap1a/Ralb/Gnaq/Lats1/Ripk2/Smad2/Ube3a/Crebrf/Cd83/Jak2/Pde2a/Plcg2/Rxra/Hlcs/Arid1a/Itpr1/Pim1/Rapgef2/Dhx9/Nfe2l1/A…
GO:0001881	receptor recycling	33	-0.756956	-1.62805	0.000797487	0.0163337	0.0130338	2053	tags=39%, list=13%, signal=34%	Arfgef2/Chmp5/Scrib/Sorl1/Nsf/Ece1/Rab11b/Vamp3/Eps15/Ramp3/Arap1/Dab2/Anxa2
GO:0048588	developmental cell growth	206	-0.556409	-1.47421	0.000804299	0.0163337	0.0130338	2984	tags=35%, list=18%, signal=29%	L1cam/Shtn1/Sirt1/Nin/Rufy3/Trpv2/Sema4d/Fubp1/Spg20/Nrp2/Lrp1/Ctdp1/Spag9/Gdi1/Stk11/App/Anapc2/Gsk3b/Vcl/Cxcr4/Plxna4/C9orf72/Map2k4/Ndel1/Ulk2/Yy1/Gsk3a/Ep300/Slc23a2/Rab21/Camk2d/Ist1/Ddr1/Plxna1/Kdm1a/Cyfip2/Srf/Kmt2d/Slc9a6/Cpne1/Cyfip1/Bcl11a/Plaa/Usp9x/Actr3/Nrp1/Arhgap4/Hnrnpk/Pdlim5/Fn1/Pafah1b1/Itsn2/Dip2b/Ctnnb1/Dnm2/Rtn4/Foxp1/Zeb2/Ptprs/Twf2/Picalm/Rab11a/Tiam1/Sema4a/Iqgap1/Ddx39b/…
GO:0022900	electron transport chain	70	0.608123	1.72683	0.000854196	0.0171546	0.0136889	1609	tags=44%, list=10%, signal=40%	Uqcrb/Cox5b/Ndufa7/Park7/Ndufa5/Ndufa12/Ndufb9/Cox7c/Dguok/Uqcrh/Uqcr10/Ndufb3/Iscu/Ndufc2/Ndufb8/Uqcc3/Ndufv1/Ndufv2/Dnajc15/Sdhb/Ndufv3/Ndufa8/Ndufs6/Cox4i1/Uqcrc1/Ndufs4/Sod2/Ndufs8/Cycs/Coq9/Mybbp1a
GO:0098657	import into cell	171	-0.570902	-1.48713	0.000856966	0.0171546	0.0136889	2744	tags=30%, list=17%, signal=26%	Trpv2/Slc15a4/Slc39a10/Slc12a7/Trpv4/Flot1/Irs2/Iqsec1/Slc12a9/Steap3/Slc30a1/Dlg1/Slc2a1/Acsl3/Slc9a9/Slc1a5/Scrib/Slc39a14/Abcc1/Slc7a1/Slc31a1/Adrb2/Slc39a6/Slc15a2/Akt1/Synj1/Slc9a6/Atp1b3/Slc7a8/Slc6a6/Atp1a1/Arl6ip1/Tsg101/Slc36a1/Akt2/Dnm1/Pip5k1c/Fyn/Trem2/Actb/Ap2b1/Dnm2/Eps15/Ramp3/Wnk1/Cd36/Ppp3r1/Thbs1/Prkcd/Ap2m1/Slc7a2/Folr2
GO:0030239	myofibril assembly	44	-0.735202	-1.64951	0.00087231	0.0173379	0.0138352	1677	tags=20%, list=10%, signal=18%	Ep300/Srf/Mef2a/Tmod3/Foxp1/Prkar1a/Mef2c/Wdr1/Actg1
GO:0120033	negative regulation of plasma membrane bounded cell projection assembly	24	-0.801229	-1.61705	0.000895218	0.0177304	0.0141483	1022	tags=33%, list=6%, signal=31%	Stap1/Map4/Evl/Actr3/Dnm2/Cfl1/Capzb/Prkcd
GO:0198738	cell-cell signaling by wnt	316	-0.512331	-1.39225	0.00100353	0.0195034	0.0155632	2669	tags=30%, list=16%, signal=26%	Tnfaip3/Cul3/Abl2/Dapk3/Ccny/Lrp1/Apcdd1/Ctnnbip1/Zranb1/Stk11/App/Gsk3b/Fbxw11/Ldb1/Zbtb33/Ubr5/Wnt4/Lmbr1l/Wnt11/Jade1/Bcl7b/Pten/Lrrk2/Macf1/Usp8/Tnks2/Csnk2a1/Cdk14/Stk3/Slc9a3r1/Tle5/Tmem131l/Nlk/Stk4/Gsk3a/Fzd1/Brd7/Prkaa1/Cyld/Ube2b/Gnaq/Lats1/Hbp1/Tmem64/Sdc1/Csnk1e/Usp34/G3bp1/Gskip/Ctdnep1/Tbl1xr1/Ppm1b/Ddb1/Strn/Lats2/Pygo2/Wls/Rab5a/Siah2/Mdfic/Kdm6a/Kpna1/Ext1/Atp6ap2/Csnk1d/Tle3/Myc…
GO:0009612	response to mechanical stimulus	100	-0.621781	-1.54378	0.00103596	0.0197503	0.0157601	2445	tags=32%, list=15%, signal=27%	Htt/Gsk3b/Wnt11/Cxcr4/Habp4/Fos/Tmem120a/Ripor2/Dag1/Pde2a/Rela/Chuk/Etv1/Akt1/Tlr4/Ptpn11/Got1/Atp1a1/Myc/Rac1/Fyn/Mapk14/Piezo1/Jup/Nfkb1/Ctnnb1/Tifab/Cd36/Thbs1/Gsn/Arhgdia/Cnn2
GO:0050767	regulation of neurogenesis	329	-0.505888	-1.37461	0.0010461	0.0198759	0.0158604	3263	tags=32%, list=20%, signal=26%	Lig4/Aatk/Appl2/Faim/Rnf6/Golga2/Hdac1/Nr1d1/Trak2/L1cam/Shtn1/Fmr1/Nin/Stk25/Opa1/Mapk8/Plxnb2/Rufy3/Trim11/Pias2/Xlr4b/Cdkn2b/Trpv2/Sema4d/Spg20/Dock7/Lrp1/Gdi1/Ankrd27/Stk11/Anapc2/Gsk3b/Rgs14/Arhgef2/Cxcr4/Plxna4/Skil/Cd24a/E2f1/Pten/Il6st/Dnm1l/Etv5/Clcf1/Hook3/Ndel1/Egr2/Ulk2/Sorl1/Ep300/Ctnna1/Lyn/Rab21/Ist1/Dag1/Rela/Rapgef2/Epha4/Tnfrsf1b/Bag1/Plxna1/Il1b/Kdm1a/Qk/Ppp3ca/Srf/Synj1/Zcchc2…
GO:0031346	positive regulation of cell projection organization	350	-0.506598	-1.3817	0.00109343	0.0205661	0.0164111	2984	tags=33%, list=18%, signal=27%	L1cam/Shtn1/Sirt1/Fmr1/Nin/Stk25/Opa1/Fam98a/Plxnb2/Kidins220/Rufy3/Pias2/Xlr4b/Trpv2/Rhoq/Igf1r/Abl2/Ptbp1/Carmil2/Sema4d/Lrp1/Espn/Gdi1/Ankrd27/Stk11/Htt/Anapc2/Gsk3b/Pqbp1/Tmem106b/Plxna4/Skil/Cd24a/Brk1/Dnm1l/Kctd17/Creb3l2/Ndel1/Atp7a/Ep300/Fzd1/Cep120/Lyn/Rap1a/Ripor2/Fkbp1b/Rab21/Washc5/Fbxo38/Ist1/Ddx56/Itpr1/Rapgef2/Epha4/Plekhm1/Nfe2l2/Plxna1/Fscn1/Nck1/Kdm1a/Qk/Mif/Srf/Hspa5/Adam17/Doc…
GO:1902903	regulation of supramolecular fiber organization	312	-0.514145	-1.39531	0.00112405	0.0210712	0.0168142	2636	tags=32%, list=16%, signal=27%	Carmil2/S100a10/Dapk3/Trpv4/Hip1r/Lima1/Jmy/App/Mlst8/Itgb1bp1/Wnt4/Kank3/Wnt11/Arhgef2/Tmsb4x/Pde4dip/C9orf72/Brk1/Prex1/Ckap5/Pxn/Ppfia1/Dlg1/Arhgef10/Arhgap6/Numa1/Arhgef18/Arfip1/Cib1/Ep300/Gas2l1/Slain2/Cd47/Lats1/Washc5/Arfgef1/Arf1/Add3/Sh3pxd2b/Snx9/Nck1/Cdkn1b/Nckap1l/Add1/Twf1/Rb1/Cyfip1/Rhoc/Vasp/Sh3bp1/Clec2i/Rac1/Map3k1/Evl/Actr3/Rock2/Nrp1/Capn1/Taok1/Dstn/Map1s/Pak2/Swap70/Tmod3/Ma…
GO:0051592	response to calcium ion	90	-0.616967	-1.51747	0.00118988	0.0218664	0.0174488	2522	tags=36%, list=15%, signal=30%	Hnrnpd/Gdi1/Htt/App/Itpr3/Mcoln1/Itpkb/Fos/Cpne2/Ep300/Ncstn/Prkaa1/Ppp3ca/Add1/Nfatc3/Cpne1/Mef2a/Homer1/Slc25a24/Clic4/Adam9/Sec31a/Junb/Mef2c/Wnk1/Anxa7/Iqgap1/Thbs1/Fus/Lgmn/Jund/Anxa5
GO:0048732	gland development	300	-0.514622	-1.39534	0.00120216	0.0220106	0.0175638	2704	tags=31%, list=17%, signal=26%	Ezh1/Igf1r/Tnfaip3/Cul3/Tgfbr3/Icmt/Carmil2/Rps6ka1/Cbx7/Stk11/Irs2/Wnt4/Zmpste24/Zbtb1/Cebpb/Stat5b/Asxl1/Pten/Ctc1/Gpat4/Stat6/Etv5/B4galt1/Stat5a/Slc9a3r1/Lsr/Scrib/Zbtb7b/Tet2/Tnfrsf11a/Gpx1/Sp3/Lats1/Smad2/Ube3a/Dag1/Jak2/Zdhhc21/Ddr1/Rela/Rxra/Itpr1/Chuk/Plxna1/Kdm1a/Srf/Cdkn1b/Pkm/Pygo2/Wls/Cited2/Ncoa3/Mrtfb/Prkcsh/Nfatc3/Gak/Sp1/Sulf2/Mapk3/Nrp1/Capn1/Scd1/Zfp703/Fem1b/Xbp1/Notch2/Map2k1…
GO:1903975	regulation of glial cell migration	18	-0.83718	-1.61954	0.00130696	0.0231088	0.0184402	1022	tags=44%, list=6%, signal=42%	Stap1/Gpr183/Trem2/Cx3cr1/Cers2/Tiam1/Vim/Ccr2
GO:0009914	hormone transport	227	-0.530876	-1.41586	0.00131337	0.0231491	0.0184724	2204	tags=24%, list=14%, signal=21%	Snap23/Tmf1/Klf7/Hmgcr/Stx4a/Cdk16/Clcf1/Gpr68/Myo5a/Ppp3cb/Vamp2/Snx4/Cyb5r4/Rab11fip5/Lyn/Oga/Fkbp1b/Smad2/Jak2/Nadk/C2cd2l/Il1b/Ppp3ca/Sidt2/Glrx/Eipr1/Ptpn11/Rab11fip1/Slc7a8/Ensa/Rab11b/Blk/Ube2q1/Rac1/Vamp8/Acsl4/Kif5b/Map4k4/Hif1a/Ucp2/Selenot/Runx1/Cpt1a/Tiam1/Serp1/Rab1a/Oxct1/Rab8b/Glud1/Glul/Ywhaz/Dab2/Ccl5/Anxa5
GO:0051960	regulation of nervous system development	390	-0.493116	-1.35251	0.0013499	0.0236197	0.0188479	3263	tags=29%, list=20%, signal=24%	Lig4/Aatk/Appl2/Faim/Rnf6/Golga2/Hdac1/Nr1d1/Trak2/L1cam/Shtn1/Fmr1/Nin/Stk25/Opa1/Mapk8/Plxnb2/Rufy3/Trim11/Pias2/Xlr4b/Cdkn2b/Trpv2/Sema4d/Spg20/Dock7/Lrp1/Gdi1/Ankrd27/Stk11/Anapc2/Gsk3b/Rgs14/Arhgef2/Cxcr4/Plxna4/Tppp/Skil/Cd24a/E2f1/Pten/Dlg1/Ctsc/Il6st/Dnm1l/Etv5/Clcf1/Hook3/Ndel1/Egr2/Ulk2/Sorl1/Ep300/Ctnna1/Lyn/Rab21/Ist1/Dag1/Rela/Rxra/Rapgef2/Epha4/Tnfrsf1b/Bag1/Akt1/Plxna1/Il1b/Kdm1a/Q…
GO:0030856	regulation of epithelial cell differentiation	105	-0.609064	-1.52285	0.00135271	0.0236197	0.0188479	2365	tags=29%, list=15%, signal=25%	Acvrl1/Sfn/Vcl/Klf7/Cebpb/Stat5b/Mafg/Numa1/Stat5a/S1pr2/Jag1/Zdhhc21/Spred1/Nfe2l1/Il1b/Srsf6/Cdkn1b/Ncoa3/Add1/Foxj2/Ikbkb/Rock2/Ctnnb1/Foxp1/Zeb2/Macroh2a1/Prkx/Btg1/Sgpp1/Zfp36
GO:0034764	positive regulation of transmembrane transport	166	-0.554494	-1.44289	0.00137588	0.0238756	0.0190521	1808	tags=25%, list=11%, signal=23%	Slc9a3r1/Slc9a3r2/Atp7a/Gsto1/Ifngr2/Oga/Rap1a/Adrb2/Ank2/Rnasel/Plcg2/Arf1/Ccl2/Nfe2l2/Akt1/Mif/Glrx/Osbpl8/Ptpn11/Atp1b3/Appl1/Nipsnap2/Ikbkb/Mef2a/Arl6ip1/Akt2/Trem2/Mapk14/Kif5b/Ano6/Clec4b1/Calm3/Ptafr/Dnm2/Azin1/Ramp3/Wnk1/Ifngr1/Cfl1/Cd19/Flna/Prkcd
GO:0034767	positive regulation of ion transmembrane transport	166	-0.554494	-1.44289	0.00137588	0.0238756	0.0190521	1808	tags=25%, list=11%, signal=23%	Slc9a3r1/Slc9a3r2/Atp7a/Gsto1/Ifngr2/Oga/Rap1a/Adrb2/Ank2/Rnasel/Plcg2/Arf1/Ccl2/Nfe2l2/Akt1/Mif/Glrx/Osbpl8/Ptpn11/Atp1b3/Appl1/Nipsnap2/Ikbkb/Mef2a/Arl6ip1/Akt2/Trem2/Mapk14/Kif5b/Ano6/Clec4b1/Calm3/Ptafr/Dnm2/Azin1/Ramp3/Wnk1/Ifngr1/Cfl1/Cd19/Flna/Prkcd
GO:0046879	hormone secretion	224	-0.528512	-1.40701	0.00145473	0.0246338	0.0196571	2204	tags=24%, list=14%, signal=21%	Snap23/Tmf1/Klf7/Hmgcr/Stx4a/Cdk16/Clcf1/Gpr68/Myo5a/Ppp3cb/Vamp2/Snx4/Cyb5r4/Rab11fip5/Lyn/Oga/Fkbp1b/Smad2/Jak2/Nadk/C2cd2l/Il1b/Ppp3ca/Sidt2/Glrx/Eipr1/Ptpn11/Rab11fip1/Ensa/Rab11b/Blk/Ube2q1/Rac1/Vamp8/Acsl4/Kif5b/Map4k4/Hif1a/Ucp2/Selenot/Runx1/Cpt1a/Tiam1/Serp1/Rab1a/Oxct1/Rab8b/Glud1/Glul/Ywhaz/Dab2/Ccl5/Anxa5
GO:0055002	striated muscle cell development	91	-0.629503	-1.54969	0.0014973	0.0250519	0.0199907	1912	tags=21%, list=12%, signal=19%	Cav2/Ep300/Gpx1/Ripor2/Ppp3ca/Srf/Nfatc3/Pmp22/Ski/Ryr1/Mef2a/Homer1/Tmod3/Foxp1/Prkar1a/Mef2c/Capzb/Wdr1/Actg1
GO:0070588	calcium ion transmembrane transport	198	-0.539022	-1.42491	0.00153221	0.025259	0.0201559	2934	tags=31%, list=18%, signal=26%	Ahr/Fmr1/Opa1/Cacna1d/Trpv2/Fcrl5/Pik3cg/Tpcn1/Micu1/Trpv4/Stac2/Pdpk1/Htt/Bbc3/Ptpn6/Itpr3/Mcoln1/Mcoln2/P2ry6/Myo5a/Micu2/Ubash3b/Gsto1/Itgav/Lyn/Vdac1/Adrb2/Fkbp1b/Atp2c1/Ank2/Ppp2ca/Camk2d/Mcur1/Plcg2/Itpr1/Akt1/Diaph1/Ibtk/Ubqln1/Atp2a2/Nipsnap2/Ryr1/Fkbp1a/Ptpn22/Fyn/Ywhae/Ano6/Rem1/Clec4b1/Calm3/1810037I17Rik/Gas6/Ramp3/Orai1/Atp2b1/Cd19/Ccr5/Ahnak/Mcub/Ptprc/Coro1a
GO:0071902	positive regulation of protein serine/threonine kinase activity	218	-0.535516	-1.42221	0.00153886	0.0252942	0.020184	2155	tags=28%, list=13%, signal=25%	Cd24a/Pxn/Lrrk2/Map2k4/Pik3r5/Higd1a/Map3k5/Dipk2a/Erp29/Rasgrp1/Cib1/Tnfrsf11a/Cdk5rap1/Pih1d1/Taok3/Adrb2/Ralb/Ripk2/Ppp2ca/Map3k11/Pim1/Rapgef2/Epha4/Akt1/Tlr4/Il1b/Mif/Cdkn1b/Cab39/Pik3r6/Pdcd10/Adam17/Ptpn11/Mdfic/Map4k2/Ptpn1/Map4k1/Map3k1/Csk/Ccr7/Map2k1/Ccnd2/Ddx3x/Pdgfb/Syk/Zeb2/Avpi1/Ccnd3/Map2k3/Tiam1/Rhoa/Kras/Fgd2/Iqgap1/Adam8/Thbs1/Dazap2/Prkcd/Ptprc/Dab2/Cd74
GO:0003158	endothelium development	99	-0.622697	-1.54416	0.00156432	0.0255121	0.0203579	2980	tags=37%, list=18%, signal=31%	Tjp2/Kdm6b/Ppp1r16b/Icam1/Vhl/Pbrm1/Acvrl1/Vcl/Cxcr4/Myd88/S1pr2/Jag1/Rap1a/Gpx1/Zdhhc21/Pde2a/Rapgef2/Il1b/Rap1b/Add1/Foxj2/Rap2c/Itgax/Ikbkb/Rock2/Clic4/Msn/Pdgfb/Ctnnb1/Rtn4/Ptprs/Rhoa/Rbpj/Btg1/Ezr/Myadm/Rhob
GO:0040013	negative regulation of locomotion	242	-0.526056	-1.40484	0.00164734	0.0263633	0.0210372	2424	tags=33%, list=15%, signal=28%	Clasp1/Tgfbr3/Sema4d/Strap/Lrp1/Gpr18/Flcn/Gsk3b/Itgb1bp1/Acvrl1/Wnt4/Wnt11/Nisch/Lrch1/Scai/Padi2/Rnf41/Krit1/Pten/Srgap2/Trib1/Adipor1/S1pr2/Slc9a3r1/Jag1/Ctnna1/Dusp22/Hyal2/Ripor2/Dag1/Spred1/Nfe2l2/Ptpn2/Akt1/Mif/Srf/Osbpl8/Cited2/Ptprj/Pdcd10/Mia3/Crk/Rap2c/Stap1/Rap2a/Gna13/Rac1/Dpp4/Evl/Nrp1/Slamf8/St6gal1/Cd200r1/Arhgap4/Clic4/Dpysl3/Pdgfb/Jup/Cx3cr1/Arhgdib/Dusp3/Coro1c/Cers2/Mef2c/Rhoa…
GO:0021543	pallium development	105	-0.604611	-1.51172	0.00165094	0.0263633	0.0210372	2412	tags=30%, list=15%, signal=25%	Gsk3b/Socs7/Sun2/Sun1/Fbxo45/Pten/Srgap2/Zbtb18/Ndel1/Cep120/Srf/Nde1/Crk/Pax5/Zmiz1/Usp9x/Rac1/Hnrnpk/Ywhae/Pafah1b1/Cx3cr1/Tacc1/Ctnnb1/Celf1/Rtn4/Hif1a/Zeb2/Ogdh/Ptprs/Rhoa/Tra2b
GO:0098655	cation transmembrane transport	489	-0.477531	-1.31936	0.00181657	0.0285496	0.0227817	2687	tags=26%, list=17%, signal=22%	Slc15a4/Slc39a10/Fcrl5/Mmgt1/Cox15/Cox17/Pik3cg/Tpcn1/Micu1/Slc12a7/Trpv4/Stac2/Pdpk1/Slc41a1/Atox1/Htt/Chp1/App/Bbc3/Slc12a9/Steap3/Slc30a1/Ptpn6/Itpr3/Wwp2/Mcoln1/Gpd1l/Pten/Dlg1/Mcoln2/P2ry6/Slc9a9/Slmap/Myo5a/Trpm7/Micu2/Slc1a5/Slc9a3r1/Ubash3b/Atp7a/Slc39a14/Scn2b/Gsto1/Vamp2/Itgav/Slc7a1/Slc31a1/Ifngr2/Lyn/Vdac1/Adrb2/Slc39a6/Fkbp1b/Atp2c1/Ank2/Slc39a7/Kcnk6/Ppp2ca/Camk2d/Slc25a37/Atp6v1c1/…
GO:0007507	heart development	445	-0.482835	-1.33101	0.00181841	0.0285496	0.0227817	2974	tags=28%, list=18%, signal=24%	Slc22a5/Gab1/Creb1/Sirt1/Dusp6/Mapk11/Ahr/Kdm6b/Zdhhc16/Smarca4/Rbm15/Tab1/Tgfbr3/Bcor/Nrp2/Lemd2/Lrp1/Pbrm1/Ctdp1/Hectd1/Mospd3/Gsk3b/Kat6a/Taz/Maml1/Acvrl1/Zmpste24/Cdk1/Wnt11/Cxcr4/Adam19/Nsd2/Asxl1/Pten/Map2k4/C2cd3/Pds5a/Ube4b/Casp3/Stk3/Ift52/Ppp3cb/Ncoa6/Dipk2a/Stk4/Yy1/Jag1/Gsk3a/Sos1/Ep300/Fzd1/Snx17/Gnaq/Smad2/Camk2d/Spred1/Pde2a/Rxra/Arid1a/Tmem65/Pim1/Sh3pxd2b/Tnfrsf1b/Srf/Cdkn1b/Cite…
GO:0016049	cell growth	402	-0.489472	-1.34616	0.00194229	0.0299483	0.0238979	3004	tags=31%, list=18%, signal=26%	Acvr1b/L1cam/Shtn1/Hsd3b7/Sirt1/Nin/Hdgfl2/Rufy3/Derl2/Smarca4/Tmc8/Trpv2/Il9r/Enpp1/Sema4d/Fubp1/Spg20/Emp3/Nrp2/Lrp1/Sbf1/Ctdp1/Spag9/Gdi1/Stk11/Eif4g1/App/Flcn/Anapc2/Gsk3b/Bbc3/Acvrl1/Prdm4/Wnt11/Sfn/Vcl/Cxcr4/Plxna4/Dcbld2/C9orf72/Uri1/Map2k4/Csnk2a1/Adipor1/Ncbp1/Ndel1/Ulk2/Yy1/Dcun1d5/Gsk3a/Cib1/Ep300/Gas2l1/Sec61a1/Slc23a2/Hyal2/Foxk1/Rab21/Camk2d/Ist1/Bcl6/Ddr1/Crlf3/Akt1/Plxna1/Kdm1a/Cy…
GO:0006022	aminoglycan metabolic process	84	-0.626471	-1.52229	0.0019449	0.0299483	0.0238979	1290	tags=19%, list=8%, signal=18%	Gns/Il1b/Ndnf/Cln6/Ext1/B4galt5/Chsy1/Pdgfb/Nfkb1/Dse/Ccnd3/Ids/Chil3/Cltc/Cd44/Lyve1
GO:0000209	protein polyubiquitination	208	-0.540574	-1.43088	0.00202413	0.0305802	0.0244021	2797	tags=38%, list=17%, signal=31%	Trim3/Rnf111/Otub1/Cdc27/Smurf2/Tnfaip3/Cul3/Rusc1/Ankib1/Fbxo28/Taf1/Hectd1/Ube2j2/Rc3h2/Shprh/Anapc2/Fbxw11/Ubr5/Rnf114/Rnf41/Wwp2/G2e3/Hace1/Ube3b/Rbck1/Tnks2/Huwe1/Ube4b/Traf3/Cdc26/Ttc3/Birc2/Peli1/Ube2d1/Ube2n/Arih1/Ube2b/Stub1/Ube3a/Cul1/Fbxo38/Ube2v1/Rnf144b/Rnf166/Nfe2l1/Spop/Ube2s/Rnf115/Cdc34/Traf5/Ube2c/Fbxo4/Ube2d3/Rnf19b/Ube2r2/Dcaf15/Rnf4/Ube2h/Mgrn1/Traf1/Xiap/Plaa/Zfp91/Trip12/Ub…
GO:1901072	glucosamine-containing compound catabolic process	10	-0.900904	-1.54354	0.00203663	0.0306863	0.0244868	199	tags=30%, list=1%, signal=30%	Gnpda2/Gnpda1/Chil3
GO:0007416	synapse assembly	114	-0.599711	-1.50988	0.00204856	0.0307834	0.0245643	2883	tags=20%, list=18%, signal=17%	Plxnb2/Xlr4b/Sema4d/Eif4g1/App/Gsk3b/Fbxo45/Pten/Slc25a46/Fzd1/Nectin1/Vps35/Actr3/Pdlim5/Pdgfb/Ptprs/Nptn/Mef2c/Sema4a/Sdcbp/Dbnl/Arf6/Plxnd1
GO:0016525	negative regulation of angiogenesis	78	-0.631397	-1.5288	0.00208834	0.0311032	0.0248195	1577	tags=22%, list=10%, signal=20%	Adrb2/Spred1/Ccl2/Hgs/Foxj2/Rock2/Tcf4/Cx3cr1/Ctnnb1/Cd36/Sema4a/Pf4/Thbs1/Klf2/Klf4/Pgk1/Ccr2
GO:0097709	connective tissue replacement	10	-0.900423	-1.54271	0.00209204	0.0311032	0.0248195	1225	tags=50%, list=8%, signal=46%	Ppp3ca/Rock2/Hif1a/Clec10a/Klf6
GO:0006120	mitochondrial electron transport, NADH to ubiquinone	20	0.801172	1.80122	0.00225316	0.032974	0.0263123	1555	tags=65%, list=10%, signal=59%	Ndufa7/Park7/Ndufb9/Iscu/Ndufc2/Ndufb8/Ndufv1/Ndufv2/Dnajc15/Ndufa8/Ndufs6/Ndufs8/Coq9
GO:0033674	positive regulation of kinase activity	397	-0.48415	-1.32907	0.00225317	0.032974	0.0263123	2722	tags=29%, list=17%, signal=25%	Map3k15/Igf1r/Tab1/Pak4/Pik3cg/Fgr/Map2k7/Ccny/Pdpk1/Ambra1/Spag9/Stk11/App/Tlr1/Itgb1bp1/Vav2/Lamtor3/Cd24a/Vav3/Pxn/Lrrk2/Dlg1/Map2k4/Pik3r5/Taok2/Cass4/Stk3/Higd1a/Map3k5/Dipk2a/Stk4/Flt3/Erp29/Rasgrp1/Cib1/Tnfrsf11a/Malt1/Cdk5rap1/Pih1d1/Lyn/Rap1a/Taok3/Adrb2/Ralb/Ripk2/Ppp2ca/Dag1/Jak2/Ddr1/Map3k11/Pim1/Rapgef2/Epha4/Snx9/Akt1/Tlr4/Il1b/Camkk2/Mif/Cdkn1b/Cab39/Fbxw7/Osbpl8/Pik3r6/Dstyk/Pdcd1…
GO:0048638	regulation of developmental growth	300	-0.503232	-1.36445	0.00230021	0.0332286	0.0265155	2984	tags=32%, list=18%, signal=26%	L1cam/Shtn1/Creb1/Sirt1/Dusp6/Mapk11/Ahr/Siah1a/Rufy3/Trpv2/Igf1r/Tgfbr3/Sema4d/Spg20/Lrp1/Ctdp1/Spag9/Gdi1/App/Anapc2/Gsk3b/Flvcr1/Zmpste24/Cdk1/Cxcr4/Plxna4/Stat5b/Pten/Dlg1/Gpat4/Tnks2/Sash3/Stat5a/Stk3/Ndel1/Ulk2/Stk4/Flt3/Yy1/Gsk3a/Ep300/Slc23a2/Adrb2/Lats1/Rab21/Ist1/Pim1/Sh3pxd2b/Akt1/Lats2/Srf/Cdkn1b/Cited2/Mtm1/Cyfip1/Bcl11a/Sav1/Plaa/Actr3/Nrp1/Arhgap4/Hnrnpk/Sgpl1/Mapk14/Mapk1/Fn1/Pafa…
GO:0060192	negative regulation of lipase activity	14	0.845846	1.79734	0.00231441	0.0333477	0.0266105	1683	tags=43%, list=10%, signal=38%	Apoc1/Rgs2/Hdac9/Por/Anxa1/Sort1
GO:0014910	regulation of smooth muscle cell migration	74	-0.64204	-1.53769	0.00238572	0.0341638	0.0272618	2595	tags=35%, list=16%, signal=30%	Dock7/Lrp1/Tmsb4x/Il6st/P2ry6/Trib1/Myo5a/S1pr2/Atp7a/Sorl1/Camk2d/Nfe2l2/Plxna1/Mif/Rab5a/Crk/Myc/Gna13/Pdgfb/Egr1/Mef2c/Rhoa/Iqgap1/Rbpj/Arpc2/Ccl5
GO:0033572	transferrin transport	10	-0.896671	-1.53628	0.00247997	0.0350131	0.0279395	1393	tags=60%, list=9%, signal=55%	Arhgap1/Rab11b/Snx3/Tfrc/Dnm2/Cltc
GO:0002700	regulation of production of molecular mediator of immune response	137	-0.576859	-1.47213	0.00248714	0.0350262	0.0279499	2723	tags=28%, list=17%, signal=24%	Paxip1/Slc15a4/Il4ra/Tnfaip3/Ddx21/Trp53bp1/Hk1/Nsd2/Stx4a/Gpi1/Stat6/Clcf1/Cd244a/Sash3/Malt1/Bcl6/Laptm5/Tnfrsf1b/Tlr4/Il1b/Mif/Cd22/Ptpn22/Tfrc/Xbp1/Fcgr2b/Rtn4/Foxp1/Mzb1/Siglecg/Cd36/Gprc5b/Arg1/Hmox1/Ndfip1/Ptprc/Cd74/Cd226/Ccr2
GO:0090025	regulation of monocyte chemotaxis	24	-0.772075	-1.55821	0.00251387	0.0353139	0.0281795	1589	tags=33%, list=10%, signal=30%	Lyn/Ccl2/Slamf8/Ano6/Lgmn/Dusp1/Ccl5/Ccr2
GO:0033044	regulation of chromosome organization	273	-0.506731	-1.36198	0.00253048	0.0353705	0.0282247	3263	tags=36%, list=20%, signal=29%	Lig4/Tada2a/Nsd3/Rnf40/Sphk2/Ik/Mad2l1bp/Setdb1/Anapc15/Eed/Nelfa/Phf1/Sirt1/Fmr1/Prkd2/Tinf2/Srebf1/Pot1a/Pnkp/Cdc27/Paxip1/Cul3/Tasor/Glyr1/Setdb2/Phf2/Map2k7/Lcor/Hnrnpd/Mapkapk5/Slf2/Parp1/App/Aurkb/Dcp2/Cct7/Wapl/Kmt2e/Trim28/Nabp2/Lrrk2/Paxbp1/Ctc1/Tnks2/Cdc26/Mcm2/Mtf2/Numa1/BC004004/Wdr5/Zbtb7b/Ep300/Brd7/Ube2n/Pih1d1/Smg1/Kmt2a/Bcl6/Ctbp1/Top2a/H3f3b/Phf8/Hmbox1/Dnmt1/Ube2c/Kdm1a/Fbxo4/R…
GO:0006914	autophagy	392	-0.481875	-1.32233	0.00259398	0.03567	0.0284637	4073	tags=45%, list=25%, signal=34%	Ticam1/Vps33a/Sh3bp4/Wdfy3/Trim27/Bnip3/Sh3glb1/Mfn2/Foxk2/Pik3r2/Nprl3/Trappc8/Snap29/Tbc1d12/Gopc/Wdr24/Vps51/Wdr41/Mtmr4/Poldip2/Pik3c2b/Tmem39a/Rab3gap1/Gramd1a/Bcl2/Rnf5/Wdr45/Pim2/Gpr137/Tbk1/Tlr2/Snapin/Fundc1/Sbf2/Smurf1/Vps39/Syt11/Cisd2/Vps41/Wac/Trp53inp2/Foxo3/Golga2/Wipi2/Rab33b/Plk2/Pik3c2a/Epg5/Sirt1/Pik3r4/Rab1b/Fbxl2/Foxo1/Rab8a/Srebf1/Qsox1/Stx12/Mefv/Pip4k2c/Uvrag/Tnfaip3/Rab3g…
GO:0061919	process utilizing autophagic mechanism	392	-0.481875	-1.32233	0.00259398	0.03567	0.0284637	4073	tags=45%, list=25%, signal=34%	Ticam1/Vps33a/Sh3bp4/Wdfy3/Trim27/Bnip3/Sh3glb1/Mfn2/Foxk2/Pik3r2/Nprl3/Trappc8/Snap29/Tbc1d12/Gopc/Wdr24/Vps51/Wdr41/Mtmr4/Poldip2/Pik3c2b/Tmem39a/Rab3gap1/Gramd1a/Bcl2/Rnf5/Wdr45/Pim2/Gpr137/Tbk1/Tlr2/Snapin/Fundc1/Sbf2/Smurf1/Vps39/Syt11/Cisd2/Vps41/Wac/Trp53inp2/Foxo3/Golga2/Wipi2/Rab33b/Plk2/Pik3c2a/Epg5/Sirt1/Pik3r4/Rab1b/Fbxl2/Foxo1/Rab8a/Srebf1/Qsox1/Stx12/Mefv/Pip4k2c/Uvrag/Tnfaip3/Rab3g…
GO:1902275	regulation of chromatin organization	185	-0.547031	-1.43879	0.0025965	0.03567	0.0284637	3250	tags=42%, list=20%, signal=34%	Tada2a/Prmt6/Nsd3/Atad2/Rnf40/Sphk2/Spty2d1/Setdb1/Eed/Kdm4b/Nelfa/Setd7/Phf1/Setd1a/Sirt1/Fmr1/Prkd2/Srebf1/Otub1/Paxip1/Tasor/Glyr1/Bcor/Setdb2/Phf2/Lcor/App/Flcn/H1f0/Ubr5/Zmpste24/Nsd1/Kmt2e/Padi2/Trim28/Ssrp1/Lrrk2/Kdm5a/Paxbp1/Mtf2/Ehmt2/Kmt2b/BC004004/Wdr5/Zbtb7b/Ep300/Brd7/Ube2n/Pih1d1/Kmt2a/Ube2b/Bcl6/Ctbp1/Tlk2/Phf8/Dnmt1/Kdm1a/Resf1/Kdm3a/Pygo2/Cdk9/Hnrnpu/Lpin1/Rps6ka4/Pax5/Trip12/Kat…
GO:0002418	immune response to tumor cell	20	-0.791173	-1.55857	0.0026454	0.0359889	0.0287182	68	tags=25%, list=0%, signal=25%	Klrk1/Cd274/Cd24a/Adam15/Cd226
GO:0048663	neuron fate commitment	26	-0.764793	-1.56969	0.00272544	0.0368266	0.0293866	337	tags=19%, list=2%, signal=19%	Ehmt2/Id2/Runx1/Cdc42/Rbpj
GO:2000146	negative regulation of cell motility	219	-0.523686	-1.3901	0.00273669	0.036873	0.0294236	2424	tags=32%, list=15%, signal=28%	Gpr18/Flcn/Gsk3b/Itgb1bp1/Acvrl1/Wnt4/Wnt11/Nisch/Lrch1/Scai/Padi2/Rnf41/Krit1/Pten/Srgap2/Trib1/Adipor1/S1pr2/Slc9a3r1/Jag1/Ctnna1/Dusp22/Hyal2/Ripor2/Dag1/Spred1/Nfe2l2/Akt1/Mif/Srf/Osbpl8/Cited2/Ptprj/Pdcd10/Mia3/Crk/Rap2c/Stap1/Rap2a/Gna13/Rac1/Dpp4/Evl/Slamf8/Cd200r1/Arhgap4/Clic4/Dpysl3/Pdgfb/Jup/Cx3cr1/Arhgdib/Dusp3/Coro1c/Cers2/Mef2c/Rhoa/Stat3/Rbpj/Thbs1/Cfl1/Ccr5/Arhgdia/Klf4/Adam15/Cnn…
GO:0051968	positive regulation of synaptic transmission, glutamatergic	20	-0.789126	-1.55454	0.00285493	0.0381906	0.030475	64	tags=20%, list=0%, signal=20%	Kmo/Ccl2/Glul/Ccr2
GO:0045664	regulation of neuron differentiation	142	-0.563818	-1.4388	0.00287306	0.0382991	0.0305616	2929	tags=30%, list=18%, signal=24%	Fmr1/Nin/Opa1/Mapk8/Tgif1/Eif4enif1/Ptbp1/Spag9/Eif4g1/App/Gsk3b/Zfhx3/Arhgef2/Cd24a/Pten/Lrrk2/Etv5/Ttc3/Jag1/Tcf3/Bcl6/Il1b/Cpne1/Csnk1d/Rara/Bcl11a/Rac1/Actr3/Mib1/Ywhag/Tcf4/Bnip2/Rtn4/Ddx6/Mef2c/Id2/Tiam1/Rhoa/Gprc5b/Ccr5/Dpysl2/Ccl5
GO:0072594	establishment of protein localization to organelle	374	-0.49117	-1.34304	0.00287671	0.0382991	0.0305616	2920	tags=33%, list=18%, signal=27%	E2f3/Ipo9/Pik3r4/Agap3/Mbtps1/Sgta/Srebf1/Pot1a/Nup107/Tnfaip3/Rab3gap2/Eif4enif1/Vps13d/Srp19/Pmpca/Chp1/Iqsec1/Bbc3/Ubr5/Vps37b/Cdk1/Sec13/Hk1/Vti1b/Cct7/Ap3d1/Lamp1/Fam53c/Trim28/Nup62/Vps4a/Nabp2/Ipo7/Lrrk2/Macf1/Nup153/Pttg1ip/Ing1/Kpnb1/Gosr2/Scrib/Tnpo3/Nupl1/Sorl1/Gsk3a/Srp54a/Ep300/Sec61a1/Kpna2/Hyal2/Gga3/Prkaa1/Pih1d1/Tnpo2/Ppp2ca/Nup50/Jak2/Nup98/Laptm5/Rab10/Nup88/Ipo8/Bid/Akt1/Lamp2…
GO:0072577	endothelial cell apoptotic process	46	-0.688034	-1.54793	0.00296758	0.0391269	0.0312222	3504	tags=35%, list=22%, signal=27%	Rgcc/Prkci/Foxo3/Icam1/Tnfaip3/Abl2/Pak4/Pdpk1/Krit1/Nfe2l2/Ndnf/Hipk1/Xbp1/Ano6/Gas6/Thbs1
GO:0009084	glutamine family amino acid biosynthetic process	11	-0.888761	-1.56114	0.00298144	0.0391357	0.0312292	160	tags=45%, list=1%, signal=45%	Cln3/Pycr2/Gls/Glud1/Glul
GO:0036336	dendritic cell migration	21	-0.795146	-1.57294	0.00306013	0.0399814	0.031904	1015	tags=38%, list=6%, signal=36%	Gpr183/Ext1/Slamf8/Ccr7/Ano6/Gas6/Eps8/Cdc42
GO:0034976	response to endoplasmic reticulum stress	233	-0.522554	-1.39413	0.00307634	0.039988	0.0319093	2945	tags=39%, list=18%, signal=32%	Sirt1/Dnajb12/Opa1/Erp44/Rhbdd1/Derl2/Sgta/Ppp2cb/Erlin2/Usp25/Usp14/Nr1h3/Flot1/Ube2j2/Eif4g1/Rnf103/App/Gsk3b/Bbc3/Srpx/Cebpb/Trim25/Selenos/Abca7/Lrrk2/Ube4b/Edem3/Casp3/Creb3l2/Bcl2l1/Map3k5/Ubqln2/Get4/Atf6/Rnf139/Erp29/Ep300/Usp19/Sdf2/Stub1/Crebrf/Dnajb14/Itpr1/Erlin1/Scamp5/Nfe2l1/Spop/Nfe2l2/Ptpn2/Bid/Nck1/Rcn3/Tmed2/Ubqln1/Hspa5/Pmaip1/Sel1l/Stt3b/Ptpn1/Pmp22/Bak1/Hyou1/Atf4/Ube2g2/Nplo…
GO:0035850	epithelial cell differentiation involved in kidney development	25	-0.786343	-1.59732	0.00308204	0.039988	0.0319093	2082	tags=44%, list=13%, signal=38%	Asxl1/Jag1/Ext1/Basp1/Notch2/Pdgfb/Ptpro/Ctnnb1/Mef2c/Prkx/Mtss1
GO:1902743	regulation of lamellipodium organization	40	-0.707242	-1.56925	0.00315041	0.0404465	0.0322751	1296	tags=32%, list=8%, signal=30%	Fscn1/Twf1/Cyfip1/Rac1/Actr3/Dnm2/Coro1c/Twf2/Arpc2/Cfl1/Capzb/Actr2/Cd44
GO:0001919	regulation of receptor recycling	22	-0.785974	-1.57186	0.00319898	0.0409367	0.0326663	2053	tags=45%, list=13%, signal=40%	Chmp5/Scrib/Nsf/Ece1/Vamp3/Eps15/Ramp3/Arap1/Dab2/Anxa2
GO:0007586	digestion	57	-0.660026	-1.52874	0.00324175	0.0413521	0.0329978	3053	tags=35%, list=19%, signal=29%	Stk39/Tjp2/Slc22a5/Epb41/Dgat1/Strap/Nr1h3/Hip1r/Lima1/Ugcg/Tlr4/Ireb2/Kcnn4/Aco1/Vamp8/Copa/Tifab/Wnk1/Cd36/Ezr
GO:0007610	behavior	449	-0.476008	-1.31296	0.00327662	0.0415508	0.0331563	3125	tags=26%, list=19%, signal=22%	Ubr3/Spire1/Ormdl1/Nr1d1/Crbn/Atxn1l/Slc22a5/Plk2/Creb1/Dctn1/Ap1s2/Strbp/Derl2/Dgat1/Ctns/Prkar2b/Abl2/Ddhd2/Espn/Fbxl20/Parp1/Eif4g1/Htt/App/Rgs14/Phf21a/Zmpste24/Zfhx3/Itpr3/Hmgcr/Ckap5/Abca7/Pten/Lrrk2/Gba/Aph1b/Tbce/Trmt1l/Etv5/Zfx/Mafg/Casp3/Ehmt2/Kmt2b/Ncoa2/Myo5a/Trpm7/Nr1d2/Slc25a46/Zfp385a/Ppp3cb/Egr2/Atp7a/Ric8a/Ep300/Ncstn/Prkaa1/Vdac1/Adrb2/Kmt2a/Gnaq/Crebrf/Pias1/Csnk1e/Ythdf1/Epha4…
GO:0006959	humoral immune response	120	0.488385	1.52191	0.0034395	0.0431879	0.0344627	572	tags=19%, list=4%, signal=19%	Cxcl13/Slpi/Trf/C1qb/C4b/Cfb/C3/H2-T23/Rps19/C1qc/Rpl39/Cd81/Rpl30/Fau/Gapdh/Cfh/Wfdc17/Gata6/C1qa/Phb/Cfp/Cxcl14/C1ra
GO:0021696	cerebellar cortex morphogenesis	31	-0.73054	-1.55287	0.00345961	0.0431879	0.0344627	2375	tags=29%, list=15%, signal=25%	Ldb1/Gba/Slc25a46/Atp7a/Herc1/Ptpn11/Usp9x/Map2k1/Psap
GO:0007268	chemical synaptic transmission	447	-0.469511	-1.29431	0.00346736	0.0431879	0.0344627	2574	tags=23%, list=16%, signal=20%	Usp14/Slc12a7/Cnr2/Vhl/Flot1/Fbxl20/Htt/Otof/App/Anapc2/Gsk3b/Rgs14/Slc30a1/Sorcs2/Itpr3/Snap23/Cd24a/Ckap5/Pten/Prkaca/Lrrk2/Dlg1/Stx4a/Aph1b/Kmo/Usp8/Dnm1l/Nsmf/Etv5/Cav2/Bcl2l1/Myo5a/S1pr2/Scrib/Vamp2/Pacsin2/Ncstn/Rap1a/Vdac1/Adrb2/Kmt2a/Arid1b/Jak2/Ythdf1/Arf1/Ccl2/Rapgef2/Epha4/Il1b/Ppp3ca/Srf/Rap1b/Ctbp2/Synj1/Rab5a/Atp2a2/Prkar2a/Git2/Prkcb/Cyfip1/Slc6a6/Ext1/Rara/Sh3gl1/Sqstm1/Atf4/Celf4…
GO:0098916	anterograde trans-synaptic signaling	447	-0.469511	-1.29431	0.00346736	0.0431879	0.0344627	2574	tags=23%, list=16%, signal=20%	Usp14/Slc12a7/Cnr2/Vhl/Flot1/Fbxl20/Htt/Otof/App/Anapc2/Gsk3b/Rgs14/Slc30a1/Sorcs2/Itpr3/Snap23/Cd24a/Ckap5/Pten/Prkaca/Lrrk2/Dlg1/Stx4a/Aph1b/Kmo/Usp8/Dnm1l/Nsmf/Etv5/Cav2/Bcl2l1/Myo5a/S1pr2/Scrib/Vamp2/Pacsin2/Ncstn/Rap1a/Vdac1/Adrb2/Kmt2a/Arid1b/Jak2/Ythdf1/Arf1/Ccl2/Rapgef2/Epha4/Il1b/Ppp3ca/Srf/Rap1b/Ctbp2/Synj1/Rab5a/Atp2a2/Prkar2a/Git2/Prkcb/Cyfip1/Slc6a6/Ext1/Rara/Sh3gl1/Sqstm1/Atf4/Celf4…
GO:0010499	proteasomal ubiquitin-independent protein catabolic process	21	0.766617	1.75601	0.00347851	0.0432308	0.0344969	929	tags=57%, list=6%, signal=54%	Psmb8/Psmb2/Psmb10/Psmb5/Psmb6/Psmb9/Psma5/Psma2/Psma7/Psmb3/Psma3/Psmb7
GO:1903036	positive regulation of response to wounding	54	-0.673944	-1.54834	0.00358632	0.0442029	0.0352727	2243	tags=35%, list=14%, signal=30%	Cxcr4/Cd24a/Ndel1/Atp7a/Fkbp1b/Arfgef1/Ccl2/Nfe2l2/Mif/Clec7a/Xbp1/Ano6/Rtn4/Cd36/St3gal4/Thbs1/Flna/Grn/Actg1
GO:0006403	RNA localization	167	-0.542516	-1.41145	0.00366259	0.0450193	0.0359242	2845	tags=35%, list=17%, signal=29%	Xpo5/Ddx19b/Nup107/Nol6/Fyttd1/Flot1/Nrde2/Htt/Dcp2/Sec13/Lrpprc/Sdad1/Ckap5/Nup62/Nup153/Thoc6/Casc3/Ncbp1/Ybx1/Zfp385a/Yy1/Khsrp/Pih1d1/Seh1l/Nup98/Dhx9/Nup88/Abce1/Zc3h11a/Poldip3/G3bp2/Qk/Ahctf1/Sidt2/Nup93/Srsf7/Xpot/Hnrnpu/Ran/Ssb/Cpsf6/Prpf18/Hnrnpa3/Fbl/Slbp/Khdrbs1/Sfpq/Srsf1/Rftn1/Alkbh5/Xpo1/Alyref/Nxf1/Nup210/Myo1c/Srsf3/Ddx39b/Hnrnpa2b1/Zfp36
GO:0007034	vacuolar transport	132	-0.566338	-1.44141	0.00368247	0.0451647	0.0360401	3424	tags=48%, list=21%, signal=38%	Snapin/Vps36/Smurf1/Chmp3/Vps39/Zfyve16/Vps41/Chmp7/Ap1g1/Slc46a3/Chmp1a/Vps52/Trak2/Epg5/Kif13a/Pik3r4/Slc15a4/Vps13d/Lrp1/Vps37b/Vti1b/Tmem106b/Ap3d1/C9orf72/Ap1g2/Lamp1/Vps4a/Chmp5/Tgfbrap1/Vps11/Hook3/Gosr2/Rab12/Lyst/Sorl1/Gga3/Leprotl1/Laptm5/Arf1/Lamp2/Ankfy1/Hgs/Rab7/Chmp4b/Mtm1/Gak/Rab7b/Mgrn1/M6pr/Tmem50b/Chmp1b/Snx27/Vps35/Tsg101/Becn1/Tmem50a/Vcp/Vps4b/Atp6v0d1/Ndfip1/Grn/Psap/Rhob
GO:0007620	copulation	10	0.8863	1.75137	0.00374547	0.0456378	0.0364177	988	tags=30%, list=6%, signal=28%	P2rx1/Ednrb/P2ry2
GO:0060322	head development	494	-0.469397	-1.29607	0.00377105	0.0457578	0.0365135	3299	tags=29%, list=20%, signal=24%	Maco1/Btbd3/Git1/Aatk/Nr2c2/Rogdi/Sphk2/Trappc9/Ugp2/Foxo3/Hdac1/Csrnp1/Mpp5/Zfand5/Atxn1l/Setd1a/Creb1/C5ar1/Nin/Kdm6b/Plxnb2/Uqcrq/Smarca4/Ctns/Igf1r/Secisbp2/Abl2/D16Ertd472e/Dock7/Nrp2/Taf1/Irs2/Htt/Mettl14/App/Rere/Gsk3b/Kat6a/Fbxw11/Ldb1/Socs7/Sun2/Flvcr1/Wnt4/Zfhx3/Cxcr4/Akt3/Plxna4/Mrtfa/Sun1/Fbxo45/E2f1/Slc4a7/Pten/Lrrk2/Gba/C2cd3/Srgap2/Top2b/Hook3/Slc25a46/Zbtb18/Pafah1b3/Ndel1/Scrib/N…
GO:0006925	inflammatory cell apoptotic process	26	-0.753668	-1.54686	0.0038971	0.0465741	0.0371648	699	tags=50%, list=4%, signal=48%	Zmpste24/Selenos/Pik3cb/Itpkb/St6gal1/Fcgr2b/Plekho2/Itgam/Mef2c/Pik3cd/Ccr5/Cd44/Ccl5
GO:0010817	regulation of hormone levels	324	-0.49793	-1.35282	0.00391569	0.0466093	0.0371929	2336	tags=23%, list=14%, signal=20%	Wnt4/Zmpste24/Hsd17b4/Snap23/Tmf1/Klf7/Hmgcr/Stat5b/Stx4a/Arnt/Cdk16/Clcf1/Gpr68/Myo5a/Ppp3cb/Slc39a14/Vamp2/Snx4/Cyb5r4/Rab11fip5/Lyn/Oga/Fkbp1b/Smad2/Stub1/Jak2/Nadk/C2cd2l/Il1b/Ppp3ca/Sidt2/Glrx/Eipr1/Ece1/Ide/Ptpn11/Rab11fip1/Slc7a8/Furin/Ensa/Bcat2/Plekha1/Atp6ap2/Atp1a1/Rab11b/Blk/Ube2q1/Rac1/Vamp8/Acsl4/Sgpl1/Kif5b/Map4k4/Egr1/Nfkb1/Hif1a/Aldh1a2/Ucp2/Selenot/Runx1/Cpt1a/Tiam1/Serp1/Rab1a/…
GO:1900153	positive regulation of nuclear-transcribed mRNA catabolic process, deadenylation-dependent decay	14	-0.834089	-1.53648	0.00391668	0.0466093	0.0371929	584	tags=36%, list=4%, signal=34%	Tob1/Cnot1/Zfp36l2/Pabpc1/Zfp36
GO:0072673	lamellipodium morphogenesis	11	-0.881049	-1.5476	0.00418492	0.0487661	0.038914	741	tags=55%, list=5%, signal=52%	Myo9b/Coro1c/Abi1/Snx2/Plekho1/Cd44
GO:0051293	establishment of spindle localization	42	-0.697394	-1.55487	0.00430254	0.0494642	0.0394711	3104	tags=48%, list=19%, signal=39%	Gpsm2/Spire1/Dctn1/Clasp1/Htt/Fbxw11/Arhgef2/Cenpa/Numa1/Kpnb1/Ndel1/Nusap1/Llgl1/Nsfl1c/Nde1/Map4/Pafah1b1/Myh9/Dync1h1/Cfl1
GO:0070482	response to oxygen levels	179	-0.539892	-1.41402	0.00435231	0.0497851	0.0397271	2195	tags=35%, list=13%, signal=30%	Loxl2/Cd24a/Pik3cb/Pten/Arnt/Hif1an/Pdk3/Higd1a/Birc2/Ep300/Atp6v0a2/Cpeb4/Adrb2/Usp19/Stub1/Camk2d/Sdhd/Itpr1/Egln2/Camk2g/Nfe2l2/Akt1/Cited2/Bnip3l/Ece1/Cbfa2t3/Ubqln1/Adam17/Bach1/Ndnf/Nfatc3/Npepps/Ireb2/Prkcb/Ccdc115/Myc/Ryr1/Hyou1/Dpp4/Rock2/Alkbh5/Cpeb2/Atp6v1a/Limd1/Map2k1/Chchd2/Hsp90b1/Atp6ap1/Egr1/Atp6v1g1/Ogt/P4hb/Rtn4/Hif1a/Atp6v0d1/Ucp2/Adam8/Rbpj/Fosl2/Gnb1/Hmox1/Pgk1

## Sheet: ELL_Ntosham
Table S4 Enriched GSEA terms of biological processes in macrophages between treatments (ELL_N/sham)
ID	Description	setSize	enrichmentScore	NES	pvalue	p.adjust	qvalues	rank	leading_edge	core_enrichment
GO:2001234	negative regulation of apoptotic signaling pathway	203	-0.606723	-1.74036	1.11431e-05	0.0303672	0.0267929	2356	tags=35%, list=14%, signal=31%	Bcl2/Phip/Rffl/Sirt1/Uri1/Igbp1/Bcl2l12/Dapk1/Gclm/Fyn/Psme3/Pik3cb/Opa1/Rb1/Rrn3/Zfp385a/Tmbim6/Tnf/Mdm2/Gnai2/Psmd10/Parl/Fcmr/Nono/Map3k7/Itgav/Acaa2/Ppia/Wfs1/Cx3cr1/Sgk3/Pih1d1/Hyou1/Ghitm/Selenos/Il1b/Syvn1/Igf1/Hif1a/Bcl2l1/Ctnnb1/Ier3/Plaur/Lgals3/Higd1a/Siah2/Lrrk2/Cflar/Nfe2l2/Mmp9/Gnai3/Bax/Prdx2/Prelid1/Mif/Slc25a5/Hsph1/Pea15a/Gpx1/Icam1/Tnfaip3/Nrp1/Ptpn1/Mcl1/Dnaja1/Sgms1/Cd44/Herp…
GO:0090077	foam cell differentiation	23	-0.883251	-1.88759	1.77138e-05	0.0303672	0.0267929	555	tags=26%, list=3%, signal=25%	Hbp1/Abcg1/Cd36/Pf4/Nfkbia/Lpl
GO:0010742	macrophage derived foam cell differentiation	22	-0.885375	-1.88167	2.90079e-05	0.0303672	0.0267929	555	tags=27%, list=3%, signal=26%	Hbp1/Abcg1/Cd36/Pf4/Nfkbia/Lpl
GO:0010743	regulation of macrophage derived foam cell differentiation	18	-0.915363	-1.875	2.99647e-05	0.0303672	0.0267929	555	tags=33%, list=3%, signal=32%	Hbp1/Abcg1/Cd36/Pf4/Nfkbia/Lpl
GO:0030217	T cell differentiation	257	-0.569884	-1.66659	3.0116e-05	0.0303672	0.0267929	2728	tags=34%, list=17%, signal=29%	Gadd45g/Wwp1/Ptpn2/Kdelr1/Il6/Pknox1/Cd27/Cd3e/Rps6/Hspb1/Stat5b/Bcl2/Slamf6/Cd4/Dock2/Itk/Lck/Tgfb1/Gba/Gpr18/Rabl3/Zfp608/Atg5/Zfp36l2/Spn/Jak3/Ripk3/Jmjd6/Nfkbid/Lef1/Cd83/Ripk2/Ap3b1/Hsp90aa1/Mafb/Sema4a/Bcl11b/Cd3g/Runx1/Tmem131l/Entpd7/Batf/Rc3h1/Lgals9/Atp7a/Prex1/Stat3/Bcl6/Psap/Il1b/Anxa1/Tcf7/Rc3h2/Egr1/Fas/Satb1/Nckap1l/Ctnnb1/H2-Oa/Cd3d/Cyp26b1/Itpkb/Srf/Il7r/Cbfb/Cdk6/Pik3r6/Bcl2a1d/…
GO:1902105	regulation of leukocyte differentiation	268	-0.555409	-1.62823	3.25073e-05	0.0303672	0.0267929	2664	tags=35%, list=16%, signal=30%	Ptpn2/Il6/Ikzf3/Ceacam1/Ripk1/Cd27/Hspb1/Stat5b/Inpp4b/Cd4/Lck/Esrra/Tgfb1/Zfp608/Zfp36l2/Jak3/Rnf41/Rb1/Tjp2/Traf6/Nfkbid/Lef1/Gpr137/Cd83/Nf1/Ctnnbip1/Ripk2/Tnf/Ap3b1/Gas6/Hsp90aa1/Mafb/Casp8/Zbtb7a/Runx1/Tmem131l/Creb1/Rc3h1/Gpr137b/Hax1/Lgals9/Ndfip1/Prdm16/Bcl6/Csf1r/Nfam1/Myc/Anxa1/Tcf7/Rc3h2/Fas/Nckap1l/Ctnnb1/Mmp14/H2-Oa/Nme2/Tfe3/Cyp26b1/Itgam/Itpkb/Nme1/Atp6ap1/Il7r/Cbfb/Notch2/Cdk6/Il1…
GO:0062197	cellular response to chemical stress	271	-0.544183	-1.59663	8.42585e-05	0.0452103	0.0398888	3053	tags=40%, list=19%, signal=33%	Tlr4/Akr1c18/Brf2/Trpv4/Chuk/Pde8a/Rack1/Ddx3x/G6pdx/Pdcd10/Bad/Rela/Ppargc1b/Pink1/Prdx1/Fos/Aldh3b1/Map3k5/Akr1b3/Il6/Bnip3/Vkorc1l1/Tbc1d24/Ripk1/Tlr6/Setx/Ddit3/Oxsr1/Trp53inp1/Hspb1/Arl6ip5/Bcl2/Sirt1/Prkra/Pik3ca/Atg5/Dapk1/Ncf1/Fyn/Ripk3/Traf2/Romo1/Oxr1/Mapk1/Foxo3/Tnf/Gskip/P4hb/Arnt/Prkaa1/Mapkap1/Coq7/Hk3/Prkcd/Nono/Chchd4/Lrrc8c/Slc11a2/Atf4/Sfpq/Atp7a/Etv5/Ppia/Mapk3/Oser1/Psap/Atp2a…
GO:0042110	T cell activation	449	-0.495363	-1.50971	0.000107335	0.0452103	0.0398888	2664	tags=33%, list=16%, signal=29%	Ptpn2/Kdelr1/Il6/Pknox1/Ceacam1/Nlrc3/Cd27/Scrib/Cd3e/Lat/Rps6/Hspb1/Stx11/Stat5b/Bcl2/Slamf6/Cd4/Dock2/Itk/Lck/Gm5150/Tgfb1/Gba/Gpr18/Rabl3/Zfp608/Flot2/Atg5/Zfp36l2/Hspd1/Spn/Jak3/Fyn/Dlg1/Ripk3/Traf6/Jmjd6/Nfkbid/Znhit1/Cd47/Lef1/Cd83/Prkcq/Efnb2/Ripk2/Ap3b1/Msn/Hsp90aa1/Elf4/Sirpb1a/Mafb/Sema4a/Icosl/Bcl11b/Cd3g/Runx1/Tmem131l/Itgav/Entpd7/Batf/Rc3h1/Slc7a1/Tnfrsf14/Cd2/Dpp4/Lgals9/Atp7a/Ndfi…
GO:0120031	plasma membrane bounded cell projection assembly	409	-0.498039	-1.50605	0.000127347	0.0452103	0.0398888	1748	tags=20%, list=11%, signal=18%	Cfap410/Stap1/Tapt1/Rfx2/Hsp90aa1/C2cd3/Kctd17/Mapre1/Fnbp1l/Hdac4/Prkcd/Ndel1/Pxn/Exoc5/Dpysl3/Cdc14a/Atp6v1d/Vav2/Ehd4/Plekhm1/Snap29/Cdk10/Atp7a/Arhgef7/Atxn10/Sh3bp1/Ift172/Twf2/Cep120/Coro1c/Ptpn23/Ube2b/Rab5a/Ccdc88a/Arpc2/Rapgef6/Ttc39c/Ppp1r9b/Bbip1/Rhog/Golph3/Shtn1/Srf/Rap2a/Lpar1/Actr3/Cdc42/Snx10/Arf6/Srgap2/Ezr/Asap1/Twf1/Cdc42ep2/Ano6/Ehd1/Dnaaf3/Ocrl/Rac1/Dbnl/Nck1/Fscn1/Arap1/Actr…
GO:0003073	regulation of systemic arterial blood pressure	60	-0.722475	-1.79033	0.000130474	0.0452103	0.0398888	722	tags=22%, list=4%, signal=21%	Kcnk6/Pdgfb/Ier3/Adrb2/Manf/Atp6ap2/Wnk1/Prcp/Rhoa/Mif/Cd36/Ptpro/Sod2
GO:0032722	positive regulation of chemokine production	62	-0.708141	-1.76654	0.000138188	0.0452103	0.0398888	1753	tags=31%, list=11%, signal=27%	Ripk2/Tlr7/Tnf/Adora2b/Lgals9/Csf1r/Il1b/Egr1/Myd88/Lrp1/Pycard/Lbp/Mif/Adam17/Ccl5/Cd74/Tlr2/Aif1/Lpl
GO:1903793	positive regulation of anion transport	383	-0.509207	-1.5321	0.000138667	0.0452103	0.0398888	2318	tags=29%, list=14%, signal=25%	Hdac3/Grk2/Kcnn4/Sirt1/Pla2g4a/Tgfb1/Cdk5/Camk1/Atg5/Fyn/Sfn/Tardbp/Itgb1bp1/Wipf1/Kif5b/Hnrnpm/Cyp4f18/Prkcq/Mapk1/Tnf/Mdm2/Tnfrsf1a/Gas6/Hsp90aa1/Stom/Myo1c/Prkaa1/Tmem30a/Mapk14/Plk3/Vps35/Jup/Prkcd/Acsl1/Runx1/Adora2b/Chp1/Sorl1/Cib1/Vamp7/Golph3l/Zfp384/Dbi/Atf4/Tnfrsf11a/Akt2/Tmf1/Arhgef7/Wls/Ppia/Ptpn23/Oaz1/Selenot/Rufy3/Il1b/Ywhae/Irs2/Oxct1/Arpc2/Igf1/Hif1a/Pak1/Abca1/Tsg101/C2cd2l/Lgal…
GO:0007249	I-kappaB kinase/NF-kappaB signaling	195	-0.580533	-1.66157	0.000146644	0.0452103	0.0398888	2849	tags=36%, list=17%, signal=30%	Rbck1/Optn/Rela/Pink1/Tlr3/Ticam2/Lamtor5/Ripk1/Nlrc3/Tlr6/Hspb1/Ticam1/Tirap/Cd4/Trim8/Sirt1/Tnip3/Fyn/Ube2n/Cpne1/Ripk3/Traf6/Traf2/Nfkbid/Snip1/Ripk2/Tlr7/Tnf/Ube2i/Casp8/Prkcb/Map3k7/Trim30c/Trim14/Tab2/Zc3hav1/Sqstm1/Cx3cr1/Il1b/Traf5/Riok3/Traf3/Tfrc/Trim25/Myd88/Ctnnb1/Gstp1/Tifab/Tank/Trim34a/Bcl10/Traf1/Tgm2/S100a13/Pycard/Rhoa/Tmem106a/Trim30a/Relb/Tnip1/Cd36/Peli1/Tnfaip3/Sirpa/Gprc5b/…
GO:0000302	response to reactive oxygen species	169	-0.589307	-1.65434	0.000171635	0.0452103	0.0398888	2919	tags=41%, list=18%, signal=34%	Chuk/Pde8a/Rack1/Pdcd10/Rela/Ppargc1b/Pink1/Prdx1/Fos/Map3k5/Akr1b3/Il6/Bnip3/Ripk1/Setx/Bcl2/Sirt1/Lck/Ppp2cb/Casp6/Ncf1/Fyn/Ripk3/Traf2/Romo1/Mapk1/Foxo3/Prkaa1/Plk3/Pld2/Hk3/Prkcd/Itgav/Atp7a/Mapk3/Oser1/Psap/Anxa1/Agap3/Crk/Gch1/Lcn2/Hif1a/Gstp1/Plekha1/Lrrk2/Cflar/Hyal2/Ucp2/Ppp1r15b/Nfe2l2/Glrx/Mmp9/Jun/Prdx2/Adam9/Txn1/Hsph1/Ccr7/Cd36/Cdkn2a/Gpx1/Cfl1/Hp/Prdx5/Tnfaip3/Sirpa/Rhob/Sod2/Hmox1
GO:0034599	cellular response to oxidative stress	240	-0.547445	-1.59179	0.000185517	0.0452103	0.0398888	2919	tags=38%, list=18%, signal=32%	Chuk/Pde8a/Rack1/G6pdx/Pdcd10/Rela/Ppargc1b/Pink1/Prdx1/Fos/Aldh3b1/Map3k5/Akr1b3/Il6/Bnip3/Vkorc1l1/Tbc1d24/Ripk1/Tlr6/Setx/Trp53inp1/Hspb1/Arl6ip5/Bcl2/Sirt1/Prkra/Dapk1/Ncf1/Fyn/Ripk3/Traf2/Romo1/Oxr1/Mapk1/Foxo3/Tnf/Gskip/P4hb/Arnt/Prkaa1/Mapkap1/Coq7/Hk3/Prkcd/Nono/Chchd4/Slc11a2/Atf4/Sfpq/Atp7a/Etv5/Ppia/Mapk3/Oser1/Psap/Atp2a2/Selenos/Anxa1/Agap3/Crk/Gch1/Lcn2/Hif1a/Slc25a24/Cpeb2/Ctnnb1/U…
GO:0061077	chaperone-mediated protein folding	52	-0.756312	-1.84105	0.000193664	0.0452103	0.0398888	1492	tags=42%, list=9%, signal=39%	Bag1/Dnajc5/Chordc1/Hspa13/St13/Pdia4/Ptges3/Sdf2l1/Fkbp1b/Hspa8/H2-DMb2/Hspe1/H2-DMb1/Fkbp1a/H2-DMa/Hspa5/Fkbp5/Hsph1/Dnajb1/Hspa1a/Cd74/Hspa1b
GO:0033623	regulation of integrin activation	16	0.87117	1.90196	0.000207237	0.0452103	0.0398888	257	tags=31%, list=2%, signal=31%	Cxcl13/Selp/Cd24a/Plek/Fblim1
GO:0030031	cell projection assembly	422	-0.491986	-1.49156	0.000207579	0.0452103	0.0398888	1748	tags=19%, list=11%, signal=18%	Cfap410/Stap1/Tapt1/Rfx2/Hsp90aa1/C2cd3/Kctd17/Mapre1/Fnbp1l/Hdac4/Prkcd/Ndel1/Pxn/Exoc5/Dpysl3/Cdc14a/Atp6v1d/Vav2/Ehd4/Plekhm1/Snap29/Cdk10/Atp7a/Arhgef7/Atxn10/Sh3bp1/Ift172/Twf2/Cep120/Coro1c/Ptpn23/Ube2b/Rab5a/Ccdc88a/Arpc2/Rapgef6/Ttc39c/Ppp1r9b/Nckap1l/Pdgfb/Bbip1/Rhog/Golph3/Shtn1/Srf/Rap2a/Lpar1/Actr3/Cdc42/Snx10/Arf6/Srgap2/Ezr/Asap1/Twf1/Cdc42ep2/Ano6/Ehd1/Dnaaf3/Ocrl/Rac1/Dbnl/Nck1/Fs…
GO:1901215	negative regulation of neuron death	193	-0.574795	-1.64271	0.000212941	0.0452103	0.0398888	2911	tags=36%, list=18%, signal=30%	Ambra1/Rack1/Stxbp1/Optn/Pink1/Xiap/Il6/Alkbh1/Tbc1d24/Mag/Gclc/Bcl2/Ppp5c/Fmr1/Sirt1/Gba/Cdk5/Pik3ca/Hspd1/Gclm/Fyn/Inpp5a/Oxr1/Gbe1/Vps35/Bag1/Abcc1/Dnajc5/Nono/Sorl1/Creb1/Atf4/Nenf/Atp7a/Tnfrsf1b/Cpeb4/Wfs1/Cx3cr1/Stat3/Hyou1/Gpi1/Igf1/Hif1a/Slc23a2/Psmc1/Bcl2l1/Ctnnb1/Chmp4b/Lrrk2/Snx6/Lrp1/Cbl/Rhoa/Grn/Jun/Bax/Prdx2/Hsph1/Hsp90ab1/Kras/Cebpb/C5ar1/Adam8/Ccl5/Nrp1/Coro1a/Fpr2/Sod2/Hmox1
GO:0006364	rRNA processing	204	0.489818	1.59784	0.000215201	0.0452103	0.0398888	2840	tags=46%, list=17%, signal=38%	Rps28/Nsa2/Rps21/Rpl26/Rpl14/Rpl5/Rpl27/Exosc8/Ncl/Ftsj3/Pa2g4/Esf1/Pop5/Rps8/Znhit6/Trmt112/Rps7/Rsl1d1/Rps19/Rpl7/Rps14/Wdr43/Gar1/Nop14/Utp14a/Ddx52/Rpl35a/Pdcd11/Emg1/Nvl/Chd7/Exosc7/Dkc1/Bms1/Npm3/Nop10/Ngdn/Ddx21/Mettl16/Rps17/Nop53/Ddx18/Rps16/Bud23/Exosc6/Rps24/Sirt7/Mak16/Znhit3/Wdr74/Ebna1bp2/Mettl5/Ddx27/Rpl11/Rrp7a/Utp18/Gtpbp4/Rbfa/Riok1/Rpp38/Exosc1/Utp11/Nol11/Pin4/Ddx49/Exosc5/Rps…
GO:0072593	reactive oxygen species metabolic process	228	-0.554394	-1.60813	0.0002166	0.0452103	0.0398888	2120	tags=36%, list=13%, signal=32%	Atg5/Hspd1/Pikfyve/Ncf1/Vdac1/Fyn/Atp5g1/Rnf41/Ddit4/Ripk3/Dnm2/Cd47/Romo1/Foxo3/Tnf/Hsp90aa1/Birc2/Becn1/Gnai2/Coq7/Mapk14/Hdac4/Prkcd/Parl/Map3k7/Slc5a3/Atp7a/Akt2/Grb2/Prex1/Cx3cr1/Stat3/Ctns/Xdh/Ndufc2/Selenos/Il1b/Gch1/Igf1/Hif1a/Cyb5r4/Pdgfb/Ier3/Gstp1/Ncf2/Lrrk2/Ncf4/Itgam/Cflar/Cycs/Hbp1/Pdk3/Nfe2l2/Sh3pxd2b/Tspo/Cybb/Cxcl1/Prcp/Rhoa/Gnai3/Nrros/Klf4/Tmem106a/Rac1/Prdx2/Trim30a/Cd36/Pid1/…
GO:0006458	'de novo' protein folding	36	-0.793417	-1.84645	0.000217605	0.0452103	0.0398888	1492	tags=47%, list=9%, signal=43%	Bag1/Chchd4/Hspa13/St13/Ptges3/Sdf2l1/Hspa8/H2-DMb2/Hspe1/H2-DMb1/H2-DMa/Hspa5/Hsph1/Dnajb1/Hspa1a/Cd74/Hspa1b
GO:0051084	'de novo' posttranslational protein folding	36	-0.793417	-1.84645	0.000217605	0.0452103	0.0398888	1492	tags=47%, list=9%, signal=43%	Bag1/Chchd4/Hspa13/St13/Ptges3/Sdf2l1/Hspa8/H2-DMb2/Hspe1/H2-DMb1/H2-DMa/Hspa5/Hsph1/Dnajb1/Hspa1a/Cd74/Hspa1b
GO:0042254	ribosome biogenesis	289	0.444608	1.52864	0.000270176	0.0497946	0.0439336	2867	tags=43%, list=18%, signal=36%	mt-Rnr2/Rps27/Rbis/Rps28/Nsa2/Rps21/Rpl38/Rpl10/Rpl26/Cebpz/Rpl14/Rpl5/Rpl27/Exosc8/Ncl/Ftsj3/Rpl6/Pa2g4/Esf1/Mybbp1a/Pop5/Rps8/Znhit6/Trmt112/Rps7/Rsl1d1/Rps19/Rpl7/Rps14/Wdr43/Gar1/Nop14/Utp14a/Ddx52/Rpl35a/Mrpl36/Pdcd11/Emg1/Nvl/Chd7/Exosc7/Dkc1/Rps10/Bms1/Npm3/Nop10/Ngdn/Ddx21/Mettl16/Rps17/Nop53/Ddx18/Rps16/Bud23/Exosc6/Rps24/Gtf3a/Sirt7/Mak16/Surf6/Rps5/Znhit3/Wdr74/Ebna1bp2/Mettl5/Ddx27/Rp…
GO:0050863	regulation of T cell activation	288	-0.527667	-1.55395	0.000275403	0.0497946	0.0439336	2296	tags=30%, list=14%, signal=26%	Cd4/Lck/Gm5150/Tgfb1/Zfp608/Flot2/Hspd1/Spn/Jak3/Dlg1/Ripk3/Traf6/Nfkbid/Znhit1/Cd47/Lef1/Cd83/Prkcq/Efnb2/Ripk2/Ap3b1/Hsp90aa1/Sirpb1a/Icosl/Runx1/Tmem131l/Rc3h1/Slc7a1/Tnfrsf14/Dpp4/Lgals9/Ndfip1/Sirpb1c/Tnfrsf1b/Bcl6/Il1b/Anxa1/Tcf7/Igf1/Rc3h2/Btla/Tfrc/Nckap1l/Ctnnb1/Gm9733/Ccdc88b/H2-Oa/Bcl10/Lgals3/Cyp26b1/Itpkb/Cd244a/Tnfrsf21/Il7r/Socs6/Cbfb/Itgal/Pycard/Pik3r6/Rhoa/Fgl2/Prdx2/Prelid1/Nck…
