# Supplementary material for: Niclosamide targets the dynamic progression of macrophages for the resolution of endometriosis in a mouse model
Source: Commun Biol. 2022 Nov 11;5:1225. doi: 10.1038/s42003-022-04211-0 (PMC9652344; doi:10.1038/s42003-022-04211-0)
Supplement: Supplementary file 8 — Supplementary Data 5 [file 42003_2022_4211_MOESM8_ESM.xlsx]

## Sheet: Disruted genes by Retnla KO
Table S5 Genes and GO biogloical processes affected by in silico knockout of Retnla, Cfb and Timd4. (Genes, Retnla KO)
gene	distance	Z	FC	p.value	p.adj
Retnla	5.56173e-05	6.98765	882959	0	0
Gas6	2.80851e-06	4.13617	2251.5	0	0
Flt3	1.23988e-06	3.48011	438.809	1.96591e-97	6.56614e-94
Klrd1	1.20094e-06	3.45547	411.684	1.57576e-91	3.94729e-88
Sirpb1a	9.98809e-07	3.31456	284.764	6.87922e-64	1.3786e-60
Slamf7	9.54721e-07	3.28039	260.179	1.56834e-58	2.61912e-55
H2-Oa	8.58608e-07	3.20064	210.431	1.10611e-47	1.58331e-44
Napsa	8.29179e-07	3.1746	196.253	1.37268e-44	1.71928e-41
Ddr1	6.96649e-07	3.04575	138.531	5.57671e-32	6.20874e-29
Jaml	6.84533e-07	3.03288	133.755	6.18246e-31	6.19483e-28
Ms4a4c	6.55413e-07	3.00108	122.617	1.69154e-28	1.54084e-25
Otulinl	6.28993e-07	2.9711	112.93	2.23485e-26	1.8661e-23
Dpp4	5.91575e-07	2.92661	99.894	1.60776e-23	1.23921e-20
Grk3	5.76031e-07	2.90737	94.7133	2.20055e-22	1.57496e-19
Cd209a	5.36386e-07	2.85608	82.1248	1.27759e-19	8.53429e-17
Kmo	5.17582e-07	2.83054	76.4676	2.23855e-18	1.40189e-15
Ptchd1	4.55603e-07	2.73991	59.2506	1.3882e-14	8.18224e-12
Ccr2	4.29486e-07	2.69831	52.6523	3.9814e-13	2.21631e-10
Il1b	4.10743e-07	2.66701	48.1571	3.934e-12	2.07467e-09
Klri1	3.98921e-07	2.6466	45.425	1.58601e-11	7.94589e-09
Gpr141	3.98242e-07	2.64541	45.2703	1.7163e-11	8.18921e-09
Maf	3.97211e-07	2.6436	45.0363	1.93412e-11	8.79611e-09
Plxnd1	3.9684e-07	2.64295	44.9522	2.01907e-11	8.79611e-09
Pmaip1	3.9542e-07	2.64045	44.6311	2.37885e-11	9.93168e-09
Ms4a6b	3.84156e-07	2.62031	42.1245	8.56441e-11	3.43262e-08
Ddit4	3.80924e-07	2.61444	41.4187	1.22874e-10	4.73536e-08
Cd226	3.75756e-07	2.60495	40.3024	2.17545e-10	8.07334e-08
Tspan13	3.74083e-07	2.60185	39.9443	2.61309e-10	9.35114e-08
Cadm3	3.66692e-07	2.58801	38.3816	5.8179e-10	2.01019e-07
Apoe	3.50319e-07	2.55643	35.0306	3.24568e-09	1.0596e-06
Folr2	3.50222e-07	2.55624	35.0112	3.2782e-09	1.0596e-06
Slamf9	3.49318e-07	2.55446	34.8307	3.59663e-09	1.1262e-06
Mgl2	3.47203e-07	2.55027	34.4102	4.46369e-09	1.35534e-06
Efhd2	3.38003e-07	2.53178	32.6109	1.12584e-08	3.31793e-06
Cox6b2	3.35569e-07	2.52681	32.1428	1.43244e-08	4.10086e-06
Fcrls	3.27427e-07	2.50994	30.602	3.16772e-08	8.81681e-06
Sdc3	3.26742e-07	2.50851	30.4741	3.38357e-08	9.16307e-06
Syngr2	3.2179e-07	2.49804	29.5573	5.42867e-08	1.43145e-05
Ckb	3.19523e-07	2.4932	29.1423	6.72536e-08	1.7279e-05
Klrb1b	3.17908e-07	2.48974	28.8485	7.82685e-08	1.96063e-05
Ccl6	3.14708e-07	2.48282	28.2707	1.0548e-07	2.57784e-05
Gpr18	3.11841e-07	2.47657	27.7578	1.37493e-07	3.28019e-05
Aldh1a2	3.07041e-07	2.46598	26.9099	2.13166e-07	4.96726e-05
Clec10a	3.03899e-07	2.45898	26.3621	2.83043e-07	6.44566e-05
Batf3	3.0053e-07	2.45138	25.7807	3.82491e-07	8.51681e-05
Tctex1d2	3.00224e-07	2.45069	25.7283	3.93025e-07	8.5611e-05
Naaa	2.99063e-07	2.44805	25.5296	4.35651e-07	9.28771e-05
Plp2	2.96377e-07	2.44192	25.0731	5.51984e-07	0.000115227
Dhrs3	2.91325e-07	2.43025	24.2257	8.56818e-07	0.000173288
Rnase6	2.91219e-07	2.43	24.208	8.64711e-07	0.000173288
Epb41l1	2.8761e-07	2.42154	23.6118	1.17863e-06	0.000231567
Prtn3	2.86585e-07	2.41912	23.4438	1.28618e-06	0.000247837
Slc2a3	2.82041e-07	2.4083	22.7062	1.88753e-06	0.00035685
Limd2	2.80032e-07	2.40346	22.3839	2.23237e-06	0.00041423
Tbc1d9	2.79473e-07	2.40211	22.2946	2.33861e-06	0.000419032
Ctsb	2.79456e-07	2.40207	22.2919	2.34189e-06	0.000419032
Coro2a	2.67227e-07	2.37188	20.3836	6.33719e-06	0.00111401
Plekho1	2.64315e-07	2.3645	19.9418	7.98376e-06	0.00137869
Gfra2	2.64104e-07	2.36397	19.9099	8.11803e-06	0.00137869
Adam15	2.61538e-07	2.3574	19.5249	9.9295e-06	0.00165823
Ptms	2.60048e-07	2.35356	19.3031	1.11525e-05	0.00183194
Socs6	2.58636e-07	2.34991	19.094	1.24436e-05	0.00198362
Cyp27a1	2.58606e-07	2.34983	19.0897	1.24719e-05	0.00198362
Serpinb6a	2.56092e-07	2.34327	18.7202	1.51368e-05	0.00236986
Ppfia4	2.54717e-07	2.33966	18.5197	1.68156e-05	0.00259219
Bcl11a	2.51932e-07	2.3323	18.117	2.07739e-05	0.00310742
Chn2	2.51929e-07	2.33229	18.1166	2.07781e-05	0.00310742
Gda	2.50819e-07	2.32933	17.9572	2.25926e-05	0.00332909
Trerf1	2.49902e-07	2.32688	17.8262	2.42029e-05	0.00351468
Ciita	2.48731e-07	2.32374	17.6596	2.64179e-05	0.00378153
Rem1	2.47346e-07	2.32	17.4635	2.92881e-05	0.00413333
2022-09-06	2.46598e-07	2.31798	17.3579	3.09605e-05	0.00430867
Ear2	2.45425e-07	2.31479	17.1932	3.37637e-05	0.00463442
Actg1	2.45207e-07	2.3142	17.1627	3.43112e-05	0.00464592
Ccdc102a	2.4404e-07	2.31101	16.9997	3.73853e-05	0.00499468
Smim5	2.4007e-07	2.30007	16.4512	4.9919e-05	0.006512
Basp1	2.40036e-07	2.29997	16.4465	5.00423e-05	0.006512
Fgl2	2.39206e-07	2.29766	16.3329	5.31323e-05	0.00682546
Mgst1	2.37616e-07	2.29322	16.1165	5.9562e-05	0.00755458
Ms4a6c	2.36326e-07	2.28959	15.9419	6.53152e-05	0.00818073
Cd300c2	2.35647e-07	2.28767	15.8505	6.85499e-05	0.00847987
Gm9733	2.3478e-07	2.28522	15.734	7.29004e-05	0.00890808
Alox15	2.33715e-07	2.28219	15.5917	7.85981e-05	0.00948859
Rgs10	2.32765e-07	2.27949	15.4653	8.40361e-05	0.00997052
Bmyc	2.32674e-07	2.27922	15.4531	8.45803e-05	0.00997052
Marcks	2.31965e-07	2.2772	15.359	8.88947e-05	0.0103573
Amz1	2.31267e-07	2.27519	15.2668	9.33421e-05	0.0107504
Itgb7	2.28386e-07	2.26686	14.8887	0.000114042	0.0129852
Kctd12	2.27601e-07	2.26458	14.7866	0.000120389	0.0135539
Clec2i	2.26595e-07	2.26164	14.6562	0.00012901	0.0143632
Rtl5	2.23873e-07	2.25363	14.3062	0.000155351	0.0171056
Stap1	2.21742e-07	2.24729	14.0351	0.000179425	0.0195418
Prcp	2.21111e-07	2.2454	13.9554	0.000187204	0.0201697
H2-DMb1	2.20129e-07	2.24246	13.8316	0.000199942	0.021313
Trappc5	2.19434e-07	2.24037	13.7445	0.000209431	0.0218618
Sema4d	2.19433e-07	2.24036	13.7443	0.000209455	0.0218618
Cyp4f18	2.18048e-07	2.23618	13.5714	0.000229661	0.0237237
Kcnn4	2.1613e-07	2.23034	13.3336	0.000260688	0.026654
Hfe	2.14562e-07	2.22553	13.1409	0.000288919	0.0292421
4930523C07Rik	2.14335e-07	2.22483	13.1131	0.000293236	0.0293823
Wnk1	2.1409e-07	2.22407	13.0831	0.000297972	0.0295612
Sdc1	2.13654e-07	2.22273	13.0299	0.000306549	0.030114
Lyz2	2.12206e-07	2.21824	12.8539	0.00033677	0.0327615
Cd36	2.09407e-07	2.20949	12.517	0.000403257	0.03856
Hmox1	2.09375e-07	2.20939	12.5133	0.000404071	0.03856
Tns1	2.07776e-07	2.20434	12.3228	0.000447459	0.0416037
Mafb	2.07767e-07	2.20432	12.3218	0.000447695	0.0416037
Card11	2.07742e-07	2.20423	12.3188	0.000448423	0.0416037
Ap1s3	2.06681e-07	2.20087	12.1933	0.000479618	0.0440896
Psap	2.06361e-07	2.19985	12.1556	0.000489407	0.0445805
Ryr1	2.04527e-07	2.19398	11.9405	0.000549279	0.0495836
Gm46108	2.03372e-07	2.19025	11.8059	0.000590424	0.0523774
Lifr	2.03364e-07	2.19023	11.8051	0.000590684	0.0523774
Gramd4	2.00851e-07	2.18206	11.5151	0.000690335	0.0598853
Slc9a3r2	2.00847e-07	2.18205	11.5146	0.000690512	0.0598853
Cnn3	2.00782e-07	2.18184	11.5072	0.000693283	0.0598853
Rab11fip5	1.99813e-07	2.17866	11.3964	0.000735877	0.0630213
Blnk	1.99242e-07	2.17679	11.3313	0.000762097	0.0647137
H2-DMa	1.97403e-07	2.17071	11.1231	0.000852584	0.0716789
Cbr2	1.9729e-07	2.17033	11.1104	0.00085843	0.0716789
Mbnl1	1.96883e-07	2.16898	11.0646	0.000879926	0.0728666
Lbh	1.96475e-07	2.16762	11.0188	0.000901949	0.073216
H2-Ob	1.96428e-07	2.16746	11.0135	0.000904498	0.073216
Tspan33	1.96399e-07	2.16737	11.0103	0.000906066	0.073216
Mbp	1.95942e-07	2.16584	10.9591	0.000931428	0.0746633
Itgax	1.9559e-07	2.16466	10.9197	0.000951453	0.0755359
Stxbp6	1.95487e-07	2.16432	10.9082	0.000957391	0.0755359
Ctsd	1.9499e-07	2.16266	10.8529	0.000986413	0.0772176
S100a6	1.93359e-07	2.15716	10.6721	0.00108765	0.0844825
Anxa2	1.92607e-07	2.15461	10.5893	0.00113746	0.0876721
Mrc1	1.92335e-07	2.15369	10.5594	0.001156	0.0884207
Cbfa2t3	1.92032e-07	2.15266	10.5261	0.00117701	0.0893461
Rhob	1.91374e-07	2.15041	10.4541	0.00122377	0.0921965
Wnt11	1.91054e-07	2.14932	10.4191	0.00124717	0.0932583
Itga6	1.9013e-07	2.14615	10.3186	0.00131698	0.0977493
Pip4k2a	1.89299e-07	2.14329	10.2286	0.00138281	0.101881
E230016K23Rik	1.87159e-07	2.13588	9.99869	0.00156651	0.114573
Cd209c	1.86512e-07	2.13362	9.92958	0.00162643	0.118093
Prg4	1.86039e-07	2.13196	9.87931	0.00167148	0.120491
Rps11	1.83651e-07	2.12355	9.62731	0.00191705	0.137206
Cd84	1.8136e-07	2.11538	9.38869	0.00218328	0.153774
Lamp1	1.81333e-07	2.11528	9.38582	0.0021867	0.153774
Dhcr24	1.81269e-07	2.11505	9.37922	0.00219458	0.153774
Ass1	1.81024e-07	2.11417	9.35386	0.00222516	0.154834
Glul	1.80568e-07	2.11254	9.30683	0.00228301	0.157361
Idh1	1.80491e-07	2.11226	9.29893	0.00229288	0.157361
Ahcyl2	1.79847e-07	2.10993	9.23264	0.00237739	0.162051
Hr	1.77931e-07	2.10298	9.03697	0.00264574	0.179124
Slc28a2	1.77522e-07	2.10148	8.99547	0.00270649	0.182007
Eps8	1.77122e-07	2.10002	8.95502	0.00276708	0.184841
Rpl18	1.74983e-07	2.09214	8.74001	0.00311302	0.206573
Gng10	1.74223e-07	2.08932	8.66424	0.00324515	0.213098
Mtss1	1.74141e-07	2.08901	8.65605	0.00325977	0.213098
Abi3	1.74054e-07	2.08869	8.64747	0.00327517	0.213098
Igf1	1.73638e-07	2.08714	8.60617	0.00335025	0.216578
Plbd1	1.72565e-07	2.08313	8.50011	0.00355124	0.226295
Slc46a3	1.72438e-07	2.08265	8.48758	0.00357579	0.226295
Zbtb46	1.7235e-07	2.08232	8.47895	0.00359279	0.226295
Slc27a3	1.72333e-07	2.08226	8.47732	0.00359601	0.226295
Arhgef10	1.72244e-07	2.08192	8.4685	0.0036135	0.226295
Irf2bp2	1.71527e-07	2.07922	8.39813	0.00375606	0.233763
Ifi30	1.71212e-07	2.07803	8.36736	0.00382021	0.235788
Mcub	1.71137e-07	2.07775	8.36002	0.00383567	0.235788
Gltp	1.70482e-07	2.07527	8.29611	0.003973	0.242741
Espn	1.70285e-07	2.07453	8.27703	0.00401496	0.243818
Gm46485	1.69027e-07	2.06973	8.15518	0.00429384	0.259183
Lamp2	1.68533e-07	2.06784	8.10755	0.00440812	0.2638
Usp35	1.6847e-07	2.0676	8.10145	0.00442299	0.2638
Ifi207	1.67457e-07	2.0637	8.00438	0.00466643	0.276672
Rab31	1.66773e-07	2.06106	7.93906	0.0048379	0.285152
Pacs2	1.66041e-07	2.05822	7.86953	0.00502748	0.294593
Rps27	1.65713e-07	2.05695	7.83852	0.00511444	0.297946
Engase	1.65049e-07	2.05436	7.77577	0.00529516	0.304965
Bcl6	1.65046e-07	2.05435	7.77556	0.00529579	0.304965
Phlda1	1.62191e-07	2.04311	7.50886	0.00613961	0.351537
Daglb	1.61787e-07	2.0415	7.47148	0.00626841	0.356872
Macroh2a1	1.61539e-07	2.04051	7.44857	0.00634868	0.3594
Mical1	1.5887e-07	2.0298	7.20451	0.00727205	0.409359
E2f2	1.58753e-07	2.02933	7.19386	0.00731535	0.409496
Bmf	1.58079e-07	2.02659	7.1329	0.00756822	0.421298
Palld	1.57738e-07	2.0252	7.10215	0.00769915	0.426218
Ctnnd1	1.5731e-07	2.02346	7.06373	0.00786599	0.433062
Dock10	1.56883e-07	2.02172	7.02537	0.00803626	0.440018
Nabp1	1.56181e-07	2.01884	6.96264	0.00832293	0.451681
Prelid2	1.56141e-07	2.01867	6.95909	0.00833943	0.451681
2022-09-09	1.5521e-07	2.01484	6.87634	0.0087344	0.470531
Rab1a	1.54746e-07	2.01292	6.83529	0.00893743	0.478893
Hif1a	1.53874e-07	2.0093	6.75847	0.00933039	0.49729
Traf1	1.53626e-07	2.00827	6.73677	0.00944453	0.50071
Acp2	1.5308e-07	2.00599	6.68895	0.00970123	0.511612
Wipf1	1.52922e-07	2.00532	6.67511	0.00977686	0.512901
Emp1	1.52757e-07	2.00463	6.66075	0.00985597	0.513862
Ccnd2	1.52671e-07	2.00427	6.65321	0.00989773	0.513862
Ms4a8a	1.52238e-07	2.00245	6.61553	0.0101093	0.522142
Oxct1	1.5183e-07	2.00074	6.58015	0.0103122	0.529889
Kdm2b	1.50466e-07	1.99496	6.46243	0.0110179	0.563263
Trf	1.49903e-07	1.99257	6.41413	0.0113216	0.575848
Ptprc	1.49561e-07	1.99111	6.38491	0.0115094	0.582448
Prr5l	1.49195e-07	1.98954	6.35374	0.0117134	0.589791
Gm14548	1.48913e-07	1.98833	6.32972	0.0118731	0.594841
Atox1	1.48619e-07	1.98707	6.30478	0.0120413	0.600266
Sdcbp	1.48293e-07	1.98567	6.2771	0.0122308	0.606697
Zcchc24	1.47524e-07	1.98235	6.2122	0.0126873	0.622815
Tmem154	1.47513e-07	1.9823	6.21129	0.0126938	0.622815
Naga	1.47318e-07	1.98146	6.19488	0.012812	0.622815
Camkk2	1.47168e-07	1.98081	6.18221	0.0129041	0.622815
Rplp0	1.47162e-07	1.98078	6.18174	0.0129075	0.622815
Tenm4	1.47127e-07	1.98063	6.17884	0.0129287	0.622815
Tgfbi	1.4696e-07	1.97991	6.16481	0.0130317	0.624771
5031439G07Rik	1.46766e-07	1.97906	6.14854	0.0131521	0.627541
Klf6	1.46403e-07	1.97748	6.11816	0.01338	0.635391
Clec4a2	1.45763e-07	1.97469	6.06479	0.0137903	0.651787
Rubcnl	1.43815e-07	1.96611	5.90374	0.0151088	0.710751
Rnf141	1.43366e-07	1.96413	5.86697	0.0154276	0.722358
Rin2	1.43039e-07	1.96267	5.8402	0.015664	0.726432
Cdkn1a	1.42981e-07	1.96241	5.83551	0.0157059	0.726432
Glipr2	1.42847e-07	1.96182	5.82458	0.0158038	0.726432
Lgals9	1.42788e-07	1.96155	5.81976	0.0158471	0.726432
Zfhx3	1.42747e-07	1.96137	5.81643	0.0158771	0.726432
Ezr	1.42467e-07	1.96012	5.79361	0.0160845	0.732575
Upb1	1.41961e-07	1.95786	5.7525	0.0164652	0.746521
B2m	1.41514e-07	1.95585	5.71633	0.0168078	0.758622
Prkar2a	1.41217e-07	1.95452	5.69237	0.0170389	0.765372
Rpl18a	1.41126e-07	1.95411	5.68504	0.0171101	0.765372
Synpo	1.40756e-07	1.95244	5.65527	0.017403	0.771796
Lrg1	1.40718e-07	1.95227	5.65225	0.017433	0.771796
Spn	1.40584e-07	1.95166	5.64149	0.0175403	0.771796
Cyfip1	1.40547e-07	1.95149	5.63852	0.01757	0.771796
Aff3	1.40462e-07	1.95111	5.63167	0.0176389	0.771796
Fcor	1.40199e-07	1.94992	5.61062	0.0178519	0.777723
Gnaq	1.39638e-07	1.94737	5.56579	0.0183148	0.792369
Zyx	1.396e-07	1.9472	5.56278	0.0183463	0.792369
Skint3	1.39191e-07	1.94534	5.53025	0.0186904	0.801567
Gm46894	1.39158e-07	1.94518	5.52756	0.0187192	0.801567
Qpct	1.38698e-07	1.94308	5.4911	0.0191135	0.814968
Mras	1.38052e-07	1.94012	5.44006	0.01968	0.835566
Ramp1	1.37831e-07	1.9391	5.4227	0.0198766	0.840353
Ltbp1	1.37583e-07	1.93796	5.40315	0.0201004	0.846244
Rp2	1.3734e-07	1.93684	5.38413	0.0203208	0.851942
Ninj1	1.37122e-07	1.93583	5.36701	0.0205211	0.855157
Lgmn	1.37071e-07	1.9356	5.36302	0.0205682	0.855157
Fau	1.36692e-07	1.93384	5.33339	0.0209207	0.86622
C5ar1	1.36533e-07	1.93311	5.32105	0.0210693	0.868785
Ifnar2	1.36356e-07	1.93228	5.30722	0.0212372	0.872119
F13a1	1.36021e-07	1.93072	5.2812	0.0215569	0.881632
Abca1	1.35725e-07	1.92934	5.25823	0.0218432	0.889711
Canx	1.34643e-07	1.92428	5.17475	0.0229174	0.929687
Ap2m1	1.33781e-07	1.92021	5.10868	0.0238065	0.961858
Armc8	1.33346e-07	1.91815	5.07549	0.0242664	0.976503
Atp6v1a	1.33136e-07	1.91715	5.05951	0.0244911	0.981605
BC035044	1.3299e-07	1.91646	5.04846	0.0246478	0.983949
Syk	1.32487e-07	1.91406	5.01031	0.0251968	1
Tmem106a	1.32106e-07	1.91224	4.98153	0.0256194	1
Klhl9	1.31774e-07	1.91065	4.95652	0.0259925	1
Gngt2	1.31761e-07	1.91059	4.95553	0.0260073	1
Jund	1.31576e-07	1.9097	4.94167	0.0262167	1
Grn	1.31501e-07	1.90934	4.93602	0.0263025	1
Ano6	1.31271e-07	1.90824	4.91881	0.0265658	1
Cytip	1.30779e-07	1.90586	4.88196	0.0271387	1
Prkcd	1.30595e-07	1.90498	4.86829	0.0273547	1
Ptafr	1.30199e-07	1.90306	4.83875	0.027827	1
Tiam1	1.30193e-07	1.90303	4.8383	0.0278344	1
Cd93	1.30152e-07	1.90283	4.83526	0.0278834	1
Rps13	1.2997e-07	1.90195	4.82177	0.0281024	1
Gsn	1.29891e-07	1.90156	4.8159	0.0281983	1
Metrnl	1.29872e-07	1.90147	4.81451	0.028221	1
Aldoc	1.29307e-07	1.89872	4.77267	0.028915	1
Smad7	1.28996e-07	1.8972	4.74977	0.0293023	1
Phf11a	1.28792e-07	1.89621	4.73477	0.0295588	1
Ccl9	1.28786e-07	1.89617	4.73429	0.029567	1
Zswim6	1.28758e-07	1.89604	4.73223	0.0296024	1
Pitpnc1	1.26804e-07	1.8864	4.58968	0.032165	1
6430548M08Rik	1.25946e-07	1.88213	4.52779	0.0333487	1
Hopx	1.25861e-07	1.88171	4.52171	0.0334673	1
Cacna1d	1.25353e-07	1.87916	4.48525	0.0341885	1
Adam19	1.25286e-07	1.87883	4.48051	0.0342834	1
Rpn1	1.25214e-07	1.87846	4.47534	0.0343874	1
B4galt4	1.23799e-07	1.87132	4.37474	0.0364754	1
Mfsd5	1.23781e-07	1.87123	4.37346	0.0365027	1
Fbrsl1	1.23503e-07	1.86981	4.35384	0.0369256	1
Gm1966	1.232e-07	1.86827	4.33251	0.0373912	1
Cd9	1.22996e-07	1.86723	4.31822	0.0377064	1
Cd2	1.22596e-07	1.86519	4.29015	0.0383339	1
Arhgap18	1.22574e-07	1.86507	4.2886	0.0383688	1
Arhgef12	1.22571e-07	1.86506	4.28839	0.0383735	1
Cltc	1.22513e-07	1.86476	4.28434	0.038465	1
Limd1	1.21849e-07	1.86135	4.23805	0.0395276	1
Icam2	1.21315e-07	1.8586	4.20095	0.0404014	1
Fn1	1.21286e-07	1.85845	4.19894	0.0404492	1
Rogdi	1.2066e-07	1.8552	4.15573	0.0414939	1
Alcam	1.20629e-07	1.85504	4.15359	0.0415464	1
Me2	1.20355e-07	1.85362	4.13476	0.042011	1
Rps3	1.20172e-07	1.85266	4.12217	0.0423247	1
Cryl1	1.19876e-07	1.85112	4.10191	0.0428347	1
Adgre1	1.19875e-07	1.85111	4.10182	0.042837	1
Cstb	1.19855e-07	1.85101	4.10046	0.0428717	1
Cd24a	1.19523e-07	1.84927	4.07777	0.043451	1
Pygl	1.19207e-07	1.84761	4.05622	0.044009	1
Gnpda1	1.19146e-07	1.84729	4.05208	0.0441169	1
Pf4	1.19128e-07	1.8472	4.05089	0.044148	1
Galnt2	1.18525e-07	1.84402	4.00998	0.0452317	1
Rpl21	1.18206e-07	1.84234	3.9884	0.0458146	1
S100a11	1.17346e-07	1.83777	3.9306	0.0474149	1
Tmcc1	1.16842e-07	1.83508	3.89688	0.0483759	1
Nfia	1.16826e-07	1.83499	3.89579	0.0484072	1
Btla	1.16818e-07	1.83495	3.89531	0.0484211	1
1700025G04Rik	1.16151e-07	1.83137	3.85092	0.0497187	1
Aplp2	1.1553e-07	1.82802	3.80987	0.0509514	1
Scd2	1.15525e-07	1.828	3.80952	0.050962	1
Slc7a8	1.15323e-07	1.8269	3.79622	0.0513683	1
Far1	1.15045e-07	1.8254	3.77796	0.051932	1
Spred1	1.14938e-07	1.82482	3.7709	0.0521515	1
Twf2	1.14833e-07	1.82425	3.76405	0.0523657	1
Tbc1d2b	1.14587e-07	1.82291	3.74793	0.0528728	1
Vrk1	1.1455e-07	1.8227	3.74547	0.0529507	1
Kynu	1.14542e-07	1.82266	3.74496	0.0529671	1
Serpinb8	1.14442e-07	1.82212	3.73845	0.0531738	1
Ocrl	1.14426e-07	1.82203	3.73738	0.0532077	1
Bri3bp	1.14347e-07	1.8216	3.73226	0.0533711	1
Cd164	1.14088e-07	1.82019	3.71536	0.0539142	1
Tnfrsf1b	1.14065e-07	1.82006	3.71388	0.0539619	1
Clec7a	1.13634e-07	1.8177	3.68584	0.0548765	1
Iqgap1	1.13468e-07	1.81679	3.67509	0.0552312	1
Irf4	1.13419e-07	1.81652	3.67189	0.0553375	1
Rpl27a	1.13282e-07	1.81576	3.66302	0.0556326	1
Bcl2a1d	1.13059e-07	1.81454	3.64864	0.0561151	1
Slc8b1	1.12904e-07	1.81368	3.63863	0.0564535	1
Khk	1.12708e-07	1.8126	3.62599	0.0568836	1
Rxra	1.12454e-07	1.8112	3.60971	0.0574433	1
Gm13479	1.11998e-07	1.80866	3.58046	0.0584629	1
Fnbp1	1.11612e-07	1.80651	3.55582	0.0593371	1
C3ar1	1.11524e-07	1.80603	3.55026	0.0595362	1
Adgrg6	1.11298e-07	1.80476	3.53583	0.0600564	1
Selenop	1.10806e-07	1.802	3.50464	0.0611971	1
Pik3cd	1.10532e-07	1.80047	3.48738	0.0618383	1
Glipr1	1.10042e-07	1.7977	3.45649	0.0630039	1
Bcam	1.09771e-07	1.79617	3.43948	0.0636556	1
Sgpp1	1.09518e-07	1.79474	3.42365	0.0642688	1
Cd47	1.09292e-07	1.79345	3.40954	0.0648205	1
Kif19a	1.09288e-07	1.79343	3.40931	0.0648297	1
Gpx1	1.09288e-07	1.79343	3.40929	0.0648305	1
Hp	1.09199e-07	1.79292	3.40375	0.0650485	1
Smagp	1.0918e-07	1.79281	3.40253	0.0650963	1
Rpl17	1.09133e-07	1.79255	3.39965	0.0652102	1
Mcemp1	1.0882e-07	1.79076	3.38014	0.0659865	1
Slpi	1.08671e-07	1.78991	3.3709	0.0663576	1
Rpl9	1.0835e-07	1.78808	3.35106	0.067162	1
Gpr132	1.08106e-07	1.78668	3.33594	0.0677815	1
H2-DMb2	1.08007e-07	1.78611	3.32982	0.0680342	1
Ehd1	1.07952e-07	1.78579	3.32645	0.0681739	1
Lilrb4a	1.07727e-07	1.7845	3.31261	0.0687502	1
Slc7a2	1.0745e-07	1.7829	3.29561	0.0694652	1
Sub1	1.07408e-07	1.78266	3.29299	0.0695763	1
Sqor	1.07332e-07	1.78222	3.28837	0.0697722	1
Atp1a1	1.06979e-07	1.78018	3.26679	0.070696	1
Adcy7	1.06844e-07	1.77939	3.2585	0.0710539	1
Hgsnat	1.06772e-07	1.77898	3.25412	0.0712441	1
Rab11fip1	1.067e-07	1.77856	3.24977	0.0714336	1
Agtrap	1.06521e-07	1.77752	3.23882	0.0719125	1
Tbxas1	1.05957e-07	1.77423	3.20462	0.0734306	1
Galnt7	1.05948e-07	1.77418	3.20409	0.0734542	1
Fabp5	1.05941e-07	1.77413	3.20365	0.0734739	1
Vsir	1.05822e-07	1.77344	3.19647	0.0737972	1
Slc6a6	1.05488e-07	1.77148	3.17631	0.0747135	1
Etv1	1.05375e-07	1.77082	3.16954	0.0750234	1
Mefv	1.05173e-07	1.76963	3.15738	0.0755842	1
Rps7	1.05041e-07	1.76885	3.14948	0.0759512	1
Crip1	1.04695e-07	1.76681	3.12878	0.0769211	1
C1qc	1.04689e-07	1.76677	3.12839	0.0769398	1
Gm4258	1.04262e-07	1.76424	3.10291	0.0781524	1
Rps15a	1.04149e-07	1.76357	3.0962	0.0784754	1
Hip1	1.0365e-07	1.7606	3.06662	0.0799157	1
Tspan14	1.0341e-07	1.75917	3.05244	0.0806161	1
Ccl24	1.03249e-07	1.7582	3.0429	0.0810909	1
Rassf5	1.03171e-07	1.75774	3.03835	0.0813187	1
Add3	1.03168e-07	1.75772	3.03816	0.0813279	1
Nfatc2	1.02915e-07	1.7562	3.02325	0.0820789	1
Gm36161	1.02835e-07	1.75573	3.01858	0.0823157	1
Atp8b2	1.02722e-07	1.75504	3.01192	0.0826541	1
Tpm4	1.02602e-07	1.75432	3.00491	0.0830125	1
Rpl11	1.0216e-07	1.75166	2.9791	0.084346	1
Rpl15	1.02153e-07	1.75162	2.97869	0.0843674	1
Mef2a	1.02126e-07	1.75145	2.97712	0.0844495	1
Rpl32	1.02067e-07	1.75109	2.97363	0.0846316	1
Ptprs	1.01491e-07	1.7476	2.94016	0.0864023	1
Cndp2	1.01351e-07	1.74675	2.93209	0.086835	1
Sema4a	1.0102e-07	1.74473	2.91294	0.0878716	1
Plin2	1.00894e-07	1.74396	2.90569	0.0882675	1
Mindy1	1.00752e-07	1.74309	2.8975	0.0887168	1
Laptm5	1.00499e-07	1.74154	2.88298	0.0895203	1
Galnt1	1.00419e-07	1.74105	2.87839	0.0897759	1
Arhgap26	1.00418e-07	1.74105	2.87837	0.0897769	1
Sh3bgrl	1.00065e-07	1.73888	2.85815	0.0909117	1
Tpp1	9.99079e-08	1.73791	2.84918	0.0914207	1
Tuba1a	9.98119e-08	1.73731	2.8437	0.0917325	1
Fndc3b	9.97405e-08	1.73687	2.83964	0.0919649	1
Fxyd2	9.94452e-08	1.73505	2.82285	0.0929313	1
Ltb	9.90446e-08	1.73256	2.80015	0.0942556	1
Samhd1	9.87365e-08	1.73064	2.78276	0.095284	1
Psd4	9.85945e-08	1.72976	2.77476	0.095761	1
C2cd2l	9.85548e-08	1.72951	2.77252	0.095895	1
Rab11a	9.84918e-08	1.72911	2.76898	0.0961073	1
App	9.8486e-08	1.72908	2.76865	0.0961269	1
Acss1	9.84348e-08	1.72876	2.76578	0.0962999	1
Xbp1	9.81399e-08	1.72691	2.74923	0.0973011	1
Cyth4	9.80779e-08	1.72652	2.74576	0.0975127	1
Sec14l1	9.79774e-08	1.72589	2.74013	0.0978566	1
Rps5	9.79181e-08	1.72552	2.73682	0.0980598	1
Slamf8	9.77174e-08	1.72426	2.72561	0.0987503	1
Ptpn18	9.76394e-08	1.72377	2.72126	0.09902	1
Surf4	9.72932e-08	1.72158	2.702	0.100223	1
Selp	9.71562e-08	1.72072	2.69439	0.100702	1
Rbpj	9.69759e-08	1.71958	2.6844	0.101335	1
H13	9.6974e-08	1.71956	2.6843	0.101342	1
Fcna	9.67946e-08	1.71843	2.67437	0.101976	1
Rpl27	9.66625e-08	1.71759	2.66708	0.102444	1
Rpl39	9.63342e-08	1.7155	2.64899	0.103615	1
Otof	9.62986e-08	1.71527	2.64703	0.103743	1
Rad51b	9.61239e-08	1.71415	2.63744	0.104372	1
Tns3	9.51396e-08	1.70784	2.5837	0.107969	1
Tlr4	9.51e-08	1.70758	2.58155	0.108116	1
Rpl26	9.5092e-08	1.70753	2.58112	0.108145	1
Traf5	9.50145e-08	1.70703	2.57691	0.108433	1
Rps24	9.48224e-08	1.70579	2.5665	0.109149	1
Rap1b	9.4593e-08	1.7043	2.5541	0.110008	1
Tmem64	9.45169e-08	1.70381	2.54999	0.110295	1
2610507B11Rik	9.35486e-08	1.6975	2.49801	0.11399	1
Scd1	9.35103e-08	1.69725	2.49597	0.114138	1
Ikzf1	9.3317e-08	1.69598	2.48566	0.114888	1
Tmbim1	9.32813e-08	1.69574	2.48376	0.115027	1
F630028O10Rik	9.32699e-08	1.69567	2.48315	0.115071	1
Tnip3	9.31794e-08	1.69508	2.47833	0.115425	1
Slc9a7	9.28591e-08	1.69297	2.46133	0.11668	1
Diras2	9.28105e-08	1.69265	2.45875	0.116872	1
Pid1	9.26719e-08	1.69173	2.45141	0.11742	1
Serpinb10	9.24261e-08	1.69011	2.43842	0.118395	1
Rps10	9.24134e-08	1.69002	2.43775	0.118446	1
Gpx4	9.22594e-08	1.689	2.42964	0.11906	1
Ubl3	9.21884e-08	1.68853	2.4259	0.119345	1
Rpl19	9.20284e-08	1.68747	2.41749	0.119987	1
C4b	9.20164e-08	1.68739	2.41685	0.120036	1
Lsr	9.16287e-08	1.68481	2.39653	0.121605	1
Atp6ap1	9.16197e-08	1.68475	2.39606	0.121641	1
Csk	9.1339e-08	1.68287	2.3814	0.122787	1
Rpl28	9.12424e-08	1.68222	2.37637	0.123184	1
Pianp	9.11753e-08	1.68177	2.37287	0.12346	1
Rin3	9.1157e-08	1.68165	2.37192	0.123535	1
Sash3	9.11077e-08	1.68132	2.36935	0.123738	1
Serinc1	9.11036e-08	1.68129	2.36914	0.123755	1
Cers5	9.09745e-08	1.68043	2.36243	0.124288	1
Gata6	9.09613e-08	1.68034	2.36175	0.124343	1
Crybg1	9.0955e-08	1.6803	2.36142	0.124369	1
Anxa4	9.09521e-08	1.68028	2.36127	0.124381	1
2022-03-08	9.07472e-08	1.6789	2.35064	0.125231	1
Rpl34	9.05766e-08	1.67775	2.34181	0.125943	1
Dmpk	9.04965e-08	1.67721	2.33767	0.126278	1
Rps16	9.00982e-08	1.67451	2.31714	0.127955	1
Zdhhc23	9.0076e-08	1.67436	2.316	0.128049	1
Gapt	9.00454e-08	1.67416	2.31442	0.128179	1
Filip1l	8.98399e-08	1.67276	2.30387	0.129052	1
Csf1r	8.97943e-08	1.67245	2.30153	0.129246	1
Mcfd2	8.96585e-08	1.67153	2.29458	0.129827	1
Reep3	8.9601e-08	1.67114	2.29164	0.130073	1
Ywhah	8.95616e-08	1.67087	2.28962	0.130242	1
Samsn1	8.95308e-08	1.67066	2.28805	0.130374	1
2022-09-08	8.89046e-08	1.66638	2.25615	0.133084	1
Dok2	8.88793e-08	1.6662	2.25487	0.133195	1
Mib1	8.88177e-08	1.66578	2.25175	0.133464	1
Fli1	8.86547e-08	1.66466	2.24348	0.134178	1
Sulf2	8.86507e-08	1.66463	2.24328	0.134196	1
Cpd	8.85118e-08	1.66368	2.23626	0.134807	1
Wdr1	8.80333e-08	1.66037	2.21214	0.136928	1
Mbnl2	8.78989e-08	1.65944	2.2054	0.137529	1
Ncf1	8.78607e-08	1.65918	2.20348	0.1377	1
Coro1c	8.76258e-08	1.65755	2.19171	0.138755	1
Parvb	8.7438e-08	1.65624	2.18233	0.139603	1
Mlxipl	8.73824e-08	1.65585	2.17955	0.139855	1
Lemd2	8.72697e-08	1.65507	2.17394	0.140367	1
Aldh2	8.71413e-08	1.65417	2.16754	0.140951	1
LOC108167922	8.70847e-08	1.65378	2.16473	0.14121	1
Tmem168	8.70052e-08	1.65322	2.16078	0.141573	1
Cfh	8.69973e-08	1.65316	2.16039	0.141609	1
Scimp	8.69645e-08	1.65294	2.15876	0.141759	1
Atp6v0a1	8.69572e-08	1.65288	2.15839	0.141793	1
Cd200r1	8.67134e-08	1.65118	2.14631	0.142913	1
Polr3gl	8.64712e-08	1.64947	2.13434	0.144033	1
Lmo1	8.64651e-08	1.64943	2.13403	0.144061	1
Il6st	8.64233e-08	1.64914	2.13197	0.144255	1
Smim3	8.63861e-08	1.64888	2.13014	0.144428	1
Hsp90b1	8.63656e-08	1.64873	2.12912	0.144523	1
Capn2	8.6362e-08	1.64871	2.12895	0.14454	1
Anxa5	8.6314e-08	1.64837	2.12658	0.144763	1
Capn1	8.60469e-08	1.64648	2.11344	0.14601	1
Rala	8.58756e-08	1.64527	2.10503	0.146815	1
Tppp3	8.57938e-08	1.64469	2.10103	0.1472	1
Tmem229a	8.56959e-08	1.644	2.09623	0.147662	1
Pafah1b3	8.56587e-08	1.64373	2.09442	0.147838	1
Phf11b	8.53998e-08	1.64189	2.08177	0.149067	1
Selenbp1	8.53727e-08	1.6417	2.08045	0.149196	1
Comt	8.52638e-08	1.64093	2.07515	0.149715	1
Arhgdia	8.48899e-08	1.63826	2.05699	0.151509	1
Map3k11	8.48093e-08	1.63768	2.05308	0.151898	1
Pkp3	8.47922e-08	1.63756	2.05225	0.151981	1
Emilin1	8.46655e-08	1.63665	2.04613	0.152594	1
Chpf	8.45619e-08	1.63591	2.04113	0.153096	1
Egr2	8.44294e-08	1.63495	2.03473	0.153742	1
Gm20619	8.41537e-08	1.63297	2.02146	0.15509	1
Zmiz2	8.41518e-08	1.63296	2.02137	0.155099	1
Tcn2	8.40735e-08	1.63239	2.01761	0.155483	1
Ptpn22	8.40642e-08	1.63232	2.01717	0.155529	1
Zmynd8	8.40401e-08	1.63215	2.01601	0.155648	1
Rpsa	8.39265e-08	1.63133	2.01057	0.156207	1
Pepd	8.39156e-08	1.63125	2.01004	0.156261	1
Sh2d1b1	8.38365e-08	1.63068	2.00625	0.156652	1
Nupr1	8.38093e-08	1.63048	2.00495	0.156786	1
Grina	8.36392e-08	1.62925	1.99682	0.157629	1
Tmem123	8.3624e-08	1.62914	1.9961	0.157705	1
Eif3f	8.36143e-08	1.62907	1.99563	0.157753	1
F5	8.36056e-08	1.62901	1.99522	0.157796	1
Lbp	8.33396e-08	1.62707	1.98254	0.159123	1
Ndnf	8.31913e-08	1.62599	1.97549	0.159866	1
Nck1	8.31201e-08	1.62547	1.97211	0.160224	1
Gprc5b	8.29642e-08	1.62434	1.96472	0.161009	1
Nfe2	8.2695e-08	1.62237	1.95199	0.162372	1
Gpr183	8.25521e-08	1.62132	1.94525	0.163099	1
Cers6	8.23648e-08	1.61994	1.93644	0.164056	1
Sppl2a	8.23513e-08	1.61985	1.9358	0.164125	1
Dnm1	8.20663e-08	1.61775	1.92243	0.16559	1
Ywhab	8.16442e-08	1.61462	1.9027	0.167776	1
Ahnak	8.15365e-08	1.61383	1.89768	0.168338	1
Arf6	8.14574e-08	1.61324	1.894	0.168751	1
Mta3	8.12338e-08	1.61158	1.88362	0.169923	1
Rpl13	8.11393e-08	1.61087	1.87924	0.17042	1
Adgb	8.0986e-08	1.60973	1.87215	0.171229	1
Mertk	8.07952e-08	1.6083	1.86334	0.17224	1
Pltp	8.07219e-08	1.60775	1.85996	0.17263	1
Aldh3b1	8.06989e-08	1.60758	1.8589	0.172752	1
Gas2l1	8.05142e-08	1.6062	1.8504	0.173737	1
Atp1b3	8.04667e-08	1.60584	1.84821	0.173991	1
Tspan4	8.04486e-08	1.6057	1.84738	0.174088	1
Blvrb	8.04234e-08	1.60551	1.84623	0.174223	1
H2afz	8.03955e-08	1.6053	1.84495	0.174372	1
Plin3	8.03724e-08	1.60513	1.84388	0.174497	1
Snx5	8.03704e-08	1.60512	1.84379	0.174507	1
Degs1	8.02905e-08	1.60451	1.84013	0.174936	1
Mfsd11	8.00512e-08	1.60271	1.82918	0.176225	1
Atp6v1e1	8.00357e-08	1.60259	1.82847	0.176308	1
Kbtbd11	8.00273e-08	1.60253	1.82809	0.176354	1
Ythdf1	7.99751e-08	1.60214	1.8257	0.176636	1
H2-Eb1	7.99261e-08	1.60177	1.82346	0.176902	1
Spib	7.9888e-08	1.60148	1.82173	0.177108	1
Rps9	7.98696e-08	1.60134	1.82089	0.177208	1
Fam168a	7.98472e-08	1.60117	1.81986	0.177329	1
Ctla2b	7.96955e-08	1.60002	1.81296	0.178154	1
Rbms1	7.96943e-08	1.60001	1.8129	0.17816	1
Dnah12	7.94234e-08	1.59796	1.8006	0.17964	1
B4galnt1	7.92337e-08	1.59651	1.79201	0.180682	1
Arhgef6	7.91723e-08	1.59605	1.78923	0.18102	1
Plxnb2	7.90305e-08	1.59496	1.78283	0.181803	1
Lsp1	7.89581e-08	1.59441	1.77956	0.182203	1
Serpinb1a	7.87554e-08	1.59286	1.77044	0.183328	1
Rps3a1	7.87058e-08	1.59248	1.76821	0.183604	1
Cnr2	7.85249e-08	1.59109	1.76009	0.184614	1
Cd81	7.83836e-08	1.59001	1.75376	0.185405	1
Twf1	7.82999e-08	1.58936	1.75002	0.185875	1
C1qb	7.82721e-08	1.58915	1.74878	0.186031	1
Vwa5a	7.82454e-08	1.58894	1.74758	0.186181	1
Cyfip2	7.7938e-08	1.58657	1.73388	0.187917	1
Atp2b1	7.75179e-08	1.58331	1.71524	0.190307	1
Htra3	7.74715e-08	1.58295	1.71318	0.190573	1
Rpl12	7.74425e-08	1.58273	1.7119	0.190739	1
Tes	7.74137e-08	1.5825	1.71063	0.190904	1
Tbc1d8	7.74042e-08	1.58243	1.71021	0.190959	1
Pdcd6ip	7.73545e-08	1.58204	1.70801	0.191244	1
Elmo2	7.73189e-08	1.58177	1.70644	0.191448	1
Il13ra1	7.71235e-08	1.58024	1.69783	0.192573	1
Pld3	7.71193e-08	1.58021	1.69764	0.192597	1
Fgd4	7.70853e-08	1.57994	1.69614	0.192793	1
Slc5a3	7.69254e-08	1.57869	1.68912	0.193717	1
Rps14	7.67612e-08	1.57741	1.68191	0.19467	1
Rpl36	7.67333e-08	1.57719	1.68069	0.194833	1
Nfic	7.6675e-08	1.57673	1.67814	0.195172	1
Ankrd13a	7.64421e-08	1.5749	1.66796	0.196533	1
Cysltr1	7.64284e-08	1.57479	1.66736	0.196612	1
Ifitm2	7.63929e-08	1.57451	1.66581	0.196821	1
Gm38832	7.63131e-08	1.57389	1.66233	0.197289	1
Tmem37	7.62798e-08	1.57362	1.66088	0.197484	1
Akt3	7.62696e-08	1.57354	1.66044	0.197544	1
Copz1	7.61597e-08	1.57268	1.65566	0.198191	1
Ppp3r1	7.61204e-08	1.57237	1.65395	0.198422	1
Ptgir	7.59525e-08	1.57104	1.64666	0.199414	1
Sem1	7.59254e-08	1.57082	1.64549	0.199574	1
Dusp3	7.56381e-08	1.56854	1.63306	0.201281	1
Kctd17	7.55742e-08	1.56804	1.6303	0.201662	1
Fabp4	7.55209e-08	1.56761	1.628	0.20198	1
Rps18	7.55053e-08	1.56749	1.62732	0.202074	1
Btg1	7.54425e-08	1.56699	1.62462	0.202449	1
Lcp2	7.53709e-08	1.56642	1.62154	0.202878	1
Inka1	7.53514e-08	1.56626	1.6207	0.202994	1
Abcg3	7.5095e-08	1.56422	1.60969	0.204536	1
Uba52	7.50208e-08	1.56362	1.60651	0.204983	1
Rps4x	7.49899e-08	1.56337	1.60518	0.20517	1
Slc30a4	7.48029e-08	1.56187	1.59719	0.206302	1
Rpl14	7.43735e-08	1.55842	1.57891	0.208918	1
L1cam	7.43183e-08	1.55797	1.57656	0.209257	1
Ccdc50	7.42425e-08	1.55736	1.57335	0.209721	1
Klf9	7.41152e-08	1.55633	1.56796	0.210504	1
Dse	7.40624e-08	1.5559	1.56572	0.210829	1
Rpl30	7.40501e-08	1.5558	1.5652	0.210905	1
Cd300ld	7.39428e-08	1.55493	1.56067	0.211567	1
Arhgef10l	7.38488e-08	1.55417	1.5567	0.212148	1
Espl1	7.38209e-08	1.55395	1.55553	0.212321	1
Cox6a1	7.36359e-08	1.55244	1.54774	0.213469	1
Mfsd6	7.34724e-08	1.55111	1.54088	0.214487	1
Atp6v1b2	7.34443e-08	1.55088	1.5397	0.214662	1
Wfdc17	7.34332e-08	1.55079	1.53923	0.214732	1
Etv5	7.34241e-08	1.55071	1.53885	0.214789	1
Gab1	7.33247e-08	1.5499	1.53469	0.21541	1
Plac8	7.32879e-08	1.5496	1.53315	0.21564	1
Litaf	7.32639e-08	1.5494	1.53214	0.215791	1
Lmo4	7.30636e-08	1.54777	1.52378	0.217048	1
Lyz1	7.30084e-08	1.54731	1.52148	0.217396	1
Mbtd1	7.27827e-08	1.54546	1.51208	0.218821	1
Rnasel	7.26467e-08	1.54434	1.50644	0.219683	1
Saa3	7.2569e-08	1.5437	1.50322	0.220177	1
Arl6ip5	7.23839e-08	1.54217	1.49556	0.221356	1
Rpl8	7.23497e-08	1.54189	1.49415	0.221574	1
LOC115488277	7.22456e-08	1.54102	1.48985	0.222239	1
Ssr4	7.21994e-08	1.54064	1.48794	0.222536	1
Tapbp	7.21049e-08	1.53986	1.48405	0.223141	1
Tkt	7.20287e-08	1.53922	1.48092	0.223631	1
Kitl	7.18676e-08	1.53788	1.4743	0.224669	1
Snx2	7.17635e-08	1.53702	1.47003	0.225341	1
Resf1	7.17424e-08	1.53684	1.46917	0.225477	1
Mrtfb	7.15999e-08	1.53565	1.46334	0.2264	1
Srebf2	7.15985e-08	1.53564	1.46328	0.226409	1
Tnfaip8l2	7.1546e-08	1.5352	1.46114	0.226749	1
Pfkp	7.15116e-08	1.53491	1.45973	0.226973	1
Zeb2	7.14845e-08	1.53469	1.45862	0.227149	1
S100a13	7.13259e-08	1.53336	1.45216	0.228182	1
Rab7b	7.12941e-08	1.53309	1.45086	0.228389	1
Ptprj	7.12629e-08	1.53283	1.4496	0.228593	1
A530064D06Rik	7.12183e-08	1.53246	1.44778	0.228885	1
Dapk1	7.1129e-08	1.53171	1.44415	0.229468	1
Lrrfip1	7.10676e-08	1.53119	1.44166	0.229871	1
Scn1b	7.09428e-08	1.53014	1.4366	0.23069	1
Jup	7.06001e-08	1.52725	1.42276	0.23295	1
Nectin1	7.05383e-08	1.52672	1.42027	0.233359	1
Prr13	7.03634e-08	1.52524	1.41323	0.234521	1
Grap2	7.03591e-08	1.52521	1.41306	0.234549	1
Arf2	7.03563e-08	1.52518	1.41295	0.234568	1
Ndufa6	7.03475e-08	1.52511	1.4126	0.234626	1
Nr1h3	7.02501e-08	1.52428	1.40868	0.235275	1
F7	7.01515e-08	1.52344	1.40473	0.235933	1
Ptgis	7.01495e-08	1.52342	1.40465	0.235946	1
Parp8	7.00922e-08	1.52294	1.40236	0.236329	1
Cdc42se2	7.00125e-08	1.52226	1.39917	0.236863	1
Rras2	6.98461e-08	1.52084	1.39253	0.237979	1
Gpr137b	6.97599e-08	1.5201	1.3891	0.238558	1
Igfbp4	6.97167e-08	1.51973	1.38737	0.238849	1
Ankfy1	6.94316e-08	1.51729	1.37605	0.240775	1
Plekho2	6.94053e-08	1.51706	1.37501	0.240954	1
Acvrl1	6.93986e-08	1.517	1.37474	0.240999	1
Tmem50a	6.9381e-08	1.51685	1.37405	0.241118	1
Slc16a10	6.91763e-08	1.51509	1.36595	0.242509	1
Pycard	6.91402e-08	1.51478	1.36453	0.242755	1
Serinc3	6.90876e-08	1.51433	1.36245	0.243114	1
Gatad1	6.90647e-08	1.51413	1.36154	0.24327	1
Dstn	6.90383e-08	1.5139	1.36051	0.24345	1
5430427O19Rik	6.90353e-08	1.51387	1.36039	0.243471	1
Mthfd2	6.89388e-08	1.51304	1.35659	0.24413	1
Xdh	6.86707e-08	1.51072	1.34605	0.245969	1
Crat	6.86085e-08	1.51018	1.34362	0.246397	1
Rpl6	6.85673e-08	1.50982	1.342	0.246681	1
Nsl1	6.83696e-08	1.5081	1.33428	0.248046	1
Lilr4b	6.82703e-08	1.50724	1.3304	0.248734	1
B4galt5	6.82547e-08	1.5071	1.3298	0.248841	1
Dbi	6.80283e-08	1.50512	1.32099	0.250415	1
Dnmt3a	6.79932e-08	1.50481	1.31962	0.25066	1
H3f3a	6.79293e-08	1.50425	1.31715	0.251105	1
Celf1	6.78741e-08	1.50377	1.31501	0.25149	1
Gm41604	6.78495e-08	1.50356	1.31405	0.251662	1
Rpl4	6.78052e-08	1.50317	1.31234	0.251972	1
Lcp1	6.78027e-08	1.50314	1.31224	0.251989	1
Pfdn5	6.77084e-08	1.50232	1.30859	0.252649	1
Rrad	6.76804e-08	1.50207	1.30751	0.252845	1
Plaat3	6.74304e-08	1.49987	1.29787	0.254603	1
Dpysl3	6.72576e-08	1.49834	1.29123	0.255822	1
Thbs1	6.7217e-08	1.49798	1.28967	0.256109	1
Flnb	6.71595e-08	1.49748	1.28746	0.256516	1
2810025M15Rik	6.70739e-08	1.49672	1.28418	0.257123	1
Arhgap9	6.70229e-08	1.49626	1.28223	0.257485	1
Akr1c13	6.68677e-08	1.49489	1.2763	0.258589	1
Arrdc4	6.65325e-08	1.4919	1.26354	0.260983	1
Mitf	6.63174e-08	1.48998	1.25538	0.262527	1
Rpl3	6.62411e-08	1.48929	1.25249	0.263077	1
St3gal2	6.61992e-08	1.48892	1.25091	0.263379	1
Shtn1	6.61682e-08	1.48864	1.24973	0.263603	1
Fkbp1a	6.61539e-08	1.48851	1.2492	0.263706	1
Rab5c	6.6018e-08	1.48729	1.24407	0.264688	1
Runx3	6.59428e-08	1.48661	1.24124	0.265233	1
Gas7	6.5927e-08	1.48647	1.24064	0.265347	1
Bin1	6.592e-08	1.48641	1.24038	0.265398	1
Cnn2	6.57816e-08	1.48516	1.23518	0.266403	1
Cyld	6.57628e-08	1.48499	1.23447	0.26654	1
Elf4	6.57503e-08	1.48488	1.234	0.26663	1
Dnajc10	6.57403e-08	1.48479	1.23362	0.266703	1
Prkx	6.57082e-08	1.4845	1.23242	0.266937	1
Lima1	6.56992e-08	1.48442	1.23208	0.267003	1
Hint3	6.55089e-08	1.4827	1.22496	0.26839	1
Cybb	6.54521e-08	1.48218	1.22283	0.268805	1
Nsa2	6.5372e-08	1.48145	1.21984	0.269392	1
Mfsd14b	6.53639e-08	1.48138	1.21954	0.269451	1
Lpcat2	6.53303e-08	1.48108	1.21828	0.269697	1
Calu	6.52786e-08	1.48061	1.21636	0.270077	1
Dnajc3	6.52184e-08	1.48006	1.21412	0.270518	1
Slc39a1	6.52171e-08	1.48005	1.21407	0.270528	1
Rps27rt	6.52082e-08	1.47997	1.21374	0.270593	1
Ramp3	6.50471e-08	1.4785	1.20775	0.271779	1
Ppib	6.50388e-08	1.47842	1.20744	0.27184	1
Nus1	6.4939e-08	1.47751	1.20373	0.272577	1
Hspa5	6.48856e-08	1.47703	1.20176	0.272971	1
Psmb8	6.4858e-08	1.47677	1.20074	0.273175	1
Txnip	6.48138e-08	1.47637	1.1991	0.273502	1
Cbfb	6.46786e-08	1.47513	1.1941	0.274504	1
Sec61a1	6.46705e-08	1.47506	1.1938	0.274564	1
Calml4	6.44982e-08	1.47348	1.18745	0.275845	1
Ppp2r5c	6.44905e-08	1.47341	1.18717	0.275902	1
Gm13373	6.44775e-08	1.47329	1.18669	0.275999	1
Atp5g3	6.42762e-08	1.47144	1.17929	0.277501	1
Klc1	6.4108e-08	1.46988	1.17312	0.27876	1
Atp1a3	6.40984e-08	1.4698	1.17277	0.278832	1
Ywhaz	6.40868e-08	1.46969	1.17235	0.278919	1
Glud1	6.40715e-08	1.46955	1.17179	0.279034	1
Mdp1	6.40384e-08	1.46924	1.17058	0.279282	1
Ptbp3	6.3996e-08	1.46885	1.16903	0.279601	1
Plxdc2	6.39699e-08	1.46861	1.16807	0.279797	1
Zfp385a	6.39061e-08	1.46802	1.16575	0.280277	1
Trim47	6.38642e-08	1.46763	1.16422	0.280592	1
Znrf2	6.3751e-08	1.46658	1.1601	0.281445	1
Slc41a2	6.36714e-08	1.46584	1.1572	0.282047	1
Ergic3	6.35939e-08	1.46512	1.15439	0.282633	1
BC028528	6.3563e-08	1.46483	1.15326	0.282867	1
Tlr13	6.35427e-08	1.46464	1.15253	0.283021	1
Arap1	6.3528e-08	1.4645	1.15199	0.283132	1
Cd52	6.34515e-08	1.46379	1.14922	0.283713	1
Gm2a	6.33173e-08	1.46254	1.14437	0.284732	1
Cgnl1	6.32429e-08	1.46184	1.14168	0.285298	1
Cntrl	6.29312e-08	1.45892	1.13045	0.287679	1
Nxpe5	6.28154e-08	1.45783	1.1263	0.288567	1
Fcgr1	6.26756e-08	1.45652	1.12129	0.289642	1
Pea15a	6.24833e-08	1.4547	1.11442	0.291124	1
Cept1	6.2445e-08	1.45434	1.11305	0.29142	1
Raph1	6.24376e-08	1.45427	1.11279	0.291477	1
9530068E07Rik	6.24287e-08	1.45419	1.11247	0.291546	1
H2-D1	6.23502e-08	1.45344	1.10967	0.292153	1
Acot7	6.22412e-08	1.45241	1.1058	0.292997	1
Rpl24	6.20275e-08	1.45038	1.09822	0.294658	1
Ifi204	6.19649e-08	1.44978	1.096	0.295145	1
Tbrg1	6.19486e-08	1.44963	1.09543	0.295272	1
Cass4	6.18448e-08	1.44864	1.09176	0.296083	1
Gbp4	6.18325e-08	1.44852	1.09132	0.296178	1
P4hb	6.17124e-08	1.44737	1.08709	0.297117	1
Ralb	6.15489e-08	1.44581	1.08134	0.298399	1
Brd2	6.14583e-08	1.44494	1.07815	0.299111	1
Rell1	6.14422e-08	1.44478	1.07759	0.299238	1
Cd101	6.14078e-08	1.44445	1.07638	0.299508	1
Abcg1	6.13981e-08	1.44436	1.07604	0.299584	1
Cyp51	6.13778e-08	1.44417	1.07533	0.299744	1
Gatm	6.13387e-08	1.44379	1.07396	0.300052	1
Gapvd1	6.13374e-08	1.44378	1.07392	0.300063	1
Ephx1	6.12751e-08	1.44318	1.07174	0.300554	1
Actr2	6.12515e-08	1.44295	1.07091	0.30074	1
Acsl3	6.12138e-08	1.44259	1.06959	0.301037	1
Bst1	6.12045e-08	1.4425	1.06927	0.301111	1
Camk1	6.11494e-08	1.44197	1.06734	0.301546	1
Dmwd	6.11272e-08	1.44175	1.06657	0.301722	1
Tmem134	6.1075e-08	1.44125	1.06475	0.302135	1
Acly	6.10454e-08	1.44096	1.06372	0.302369	1
Lncpint	6.10148e-08	1.44067	1.06265	0.302612	1
Cerk	6.09825e-08	1.44036	1.06153	0.302867	1
Gas5	6.08866e-08	1.43943	1.05819	0.303629	1
Hnrnpa1	6.08745e-08	1.43931	1.05777	0.303725	1
Adam10	6.0867e-08	1.43924	1.05751	0.303784	1
Unc119	6.08585e-08	1.43916	1.05721	0.303852	1
Arhgap45	6.08452e-08	1.43903	1.05675	0.303958	1
Sap30	6.06128e-08	1.43677	1.04869	0.305808	1
Tnfrsf13b	6.05835e-08	1.43649	1.04768	0.306042	1
Mthfs	6.05441e-08	1.4361	1.04632	0.306357	1
Luzp1	6.0508e-08	1.43575	1.04507	0.306645	1
Mdm2	6.02308e-08	1.43305	1.03552	0.308866	1
Plpp2	6.01372e-08	1.43213	1.0323	0.309619	1
Trpv4	6.00609e-08	1.43139	1.02968	0.310233	1
Plcg2	6.00419e-08	1.4312	1.02903	0.310386	1
Nedd4	6.00373e-08	1.43116	1.02887	0.310423	1
Gm46978	5.99799e-08	1.43059	1.02691	0.310886	1
Borcs6	5.99579e-08	1.43038	1.02615	0.311064	1
Impdh1	5.99279e-08	1.43008	1.02513	0.311306	1
Ubac2	5.98795e-08	1.42961	1.02347	0.311696	1
Ceacam1	5.9794e-08	1.42877	1.02055	0.312388	1
Tmem229b	5.97837e-08	1.42866	1.0202	0.312472	1
Cdk2ap1	5.97527e-08	1.42836	1.01914	0.312723	1
N4bp3	5.95243e-08	1.42611	1.01137	0.314576	1
Nup210	5.94486e-08	1.42536	1.0088	0.315192	1
Fam234a	5.93796e-08	1.42467	1.00646	0.315753	1
Rassf2	5.93591e-08	1.42447	1.00576	0.315921	1
Gm39272	5.92869e-08	1.42376	1.00332	0.316509	1
Slc16a3	5.92389e-08	1.42328	1.00169	0.316902	1
Igsf6	5.91966e-08	1.42286	1.00026	0.317247	1
Tpi1	5.91921e-08	1.42281	1.00011	0.317284	1
Mapre2	5.90306e-08	1.42121	0.994659	0.318606	1
Itsn1	5.89817e-08	1.42072	0.993011	0.319008	1
Kank2	5.89467e-08	1.42037	0.991832	0.319295	1
Rpl37	5.88588e-08	1.4195	0.988879	0.320017	1
Lpgat1	5.88344e-08	1.41925	0.988059	0.320217	1
Bag3	5.87741e-08	1.41865	0.986034	0.320714	1
Sirpa	5.87601e-08	1.41851	0.985564	0.320829	1
Plekhb2	5.87378e-08	1.41829	0.984816	0.321013	1
Furin	5.87252e-08	1.41816	0.984394	0.321116	1
Rab8b	5.86844e-08	1.41775	0.983026	0.321453	1
Kcnk6	5.86685e-08	1.41759	0.982493	0.321584	1
Slc13a3	5.84979e-08	1.41588	0.976787	0.322993	1
Eef1b2	5.8474e-08	1.41564	0.975991	0.323191	1
Cx3cr1	5.84453e-08	1.41535	0.975031	0.323429	1
Malat1	5.83759e-08	1.41466	0.972717	0.324004	1
Capns1	5.82698e-08	1.41359	0.969185	0.324883	1
Irf8	5.82157e-08	1.41304	0.967385	0.325333	1
Abi1	5.82151e-08	1.41304	0.967366	0.325338	1
Gimap8	5.79468e-08	1.41033	0.95847	0.327573	1
Zdhhc20	5.78087e-08	1.40893	0.953907	0.328727	1
Mfsd1	5.76583e-08	1.4074	0.94895	0.329987	1
Hpn	5.75844e-08	1.40665	0.94652	0.330607	1
Rftn1	5.75132e-08	1.40592	0.944181	0.331205	1
Cstf2t	5.75026e-08	1.40581	0.943832	0.331294	1
Zdhhc21	5.74619e-08	1.4054	0.942497	0.331636	1
LOC105244208	5.74469e-08	1.40525	0.942005	0.331763	1
Dnase2a	5.73972e-08	1.40474	0.940375	0.332181	1
Ssr3	5.72979e-08	1.40372	0.937126	0.333018	1
Gls	5.72914e-08	1.40366	0.93691	0.333074	1
Fam3c	5.72258e-08	1.40299	0.934768	0.333627	1
Ski	5.7224e-08	1.40297	0.934708	0.333643	1
Got1	5.70161e-08	1.40083	0.927929	0.335402	1
Kdm7a	5.69569e-08	1.40023	0.926004	0.335903	1
Bloc1s2	5.69469e-08	1.40012	0.925678	0.335988	1
Prdx5	5.69196e-08	1.39984	0.92479	0.33622	1
Csf3r	5.69086e-08	1.39973	0.924434	0.336313	1
Rreb1	5.68947e-08	1.39959	0.923983	0.336431	1
Inf2	5.68836e-08	1.39947	0.923621	0.336526	1
Fcmr	5.68273e-08	1.39889	0.921793	0.337005	1
Lcmt1	5.67387e-08	1.39798	0.918921	0.337758	1
Sgms1	5.67334e-08	1.39792	0.91875	0.337803	1
Ext1	5.66029e-08	1.39657	0.91453	0.338915	1
Sdhc	5.64649e-08	1.39514	0.910074	0.340095	1
Pank3	5.64323e-08	1.39481	0.909024	0.340374	1
Ap2a2	5.61975e-08	1.39237	0.901475	0.342386	1
Rnaset2b	5.61752e-08	1.39213	0.900759	0.342578	1
Dpagt1	5.60343e-08	1.39067	0.896247	0.34379	1
4930455G09Rik	5.59844e-08	1.39014	0.89465	0.34422	1
Ptgr1	5.59675e-08	1.38997	0.89411	0.344366	1
Olfr1033	5.59655e-08	1.38995	0.894049	0.344382	1
Fam126a	5.58813e-08	1.38907	0.891359	0.345109	1
F10	5.5852e-08	1.38876	0.890426	0.345362	1
Kcnab2	5.57914e-08	1.38812	0.888493	0.345886	1
Pigt	5.5779e-08	1.388	0.8881	0.345993	1
Sptbn1	5.571e-08	1.38727	0.885903	0.34659	1
Rnf213	5.57029e-08	1.3872	0.885678	0.346651	1
Def8	5.55576e-08	1.38567	0.881063	0.347911	1
Zc3h12d	5.55352e-08	1.38543	0.880352	0.348105	1
Ctsz	5.54753e-08	1.3848	0.878453	0.348626	1
Atp6v0d1	5.5378e-08	1.38378	0.875374	0.349472	1
Ddx3x	5.53442e-08	1.38342	0.874307	0.349766	1
Pglyrp1	5.52868e-08	1.38281	0.872495	0.350265	1
Pkp4	5.52496e-08	1.38242	0.871321	0.35059	1
Fh1	5.52153e-08	1.38206	0.870238	0.350889	1
Rpl22l1	5.52012e-08	1.38191	0.869795	0.351012	1
Prdx4	5.5199e-08	1.38189	0.869724	0.351032	1
Arhgap23	5.51731e-08	1.38161	0.868909	0.351257	1
Rps27a	5.51604e-08	1.38148	0.868509	0.351368	1
Rpl13a	5.51289e-08	1.38114	0.867517	0.351644	1
Nme1	5.50362e-08	1.38016	0.864603	0.352454	1
Lrp1	5.48368e-08	1.37804	0.858348	0.354201	1
Xiap	5.48294e-08	1.37796	0.858116	0.354266	1
Sar1a	5.47613e-08	1.37724	0.855986	0.354864	1
Dock1	5.47003e-08	1.37659	0.854082	0.3554	1
Slc41a3	5.46074e-08	1.37559	0.851184	0.356218	1
Atp2a2	5.44983e-08	1.37443	0.847786	0.35718	1
Ablim1	5.44565e-08	1.37398	0.846486	0.357548	1
Celf2	5.44563e-08	1.37398	0.846479	0.35755	1
Dennd1a	5.4427e-08	1.37366	0.845569	0.357809	1
Spcs1	5.43727e-08	1.37308	0.843881	0.358289	1
C1qa	5.43576e-08	1.37292	0.843414	0.358422	1
Hivep2	5.42086e-08	1.37132	0.838796	0.359741	1
Gusb	5.41824e-08	1.37104	0.837985	0.359974	1
Pum2	5.41584e-08	1.37078	0.837242	0.360187	1
Vat1	5.41258e-08	1.37043	0.836234	0.360476	1
Stat5a	5.4064e-08	1.36976	0.834328	0.361024	1
Clmn	5.40391e-08	1.36949	0.833558	0.361246	1
Trim7	5.3953e-08	1.36856	0.830904	0.362011	1
Prdx6	5.38641e-08	1.3676	0.828168	0.362803	1
Khdrbs1	5.37906e-08	1.36681	0.82591	0.363458	1
Krt80	5.37305e-08	1.36615	0.824066	0.363994	1
Steap3	5.36764e-08	1.36557	0.822407	0.364477	1
Gm41307	5.3646e-08	1.36524	0.821475	0.364749	1
Tacc1	5.35928e-08	1.36466	0.819847	0.365225	1
Ubb	5.35545e-08	1.36424	0.818675	0.365568	1
Ppp1r18	5.34857e-08	1.36349	0.816573	0.366184	1
Csnk1g2	5.34836e-08	1.36347	0.81651	0.366203	1
Padi4	5.34068e-08	1.36263	0.814164	0.366892	1
Trpm7	5.33963e-08	1.36252	0.813845	0.366986	1
Cd2ap	5.33354e-08	1.36185	0.811992	0.367532	1
Myof	5.32016e-08	1.36039	0.807923	0.368735	1
Tmem176a	5.31556e-08	1.35989	0.806526	0.369149	1
Glg1	5.30679e-08	1.35893	0.803864	0.36994	1
1600010M07Rik	5.30592e-08	1.35883	0.803601	0.370019	1
Fam107b	5.30591e-08	1.35883	0.803598	0.37002	1
Gpr155	5.30272e-08	1.35848	0.802633	0.370307	1
Oas2	5.30031e-08	1.35822	0.801904	0.370525	1
Slc4a7	5.29048e-08	1.35713	0.798932	0.371413	1
Stn1	5.289e-08	1.35697	0.798486	0.371546	1
Lrpap1	5.28818e-08	1.35688	0.798236	0.371621	1
Bach2	5.28773e-08	1.35683	0.798101	0.371662	1
Bach1	5.28572e-08	1.35661	0.797494	0.371844	1
Purb	5.28402e-08	1.35642	0.796981	0.371998	1
Anxa3	5.28113e-08	1.35611	0.796111	0.372259	1
Adam9	5.27995e-08	1.35598	0.795755	0.372366	1
Vamp8	5.27365e-08	1.35528	0.793858	0.372936	1
Usp22	5.26954e-08	1.35483	0.79262	0.373309	1
Siglecg	5.26371e-08	1.35418	0.790866	0.373838	1
Rpl22	5.26296e-08	1.3541	0.790641	0.373906	1
Pip5k1c	5.25442e-08	1.35316	0.78808	0.374681	1
Ttc7	5.25345e-08	1.35305	0.787787	0.37477	1
Tubb2a	5.24904e-08	1.35256	0.786464	0.375171	1
Hspb11	5.24254e-08	1.35184	0.784519	0.375763	1
Galnt10	5.23583e-08	1.3511	0.782512	0.376374	1
Gch1	5.23471e-08	1.35097	0.782177	0.376476	1
Cd74	5.22181e-08	1.34954	0.778328	0.377653	1
Gnai3	5.20903e-08	1.34811	0.774521	0.378822	1
Plxna1	5.20661e-08	1.34784	0.773801	0.379044	1
Ccdc28b	5.19767e-08	1.34684	0.771148	0.379862	1
Selenof	5.18907e-08	1.34588	0.768598	0.380651	1
Avpi1	5.17722e-08	1.34455	0.76509	0.38174	1
Pttg1ip	5.17057e-08	1.34381	0.763128	0.382352	1
Manf	5.16778e-08	1.34349	0.762304	0.382608	1
4931406P16Rik	5.15909e-08	1.34252	0.759741	0.38341	1
Ets1	5.15608e-08	1.34218	0.758854	0.383687	1
Creg1	5.15234e-08	1.34176	0.757756	0.384032	1
Lamtor3	5.15006e-08	1.3415	0.757084	0.384242	1
Morf4l2	5.14523e-08	1.34095	0.755665	0.384688	1
Bend4	5.12492e-08	1.33866	0.74971	0.386568	1
Cxxc5	5.12229e-08	1.33836	0.748942	0.386811	1
Myh9	5.11885e-08	1.33797	0.747936	0.38713	1
Haao	5.11313e-08	1.33732	0.746265	0.387661	1
Mpeg1	5.11242e-08	1.33724	0.746058	0.387727	1
Wwp1	5.11021e-08	1.33699	0.745414	0.387932	1
Hcls1	5.10345e-08	1.33622	0.743441	0.388561	1
Ednrb	5.10316e-08	1.33619	0.743357	0.388587	1
Cttn	5.09882e-08	1.3357	0.742094	0.388991	1
Bahd1	5.09288e-08	1.33502	0.740366	0.389544	1
Rgl1	5.09226e-08	1.33495	0.740185	0.389601	1
Coro1a	5.07362e-08	1.33282	0.734777	0.391339	1
Cox5a	5.07189e-08	1.33263	0.734275	0.391501	1
Ms4a6d	5.07004e-08	1.33241	0.733741	0.391673	1
Plxna4	5.06388e-08	1.33171	0.731958	0.392249	1
Rpl29	5.06128e-08	1.33141	0.731208	0.392492	1
Etv3	5.05466e-08	1.33065	0.729295	0.393112	1
Hnmt	5.04738e-08	1.32982	0.727196	0.393793	1
Romo1	5.04293e-08	1.32931	0.725916	0.39421	1
H2-Aa	5.03605e-08	1.32852	0.723936	0.394856	1
Mafg	5.03171e-08	1.32802	0.722688	0.395264	1
Lilra6	5.03015e-08	1.32784	0.722241	0.39541	1
Glb1	5.02734e-08	1.32751	0.721433	0.395674	1
Vps13c	5.02674e-08	1.32744	0.721262	0.39573	1
Gm33534	5.02304e-08	1.32702	0.720201	0.396078	1
Neu1	5.01691e-08	1.32631	0.718444	0.396655	1
Jarid2	5.01234e-08	1.32578	0.717134	0.397086	1
Emilin2	5.00927e-08	1.32543	0.716255	0.397375	1
Clock	5.00557e-08	1.325	0.715198	0.397724	1
Pxn	4.99787e-08	1.32411	0.713	0.39845	1
Trim12a	4.9949e-08	1.32376	0.712152	0.39873	1
Cd300a	4.98947e-08	1.32313	0.710606	0.399243	1
Dhrs7	4.98507e-08	1.32262	0.709352	0.399659	1
Frmd4b	4.98376e-08	1.32247	0.708981	0.399782	1
Grb2	4.98178e-08	1.32224	0.708417	0.39997	1
Mbnl3	4.97716e-08	1.32171	0.707104	0.400407	1
Azin1	4.96163e-08	1.3199	0.702699	0.401878	1
Spata13	4.95913e-08	1.31961	0.701991	0.402116	1
Rps27l	4.95033e-08	1.31858	0.6995	0.402952	1
Tmem184b	4.94732e-08	1.31823	0.69865	0.403238	1
Tsc22d1	4.94513e-08	1.31797	0.698031	0.403446	1
Neat1	4.94385e-08	1.31782	0.69767	0.403568	1
Nxf1	4.93603e-08	1.3169	0.695465	0.404312	1
Inppl1	4.93536e-08	1.31683	0.695275	0.404376	1
Med30	4.93436e-08	1.31671	0.694993	0.404471	1
Tnfrsf21	4.92722e-08	1.31587	0.692986	0.405151	1
Fam20a	4.92482e-08	1.31559	0.69231	0.40538	1
Stk39	4.92267e-08	1.31534	0.691706	0.405585	1
Kdm4a	4.9195e-08	1.31496	0.690815	0.405887	1
Apoc2	4.91811e-08	1.3148	0.690424	0.40602	1
Foxj2	4.91785e-08	1.31477	0.69035	0.406045	1
Cdk2ap2	4.91664e-08	1.31463	0.690012	0.40616	1
Park7	4.91198e-08	1.31408	0.688705	0.406605	1
Ddx5	4.90626e-08	1.31341	0.687101	0.407152	1
Themis2	4.90058e-08	1.31274	0.685512	0.407695	1
Ifi27	4.89899e-08	1.31255	0.685067	0.407847	1
Tuba1c	4.89739e-08	1.31236	0.684619	0.408001	1
Taok3	4.89521e-08	1.3121	0.684011	0.408209	1
Hal	4.89462e-08	1.31203	0.683845	0.408266	1
Hpse	4.88894e-08	1.31136	0.68226	0.40881	1
Rtn3	4.8815e-08	1.31048	0.680185	0.409523	1
Fam214b	4.87939e-08	1.31023	0.679595	0.409726	1
Dusp6	4.87436e-08	1.30964	0.678196	0.410209	1
Klf10	4.87266e-08	1.30944	0.677722	0.410372	1
Depdc7	4.87246e-08	1.30941	0.677667	0.410391	1
Tent2	4.86834e-08	1.30892	0.676522	0.410787	1
Rassf3	4.86387e-08	1.30839	0.675281	0.411216	1
Rpl35	4.86186e-08	1.30815	0.674721	0.411411	1
Man1a	4.85233e-08	1.30702	0.672078	0.412328	1
Itpripl2	4.84595e-08	1.30626	0.670313	0.412943	1
Tmed3	4.84254e-08	1.30585	0.669369	0.413272	1
Dab2ip	4.84229e-08	1.30583	0.669301	0.413295	1
Vhl	4.83663e-08	1.30515	0.667736	0.413842	1
Stard8	4.81722e-08	1.30283	0.662389	0.415718	1
Rhoa	4.8139e-08	1.30243	0.661475	0.41604	1
Uap1	4.80585e-08	1.30147	0.659265	0.41682	1
Rab32	4.7947e-08	1.30013	0.656211	0.417901	1
Arf5	4.78819e-08	1.29934	0.65443	0.418533	1
Ikbke	4.78141e-08	1.29853	0.652577	0.419193	1
Tspan5	4.77875e-08	1.2982	0.65185	0.419452	1
Abhd12	4.77536e-08	1.29779	0.650925	0.419782	1
Osbpl11	4.75971e-08	1.2959	0.646668	0.421307	1
Tm9sf3	4.75945e-08	1.29587	0.646598	0.421332	1
Vav2	4.7587e-08	1.29578	0.646393	0.421405	1
Hcst	4.75768e-08	1.29566	0.646116	0.421505	1
Mettl23	4.7564e-08	1.2955	0.645769	0.421629	1
Tnfsf9	4.75587e-08	1.29544	0.645623	0.421682	1
Mtpn	4.75366e-08	1.29517	0.645025	0.421897	1
Rab12	4.74008e-08	1.29352	0.641344	0.423225	1
Tent5a	4.72951e-08	1.29223	0.638487	0.424259	1
Crlf2	4.72774e-08	1.29202	0.638009	0.424433	1
Amfr	4.72176e-08	1.29129	0.636397	0.425019	1
Rpl23	4.70914e-08	1.28975	0.633	0.426257	1
Calm1	4.70534e-08	1.28928	0.631977	0.426631	1
Rpl32l	4.6986e-08	1.28846	0.630169	0.427293	1
Arl11	4.69438e-08	1.28794	0.629036	0.427709	1
Cyth1	4.68818e-08	1.28718	0.627376	0.428319	1
Acp5	4.68522e-08	1.28682	0.626583	0.428611	1
Atp5a1	4.68174e-08	1.28639	0.625655	0.428954	1
Rab3d	4.67438e-08	1.28548	0.623689	0.42968	1
Homer1	4.66806e-08	1.28471	0.622004	0.430304	1
Cd300lg	4.66771e-08	1.28466	0.621911	0.430338	1
Dpy19l1	4.66074e-08	1.2838	0.620053	0.431028	1
Platr26	4.65595e-08	1.28321	0.618781	0.431501	1
2022-03-06	4.65464e-08	1.28305	0.618432	0.431631	1
Ids	4.65357e-08	1.28292	0.618147	0.431737	1
Cxcr4	4.65034e-08	1.28252	0.617291	0.432056	1
Rgs2	4.64565e-08	1.28194	0.616047	0.43252	1
Nrp1	4.64319e-08	1.28163	0.615392	0.432765	1
Gm31734	4.64306e-08	1.28162	0.615359	0.432777	1
3300002I08Rik	4.64086e-08	1.28134	0.614775	0.432995	1
Calm3	4.6375e-08	1.28093	0.613886	0.433328	1
Pld4	4.63168e-08	1.28021	0.612347	0.433905	1
Picalm	4.61175e-08	1.27773	0.607088	0.435886	1
Tuba1b	4.61106e-08	1.27764	0.606907	0.435955	1
Dr1	4.60875e-08	1.27735	0.606297	0.436185	1
Atf4	4.6072e-08	1.27716	0.605889	0.43634	1
Mgat4b	4.6064e-08	1.27706	0.60568	0.436419	1
E230029C05Rik	4.60631e-08	1.27705	0.605656	0.436428	1
Gm36723	4.59962e-08	1.27621	0.603897	0.437095	1
Cd44	4.59942e-08	1.27619	0.603846	0.437115	1
Apobec3	4.5933e-08	1.27542	0.602239	0.437725	1
Lyve1	4.58698e-08	1.27463	0.600584	0.438355	1
Sbk1	4.58632e-08	1.27455	0.60041	0.438422	1
Btf3	4.58598e-08	1.27451	0.600321	0.438455	1
Akt1	4.58244e-08	1.27406	0.599394	0.438809	1
Hmgcs1	4.58235e-08	1.27405	0.599372	0.438818	1
Axl	4.579e-08	1.27363	0.598496	0.439152	1
Dazap2	4.57715e-08	1.2734	0.598012	0.439337	1
Uggt1	4.57428e-08	1.27304	0.597262	0.439625	1
Capn5	4.57389e-08	1.27299	0.597161	0.439663	1
Evi2a	4.57351e-08	1.27294	0.597061	0.439702	1
Pfkl	4.57204e-08	1.27276	0.596677	0.439849	1
Ogt	4.56988e-08	1.27249	0.596115	0.440064	1
Vps35	4.5652e-08	1.2719	0.594893	0.440533	1
mt-Rnr2	4.55672e-08	1.27083	0.592686	0.441382	1
Fam53b	4.55089e-08	1.27009	0.59117	0.441967	1
Nampt	4.54983e-08	1.26996	0.590895	0.442073	1
Wars	4.54816e-08	1.26975	0.59046	0.442241	1
Vcp	4.54201e-08	1.26897	0.588865	0.442858	1
Pla2g4a	4.54045e-08	1.26878	0.588461	0.443015	1
Gm35545	4.52513e-08	1.26684	0.584496	0.444555	1
Acaca	4.52366e-08	1.26665	0.584117	0.444703	1
Aebp2	4.51517e-08	1.26557	0.581925	0.445559	1
Kcne3	4.515e-08	1.26555	0.581882	0.445575	1
Pnisr	4.50866e-08	1.26474	0.580249	0.446215	1
Rps20	4.50788e-08	1.26464	0.580048	0.446294	1
Flvcr1	4.50417e-08	1.26417	0.579094	0.446668	1
Sorl1	4.49962e-08	1.26359	0.577924	0.447127	1
Naca	4.49709e-08	1.26327	0.577275	0.447382	1
Rps21	4.49161e-08	1.26257	0.575869	0.447936	1
Hipk1	4.48873e-08	1.2622	0.575131	0.448227	1
Tbc1d14	4.48613e-08	1.26187	0.574465	0.44849	1
Fam20c	4.48289e-08	1.26146	0.573635	0.448818	1
Hnrnpf	4.48206e-08	1.26135	0.573423	0.448902	1
9930111J21Rik1	4.48198e-08	1.26134	0.573402	0.44891	1
Clcn7	4.4797e-08	1.26105	0.572819	0.449141	1
Cfb	4.46756e-08	1.25949	0.56972	0.45037	1
Irf5	4.46429e-08	1.25907	0.568884	0.450703	1
Plod3	4.46413e-08	1.25905	0.568844	0.450719	1
Itfg1	4.45603e-08	1.25801	0.566782	0.45154	1
Lrrc42	4.45228e-08	1.25753	0.565829	0.451921	1
Fem1b	4.4515e-08	1.25743	0.565631	0.452	1
Ifi209	4.45048e-08	1.2573	0.56537	0.452105	1
Gimap1	4.44353e-08	1.2564	0.563606	0.452811	1
Ahr	4.43858e-08	1.25576	0.562351	0.453314	1
Nfe2l2	4.42834e-08	1.25444	0.559759	0.454357	1
Eif4ebp2	4.42832e-08	1.25444	0.559755	0.454359	1
Rhoc	4.4278e-08	1.25437	0.559623	0.454412	1
Arrb1	4.42633e-08	1.25418	0.559251	0.454562	1
Pdia6	4.42537e-08	1.25406	0.559009	0.45466	1
Itch	4.42421e-08	1.25391	0.558715	0.454778	1
Itm2b	4.4233e-08	1.25379	0.558486	0.454871	1
Erbin	4.42091e-08	1.25348	0.557884	0.455114	1
Itpk1	4.4204e-08	1.25341	0.557755	0.455166	1
Itprid2	4.41968e-08	1.25332	0.557573	0.45524	1
Gm5547	4.41204e-08	1.25233	0.555647	0.456019	1
Tex9	4.41182e-08	1.2523	0.555591	0.456042	1
Ilrun	4.40842e-08	1.25186	0.554735	0.456389	1
Tnfsf12	4.39683e-08	1.25035	0.551822	0.457574	1
Rab6a	4.39639e-08	1.2503	0.551712	0.457619	1
Zfp217	4.38687e-08	1.24906	0.549326	0.458593	1
Esyt1	4.38585e-08	1.24892	0.54907	0.458698	1
Pilra	4.38541e-08	1.24886	0.548958	0.458744	1
Rnaset2a	4.38489e-08	1.2488	0.54883	0.458796	1
Clec5a	4.38231e-08	1.24846	0.548183	0.459061	1
Sun2	4.37264e-08	1.2472	0.545766	0.460053	1
Myl6	4.36845e-08	1.24665	0.544721	0.460483	1
Ctbp2	4.36554e-08	1.24627	0.543997	0.460781	1
Gm12191	4.36292e-08	1.24592	0.543342	0.461051	1
Ldhb	4.35806e-08	1.24529	0.542134	0.46155	1
Yaf2	4.35217e-08	1.24451	0.540668	0.462156	1
Stat3	4.34628e-08	1.24374	0.539208	0.462761	1
BE692007	4.344e-08	1.24344	0.538641	0.462997	1
Cdc14b	4.34058e-08	1.24299	0.537793	0.463349	1
Tap1	4.33625e-08	1.24242	0.536721	0.463795	1
Eif3h	4.33425e-08	1.24215	0.536227	0.464001	1
Cenpx	4.33369e-08	1.24208	0.536087	0.464059	1
Jam2	4.31701e-08	1.23988	0.531969	0.46578	1
Snrnp70	4.31638e-08	1.23979	0.531814	0.465845	1
Thbd	4.31621e-08	1.23977	0.531771	0.465863	1
Ccdc112	4.31026e-08	1.23898	0.530307	0.466478	1
Etf1	4.30178e-08	1.23786	0.528222	0.467355	1
Dock7	4.30087e-08	1.23774	0.527999	0.467449	1
Crip2	4.29919e-08	1.23751	0.527587	0.467623	1
Rpl35a	4.2941e-08	1.23684	0.526336	0.468151	1
Klf4	4.29056e-08	1.23637	0.52547	0.468518	1
Klrk1	4.28445e-08	1.23555	0.523975	0.469151	1
Rnf145	4.28287e-08	1.23534	0.523587	0.469315	1
Tmem104	4.27483e-08	1.23427	0.521625	0.470149	1
Psme4	4.27337e-08	1.23407	0.521268	0.470301	1
Gimap3	4.26832e-08	1.2334	0.520036	0.470826	1
Hk1	4.26652e-08	1.23316	0.519597	0.471014	1
Rasgrp1	4.26249e-08	1.23262	0.518617	0.471432	1
2310022A10Rik	4.26043e-08	1.23234	0.518115	0.471647	1
Trim30a	4.25672e-08	1.23185	0.517213	0.472033	1
Hnrnpul2	4.25114e-08	1.2311	0.51586	0.472613	1
Lpxn	4.24914e-08	1.23083	0.515373	0.472822	1
Irak1	4.24707e-08	1.23055	0.514872	0.473037	1
Slc29a3	4.24282e-08	1.22998	0.513841	0.473481	1
Prkd3	4.2421e-08	1.22988	0.513666	0.473556	1
Plod1	4.23814e-08	1.22935	0.512707	0.473969	1
Ube2h	4.2376e-08	1.22928	0.512577	0.474025	1
Evl	4.23758e-08	1.22927	0.512573	0.474027	1
Baiap2	4.22836e-08	1.22803	0.510344	0.47499	1
Otud5	4.22094e-08	1.22703	0.508554	0.475765	1
Myo7a	4.21922e-08	1.2268	0.50814	0.475945	1
Pde2a	4.21845e-08	1.22669	0.507955	0.476025	1
Gamt	4.21173e-08	1.22579	0.506339	0.476728	1
Arhgap17	4.20763e-08	1.22523	0.505352	0.477158	1
Card19	4.20656e-08	1.22508	0.505095	0.47727	1
Vamp3	4.20206e-08	1.22448	0.504017	0.47774	1
Micos10	4.20188e-08	1.22445	0.503972	0.47776	1
Sh3tc1	4.20162e-08	1.22442	0.503912	0.477786	1
Stip1	4.19529e-08	1.22356	0.502392	0.478451	1
Snx27	4.19482e-08	1.22349	0.502281	0.478499	1
Capzb	4.19305e-08	1.22325	0.501856	0.478686	1
Rps6	4.18958e-08	1.22278	0.501027	0.479049	1
Retreg1	4.18824e-08	1.2226	0.500705	0.47919	1
Hyi	4.1567e-08	1.21829	0.493193	0.482507	1
Cmtm3	4.15225e-08	1.21768	0.492137	0.482976	1
Dennd2a	4.14831e-08	1.21714	0.491205	0.48339	1
Tfe3	4.14213e-08	1.21629	0.489741	0.484043	1
Apba1	4.14046e-08	1.21606	0.489348	0.484218	1
Ifngr1	4.1152e-08	1.21258	0.483394	0.486889	1
Ptgs1	4.11119e-08	1.21203	0.482452	0.487314	1
Kif3b	4.10649e-08	1.21137	0.481349	0.487812	1
Shisa5	4.10062e-08	1.21056	0.479974	0.488434	1
Fam91a1	4.09777e-08	1.21017	0.479309	0.488735	1
Socs3	4.09485e-08	1.20976	0.478625	0.489046	1
Tec	4.09407e-08	1.20965	0.478443	0.489128	1
Cd55	4.08933e-08	1.20899	0.477337	0.489631	1
Sfxn3	4.08561e-08	1.20848	0.476468	0.490027	1
Pmp22	4.08269e-08	1.20807	0.475787	0.490337	1
Larp1	4.08155e-08	1.20791	0.475521	0.490458	1
Carhsp1	4.07652e-08	1.20721	0.474351	0.490992	1
Trim34a	4.07313e-08	1.20674	0.473562	0.491353	1
Gsr	4.0661e-08	1.20576	0.471927	0.492102	1
Ehd4	4.05484e-08	1.20418	0.469318	0.493301	1
Mgat1	4.04703e-08	1.20308	0.467512	0.494134	1
Ryk	4.04511e-08	1.20281	0.467068	0.494339	1
Tpp2	4.04289e-08	1.2025	0.466556	0.494576	1
Msl3l2	4.04212e-08	1.2024	0.466379	0.494658	1
Cfl1	4.04026e-08	1.20213	0.465948	0.494857	1
Rpl34-ps1	4.03949e-08	1.20203	0.465772	0.494939	1
Arg1	4.0308e-08	1.2008	0.46377	0.495867	1
Ptpro	4.02684e-08	1.20024	0.462859	0.496291	1
Ro60	4.02614e-08	1.20014	0.462697	0.496366	1
Nol7	4.02392e-08	1.19983	0.462187	0.496604	1
Plaur	4.02021e-08	1.19931	0.461337	0.497	1
Prkar1a	4.01973e-08	1.19924	0.461225	0.497052	1
Rps26	4.01806e-08	1.199	0.460842	0.497231	1
2022-09-11	4.0167e-08	1.19881	0.460531	0.497376	1
Milr1	4.00237e-08	1.19678	0.457251	0.498912	1
Cpt1a	4.00085e-08	1.19657	0.456903	0.499075	1
Col4a3bp	3.99787e-08	1.19615	0.456222	0.499395	1
Colgalt1	3.99669e-08	1.19598	0.455954	0.499521	1
Slc1a5	3.98745e-08	1.19466	0.453848	0.500513	1
Zfp703	3.98723e-08	1.19463	0.453797	0.500537	1
Rpl38	3.98347e-08	1.1941	0.452942	0.500941	1
Tpst2	3.9802e-08	1.19363	0.4522	0.501292	1
Ptprcap	3.97942e-08	1.19352	0.452022	0.501376	1
Clec4b1	3.97574e-08	1.193	0.451185	0.501773	1
Mpp1	3.97461e-08	1.19284	0.450931	0.501893	1
Plekha2	3.97266e-08	1.19256	0.450487	0.502104	1
Tppp	3.9606e-08	1.19083	0.447756	0.503403	1
Lrrc58	3.95834e-08	1.19051	0.447245	0.503646	1
Slc48a1	3.94866e-08	1.18912	0.44506	0.50469	1
Fam160b2	3.94764e-08	1.18897	0.44483	0.5048	1
Cdc42	3.94676e-08	1.18885	0.444633	0.504895	1
Mat2a	3.94252e-08	1.18824	0.443678	0.505353	1
Snhg4	3.94075e-08	1.18798	0.443279	0.505544	1
Qk	3.94035e-08	1.18793	0.44319	0.505587	1
Gns	3.93879e-08	1.1877	0.442839	0.505755	1
Psmc1	3.93694e-08	1.18744	0.442422	0.505956	1
Txn1	3.9332e-08	1.1869	0.441582	0.50636	1
Szt2	3.9295e-08	1.18636	0.440751	0.50676	1
Arhgap10	3.92157e-08	1.18522	0.438974	0.507618	1
Ell	3.92141e-08	1.1852	0.438939	0.507635	1
Sidt2	3.9172e-08	1.18459	0.437997	0.508091	1
Mtus1	3.91602e-08	1.18442	0.437732	0.508219	1
Mfhas1	3.91043e-08	1.18361	0.436485	0.508824	1
Man2b1	3.90848e-08	1.18333	0.436049	0.509036	1
Cdk2	3.90742e-08	1.18317	0.435814	0.50915	1
2410006H16Rik	3.90347e-08	1.1826	0.434931	0.509579	1
Wdfy3	3.88665e-08	1.18016	0.431193	0.511404	1
Zbtb7a	3.88181e-08	1.17945	0.43012	0.51193	1
Nrm	3.87839e-08	1.17895	0.42936	0.512303	1
Foxk2	3.87738e-08	1.1788	0.429137	0.512413	1
Mrps6	3.87126e-08	1.17791	0.427785	0.513078	1
LOC115488816	3.87056e-08	1.17781	0.427628	0.513155	1
Kcnk13	3.86643e-08	1.1772	0.426717	0.513604	1
Fam126b	3.8646e-08	1.17694	0.426313	0.513804	1
Cln8	3.86451e-08	1.17692	0.426294	0.513813	1
Bri3	3.86371e-08	1.17681	0.426117	0.5139	1
Wipf2	3.85851e-08	1.17604	0.42497	0.514468	1
Tmem189	3.85773e-08	1.17593	0.424799	0.514552	1
Cd177	3.85425e-08	1.17542	0.424032	0.514932	1
Ncf2	3.84837e-08	1.17456	0.42274	0.515573	1
Gorasp2	3.84744e-08	1.17442	0.422535	0.515675	1
Tob2	3.84168e-08	1.17357	0.421272	0.516303	1
Slc39a11	3.83377e-08	1.17241	0.419539	0.517167	1
Oaz2	3.83142e-08	1.17206	0.419024	0.517424	1
Retreg3	3.82941e-08	1.17176	0.418586	0.517644	1
Samd9l	3.82371e-08	1.17092	0.417339	0.518268	1
Mt1	3.81831e-08	1.17012	0.416162	0.518859	1
Rpl37rt	3.81523e-08	1.16967	0.415491	0.519196	1
Akt2	3.8085e-08	1.16867	0.414027	0.519933	1
Cant1	3.79805e-08	1.16712	0.411756	0.521079	1
Dip2b	3.79222e-08	1.16625	0.410494	0.521719	1
Rpl10	3.78981e-08	1.16589	0.409973	0.521983	1
Arpc2	3.7873e-08	1.16552	0.40943	0.522259	1
LOC105245440	3.78632e-08	1.16537	0.409218	0.522367	1
Relt	3.78596e-08	1.16532	0.409141	0.522406	1
Pcyox1	3.7846e-08	1.16512	0.408847	0.522555	1
Tmem170b	3.77788e-08	1.16411	0.407396	0.523294	1
Clec4d	3.77454e-08	1.16361	0.406675	0.523662	1
Klf2	3.76941e-08	1.16284	0.40557	0.524226	1
Kpna1	3.76919e-08	1.16281	0.405524	0.52425	1
Kazald1	3.7642e-08	1.16206	0.404451	0.524799	1
Pgd	3.75824e-08	1.16117	0.40317	0.525457	1
Wdfy4	3.75412e-08	1.16055	0.402287	0.52591	1
Ets2	3.75367e-08	1.16048	0.402191	0.52596	1
P2ry10	3.75163e-08	1.16018	0.401753	0.526185	1
Tjp2	3.7458e-08	1.1593	0.400507	0.526828	1
Cebpb	3.74555e-08	1.15926	0.400452	0.526856	1
Ap1b1	3.7395e-08	1.15835	0.399161	0.527523	1
Dpysl2	3.73488e-08	1.15765	0.398175	0.528034	1
Kat2b	3.73477e-08	1.15764	0.398151	0.528046	1
Arhgef1	3.73341e-08	1.15743	0.397861	0.528196	1
Grk5	3.73311e-08	1.15738	0.397796	0.52823	1
Trim41	3.73191e-08	1.1572	0.397541	0.528362	1
Eef1a1	3.73065e-08	1.15701	0.397272	0.528502	1
Gm33373	3.72729e-08	1.1565	0.396557	0.528873	1
Tmbim6	3.72689e-08	1.15644	0.396473	0.528916	1
Mcl1	3.72159e-08	1.15564	0.395346	0.529502	1
Elmod2	3.71607e-08	1.15481	0.394174	0.530113	1
Fermt3	3.71394e-08	1.15448	0.393722	0.53035	1
Lpcat1	3.7134e-08	1.1544	0.393607	0.53041	1
Rps23	3.712e-08	1.15419	0.39331	0.530565	1
Slc25a4	3.71093e-08	1.15403	0.393085	0.530682	1
Med16	3.71055e-08	1.15397	0.393003	0.530725	1
Api5	3.708e-08	1.15358	0.392463	0.531008	1
Grpel1	3.70453e-08	1.15305	0.391729	0.531392	1
Tgfbr2	3.70021e-08	1.1524	0.390817	0.53187	1
Tyrobp	3.69472e-08	1.15156	0.389657	0.53248	1
Matk	3.69306e-08	1.1513	0.389306	0.532664	1
Ece1	3.68451e-08	1.15	0.387507	0.533613	1
Tardbp	3.68448e-08	1.14999	0.3875	0.533616	1
Plekhf2	3.68026e-08	1.14935	0.386614	0.534085	1
Runx1	3.67656e-08	1.14878	0.385837	0.534496	1
Fcho1	3.67379e-08	1.14836	0.385254	0.534805	1
Adcy9	3.66608e-08	1.14717	0.383639	0.535662	1
Mzb1	3.66092e-08	1.14638	0.382561	0.536236	1
Dennd1b	3.65712e-08	1.1458	0.381768	0.536659	1
Anks1	3.65186e-08	1.14499	0.38067	0.537245	1
Senp5	3.64952e-08	1.14463	0.380182	0.537506	1
Srxn1	3.64472e-08	1.14389	0.379183	0.538041	1
Abhd17b	3.64257e-08	1.14355	0.378735	0.538281	1
Bcl2l1	3.6385e-08	1.14293	0.37789	0.538734	1
Sod1	3.62738e-08	1.1412	0.375583	0.539977	1
Dagla	3.62069e-08	1.14016	0.374199	0.540724	1
Slc38a6	3.6182e-08	1.13978	0.373685	0.541002	1
Naip2	3.61657e-08	1.13952	0.373348	0.541185	1
Atp5md	3.61605e-08	1.13944	0.37324	0.541243	1
Gm4129	3.61328e-08	1.13901	0.372668	0.541554	1
Ptpa	3.61181e-08	1.13878	0.372366	0.541717	1
Nhsl2	3.60756e-08	1.13812	0.37149	0.542193	1
Rtn1	3.60587e-08	1.13786	0.371141	0.542383	1
Hspa9	3.60315e-08	1.13743	0.370582	0.542687	1
H2bc4	3.60095e-08	1.13709	0.37013	0.542934	1
Oasl2	3.59633e-08	1.13637	0.369181	0.543451	1
Efnb2	3.59572e-08	1.13627	0.369056	0.543519	1
Ankrd33b	3.59544e-08	1.13623	0.368997	0.543551	1
Arrdc1	3.59175e-08	1.13565	0.368241	0.543965	1
Lpl	3.59158e-08	1.13563	0.368205	0.543984	1
Slc43a2	3.59122e-08	1.13557	0.368132	0.544024	1
Tcp11l2	3.58819e-08	1.1351	0.367511	0.544364	1
Psma7	3.58603e-08	1.13476	0.36707	0.544606	1
Nploc4	3.58535e-08	1.13465	0.36693	0.544683	1
H2-Ab1	3.5853e-08	1.13464	0.366918	0.544689	1
Tifab	3.58462e-08	1.13454	0.36678	0.544765	1
Aida	3.58219e-08	1.13416	0.366284	0.545037	1
Id2	3.57753e-08	1.13342	0.36533	0.545561	1
Dmac1	3.57718e-08	1.13337	0.365258	0.5456	1
Rps25	3.57614e-08	1.13321	0.365047	0.545717	1
Tm9sf2	3.57228e-08	1.1326	0.36426	0.54615	1
Phf23	3.57163e-08	1.1325	0.364128	0.546223	1
Arap2	3.56994e-08	1.13223	0.363782	0.546413	1
Rpl10a	3.56781e-08	1.1319	0.363348	0.546652	1
Syt11	3.56089e-08	1.13081	0.36194	0.547431	1
Cd244a	3.5592e-08	1.13054	0.361597	0.54762	1
Gnb1	3.557e-08	1.13019	0.36115	0.547868	1
Il10rb	3.55643e-08	1.1301	0.361033	0.547933	1
Ptp4a2	3.5532e-08	1.12959	0.360378	0.548296	1
Galk2	3.55257e-08	1.12949	0.360251	0.548367	1
Pias1	3.55202e-08	1.12941	0.36014	0.548428	1
Higd2a	3.5498e-08	1.12905	0.359689	0.548679	1
Hirip3	3.54508e-08	1.12831	0.358733	0.54921	1
Ctdsp2	3.54233e-08	1.12787	0.358176	0.549521	1
H2-K1	3.5412e-08	1.12769	0.357948	0.549648	1
Gna15	3.53831e-08	1.12723	0.357365	0.549973	1
Fbxo33	3.53497e-08	1.1267	0.356691	0.55035	1
Cdk9	3.53376e-08	1.12651	0.356446	0.550487	1
Cast	3.53349e-08	1.12647	0.356391	0.550517	1
Aff1	3.53077e-08	1.12604	0.355844	0.550824	1
Tgfb2	3.525e-08	1.12512	0.354681	0.551475	1
Gm15764	3.5202e-08	1.12436	0.353716	0.552017	1
Sel1l	3.51829e-08	1.12405	0.353331	0.552233	1
Ppp1r9b	3.51769e-08	1.12395	0.353211	0.552301	1
Ralgps2	3.51557e-08	1.12362	0.352786	0.55254	1
Rabgap1l	3.51431e-08	1.12342	0.352533	0.552683	1
Fyn	3.50086e-08	1.12127	0.349839	0.554204	1
Cs	3.50023e-08	1.12116	0.349714	0.554275	1
Eci1	3.49968e-08	1.12108	0.349603	0.554338	1
Rps6ka3	3.49938e-08	1.12103	0.349544	0.554372	1
Arhgef3	3.49567e-08	1.12043	0.348804	0.554791	1
Ap2b1	3.49339e-08	1.12007	0.348348	0.55505	1
Ganab	3.49316e-08	1.12003	0.348303	0.555076	1
Spint2	3.4899e-08	1.11951	0.347652	0.555445	1
Hnrnph1	3.48705e-08	1.11905	0.347086	0.555768	1
Ptpn7	3.48649e-08	1.11896	0.346974	0.555831	1
Dhx15	3.48274e-08	1.11836	0.346227	0.556257	1
Adora2a	3.48234e-08	1.11829	0.346149	0.556301	1
Exoc6	3.48192e-08	1.11822	0.346065	0.556349	1
Mrpl28	3.4774e-08	1.1175	0.345166	0.556862	1
Rack1	3.47709e-08	1.11745	0.345106	0.556897	1
Nfatc3	3.47583e-08	1.11724	0.344855	0.55704	1
Ms4a1	3.47329e-08	1.11683	0.344351	0.557328	1
Tspan32	3.46995e-08	1.1163	0.34369	0.557707	1
Selenoi	3.46652e-08	1.11574	0.34301	0.558097	1
Smpdl3b	3.46298e-08	1.11517	0.34231	0.558499	1
Afap1l1	3.45523e-08	1.11391	0.34078	0.559379	1
Taok1	3.4538e-08	1.11368	0.340497	0.559543	1
Fam78b	3.45209e-08	1.1134	0.34016	0.559737	1
Rps19	3.45011e-08	1.11308	0.339771	0.559961	1
Dennd4c	3.44702e-08	1.11258	0.339161	0.560314	1
Cox17	3.44386e-08	1.11207	0.33854	0.560673	1
Ttpal	3.43775e-08	1.11107	0.337341	0.561368	1
Cln6	3.43324e-08	1.11034	0.336457	0.561882	1
Hypk	3.43118e-08	1.11	0.336053	0.562117	1
Dynlt1c	3.42956e-08	1.10974	0.335735	0.562302	1
Spink2	3.42611e-08	1.10917	0.335059	0.562695	1
Nat8l	3.42362e-08	1.10877	0.334573	0.562979	1
Itpr1	3.42125e-08	1.10838	0.33411	0.563249	1
LOC115487224	3.42011e-08	1.10819	0.333886	0.56338	1
Ccr7	3.41836e-08	1.10791	0.333546	0.563579	1
Tmem50b	3.41328e-08	1.10708	0.332555	0.564158	1
Frat2	3.40659e-08	1.10598	0.331253	0.564922	1
Sash1	3.40619e-08	1.10591	0.331176	0.564968	1
Dync1i2	3.40563e-08	1.10582	0.331066	0.565032	1
AI662270	3.40324e-08	1.10543	0.330603	0.565304	1
Nap1l1	3.40158e-08	1.10516	0.33028	0.565494	1
Cnot6	3.40099e-08	1.10506	0.330165	0.565562	1
Dlgap4	3.39873e-08	1.10469	0.329726	0.56582	1
Rbm33	3.39839e-08	1.10463	0.329661	0.565859	1
Commd8	3.39683e-08	1.10437	0.329357	0.566038	1
Tbc1d13	3.39339e-08	1.10381	0.328691	0.566431	1
Szrd1	3.39196e-08	1.10357	0.328413	0.566595	1
Il1rl1	3.38984e-08	1.10322	0.328003	0.566837	1
Ptger2	3.38201e-08	1.10193	0.32649	0.567733	1
Utrn	3.37889e-08	1.10141	0.325888	0.56809	1
Arhgap30	3.36037e-08	1.09834	0.322326	0.570213	1
Gm32089	3.35733e-08	1.09784	0.321743	0.570562	1
Dgkd	3.35462e-08	1.09739	0.321223	0.570873	1
Rtn4	3.35348e-08	1.0972	0.321005	0.571005	1
Notch1	3.35289e-08	1.0971	0.320892	0.571072	1
Efcab5	3.35183e-08	1.09692	0.320688	0.571194	1
Khnyn	3.34117e-08	1.09514	0.318653	0.572419	1
Capg	3.33573e-08	1.09423	0.317615	0.573044	1
Tmem30a	3.3346e-08	1.09404	0.317401	0.573174	1
Tiam2	3.33049e-08	1.09336	0.316618	0.573647	1
Actr3	3.32992e-08	1.09326	0.31651	0.573712	1
Vim	3.32885e-08	1.09308	0.316307	0.573836	1
Eif3i	3.32783e-08	1.09291	0.316113	0.573953	1
Cyb561a3	3.32207e-08	1.09194	0.31502	0.574616	1
Dusp10	3.31289e-08	1.0904	0.31328	0.575674	1
Thrb	3.30886e-08	1.08972	0.312519	0.576139	1
Slc37a2	3.30376e-08	1.08886	0.311556	0.576727	1
Pck2	3.3037e-08	1.08885	0.311545	0.576734	1
Cox7a2l	3.29991e-08	1.08821	0.310831	0.577171	1
Ssh2	3.27891e-08	1.08465	0.306886	0.579597	1
Tram1	3.27608e-08	1.08417	0.306358	0.579924	1
Ier5	3.27519e-08	1.08402	0.306191	0.580027	1
Creb3l2	3.26607e-08	1.08246	0.304489	0.581082	1
Lrmp	3.25972e-08	1.08138	0.303306	0.581817	1
St3gal5	3.25942e-08	1.08133	0.30325	0.581852	1
Dcaf12	3.2589e-08	1.08124	0.303152	0.581913	1
Immt	3.25744e-08	1.08099	0.302881	0.582082	1
Atp5k	3.2554e-08	1.08064	0.302502	0.582318	1
Klra2	3.2536e-08	1.08033	0.302167	0.582527	1
Ppp6r3	3.25358e-08	1.08033	0.302163	0.582529	1
Cdv3	3.25309e-08	1.08025	0.302074	0.582585	1
Parp1	3.24608e-08	1.07904	0.300772	0.583399	1
Pomk	3.24563e-08	1.07897	0.30069	0.58345	1
S100a4	3.24562e-08	1.07896	0.300688	0.583452	1
Midn	3.24507e-08	1.07887	0.300586	0.583515	1
Comtd1	3.24449e-08	1.07877	0.300478	0.583583	1
Cflar	3.24331e-08	1.07857	0.30026	0.583719	1
Ogdh	3.23822e-08	1.07769	0.299318	0.584311	1
Pptc7	3.23597e-08	1.07731	0.298901	0.584572	1
Cnpy2	3.23028e-08	1.07633	0.297853	0.585232	1
Hmga1	3.22949e-08	1.07619	0.297705	0.585325	1
Foxred2	3.22545e-08	1.07549	0.296961	0.585794	1
Cope	3.22127e-08	1.07477	0.296193	0.586279	1
Sepsecs	3.22101e-08	1.07473	0.296145	0.586309	1
BC147527	3.21971e-08	1.0745	0.295906	0.58646	1
Cxcr5	3.21731e-08	1.07409	0.295465	0.58674	1
Scamp1	3.20383e-08	1.07175	0.292994	0.588309	1
Cers2	3.20361e-08	1.07171	0.292953	0.588334	1
Gm4951	3.20243e-08	1.07151	0.292737	0.588472	1
Ap3s1	3.20123e-08	1.0713	0.292518	0.588611	1
Npc2	3.19895e-08	1.0709	0.292103	0.588876	1
Pou2af1	3.19689e-08	1.07055	0.291726	0.589117	1
Bnip3l	3.19309e-08	1.06988	0.291033	0.589559	1
Homer3	3.19234e-08	1.06975	0.290897	0.589646	1
Net1	3.19085e-08	1.06949	0.290625	0.58982	1
Naglu	3.19005e-08	1.06936	0.29048	0.589913	1
Tia1	3.18755e-08	1.06892	0.290023	0.590205	1
Tbl1xr1	3.18611e-08	1.06867	0.289762	0.590373	1
Dcp2	3.18491e-08	1.06846	0.289544	0.590513	1
Mtmr9	3.18427e-08	1.06835	0.289428	0.590587	1
Arf3	3.18102e-08	1.06778	0.288837	0.590967	1
Fam43a	3.17835e-08	1.06731	0.288352	0.591278	1
Mat2b	3.17523e-08	1.06677	0.287786	0.591643	1
Gm20559	3.17274e-08	1.06633	0.287335	0.591934	1
Arid1a	3.16758e-08	1.06543	0.286401	0.592536	1
Tmed7	3.16127e-08	1.06432	0.285261	0.593273	1
Dlst	3.16081e-08	1.06424	0.285178	0.593327	1
Pak1	3.16026e-08	1.06414	0.285079	0.593392	1
Gm15448	3.15876e-08	1.06388	0.284809	0.593567	1
Pgk1	3.15736e-08	1.06363	0.284557	0.59373	1
Nenf	3.1557e-08	1.06334	0.284258	0.593924	1
Selplg	3.15262e-08	1.0628	0.283702	0.594285	1
Bckdhb	3.15159e-08	1.06261	0.283517	0.594405	1
Wwc2	3.15137e-08	1.06258	0.283478	0.594431	1
Ly96	3.14907e-08	1.06217	0.283063	0.594701	1
Lmbrd1	3.13975e-08	1.06052	0.281392	0.595791	1
Ppp1r11	3.1361e-08	1.05988	0.280737	0.596219	1
Gm22146	3.12983e-08	1.05877	0.279615	0.596954	1
Man2a1	3.1281e-08	1.05846	0.279306	0.597156	1
Slc25a24	3.12602e-08	1.05809	0.278936	0.5974	1
Ago3	3.12487e-08	1.05789	0.27873	0.597535	1
Fnta	3.12223e-08	1.05742	0.27826	0.597844	1
Gfer	3.12133e-08	1.05726	0.2781	0.597949	1
Gadd45g	3.11708e-08	1.0565	0.277343	0.598448	1
Selenos	3.11687e-08	1.05646	0.277304	0.598473	1
Zfp831	3.11431e-08	1.05601	0.27685	0.598774	1
Tnfrsf13c	3.10867e-08	1.055	0.275848	0.599435	1
Anapc13	3.10413e-08	1.05419	0.275042	0.59997	1
Fcgr3	3.09933e-08	1.05333	0.274192	0.600533	1
Ripk1	3.09399e-08	1.05238	0.273248	0.601161	1
Gtf2i	3.09376e-08	1.05234	0.273207	0.601189	1
Lamtor2	3.08875e-08	1.05144	0.272323	0.601778	1
Sat1	3.08859e-08	1.05141	0.272295	0.601796	1
Tmsb10	3.08842e-08	1.05138	0.272266	0.601816	1
Kdm2a	3.0864e-08	1.05102	0.271909	0.602054	1
Rasgrp2	3.0864e-08	1.05102	0.271909	0.602054	1
Aspa	3.08301e-08	1.05041	0.271313	0.602452	1
Mospd2	3.0829e-08	1.05039	0.271292	0.602466	1
H1f3	3.08216e-08	1.05025	0.271163	0.602553	1
Dock2	3.08207e-08	1.05024	0.271147	0.602563	1
Eif3k	3.0794e-08	1.04976	0.270678	0.602878	1
Tpt1	3.0782e-08	1.04954	0.270467	0.603019	1
Derl1	3.07646e-08	1.04923	0.27016	0.603224	1
Ddx39b	3.07488e-08	1.04894	0.269883	0.603411	1
Dab2	3.07321e-08	1.04864	0.269591	0.603606	1
Necap2	3.06742e-08	1.0476	0.268576	0.604288	1
2510039O18Rik	3.06685e-08	1.04749	0.268475	0.604356	1
Rock2	3.0667e-08	1.04747	0.26845	0.604373	1
Gm10369	3.066e-08	1.04734	0.268326	0.604457	1
Ctdnep1	3.06515e-08	1.04719	0.268179	0.604556	1
Cxcl16	3.06332e-08	1.04686	0.267858	0.604772	1
Trim30c	3.05722e-08	1.04575	0.266793	0.605491	1
P4ha1	3.0554e-08	1.04542	0.266475	0.605707	1
Trim8	3.05531e-08	1.04541	0.266459	0.605717	1
Marco	3.05512e-08	1.04537	0.266426	0.60574	1
Npm1	3.05404e-08	1.04518	0.266238	0.605867	1
Ap2s1	3.05319e-08	1.04502	0.26609	0.605967	1
Hk3	3.05221e-08	1.04484	0.265918	0.606083	1
Eif4g2	3.05031e-08	1.0445	0.265588	0.606307	1
Ywhag	3.04922e-08	1.0443	0.265398	0.606436	1
Camk1d	3.04698e-08	1.04389	0.265009	0.6067	1
Hmgn1	3.0453e-08	1.04359	0.264715	0.606899	1
Iqsec2	3.04372e-08	1.0433	0.264441	0.607086	1
Ndufc1	3.04056e-08	1.04273	0.263893	0.607458	1
Pak2	3.04056e-08	1.04273	0.263892	0.607459	1
1810026B05Rik	3.03895e-08	1.04243	0.263613	0.607649	1
Os9	3.03257e-08	1.04127	0.262507	0.608403	1
Atxn2l	3.03176e-08	1.04112	0.262368	0.608498	1
Idh2	3.0313e-08	1.04104	0.262288	0.608553	1
Ndfip1	3.03088e-08	1.04096	0.262215	0.608602	1
Stac2	3.02649e-08	1.04016	0.261456	0.609122	1
Ampd3	3.02588e-08	1.04005	0.26135	0.609194	1
Stk17b	3.02483e-08	1.03986	0.26117	0.609318	1
Arid4a	3.02155e-08	1.03926	0.260603	0.609706	1
Epn2	3.01756e-08	1.03852	0.259916	0.610178	1
Ccr5	3.01307e-08	1.0377	0.259142	0.61071	1
Ppp3ca	3.01162e-08	1.03743	0.258893	0.610882	1
9430038I01Rik	3.01069e-08	1.03726	0.258732	0.610992	1
Imp3	3.00823e-08	1.03681	0.25831	0.611284	1
Arhgef18	3.00335e-08	1.03591	0.257473	0.611861	1
Spcs2	3.00207e-08	1.03568	0.257253	0.612013	1
Frmd4a	2.99163e-08	1.03375	0.255467	0.613251	1
Cd300lb	2.99145e-08	1.03372	0.255437	0.613272	1
Insr	2.98788e-08	1.03306	0.254828	0.613696	1
Sesn1	2.98772e-08	1.03303	0.2548	0.613715	1
Fosl2	2.98756e-08	1.033	0.254774	0.613734	1
Chmp1b	2.98284e-08	1.03212	0.253968	0.614295	1
Nacc2	2.98216e-08	1.032	0.253853	0.614375	1
Aqp9	2.98152e-08	1.03188	0.253743	0.614452	1
Snx13	2.97823e-08	1.03127	0.253184	0.614842	1
Adam17	2.97784e-08	1.0312	0.253118	0.614888	1
Trim5	2.97733e-08	1.0311	0.253032	0.614948	1
Slfn1	2.97711e-08	1.03106	0.252994	0.614975	1
Ppt1	2.97141e-08	1.03	0.252026	0.615652	1
Grk2	2.9709e-08	1.02991	0.251939	0.615713	1
Hdac4	2.97072e-08	1.02987	0.251908	0.615735	1
Exoc5	2.96897e-08	1.02955	0.251611	0.615943	1
Prkcsh	2.96855e-08	1.02947	0.251541	0.615992	1
Calr	2.96748e-08	1.02927	0.25136	0.616119	1
1700021F05Rik	2.96508e-08	1.02883	0.250953	0.616405	1
Mapkapk2	2.96357e-08	1.02854	0.250697	0.616585	1
Acsl4	2.9623e-08	1.02831	0.250483	0.616735	1
Akr7a5	2.95872e-08	1.02764	0.249877	0.617162	1
Pon3	2.95529e-08	1.027	0.249298	0.61757	1
2610001J05Rik	2.95468e-08	1.02688	0.249195	0.617642	1
Zbtb32	2.94562e-08	1.02519	0.24767	0.61872	1
Serpinb2	2.94525e-08	1.02512	0.247608	0.618764	1
Pdlim1	2.94293e-08	1.02468	0.247218	0.619041	1
Aldh9a1	2.94185e-08	1.02448	0.247036	0.61917	1
Capza2	2.94124e-08	1.02437	0.246934	0.619242	1
Jak2	2.9364e-08	1.02346	0.246121	0.61982	1
Hnrnpa0	2.9327e-08	1.02276	0.245502	0.62026	1
Arl4c	2.92858e-08	1.02199	0.244813	0.620752	1
Hdgf	2.92361e-08	1.02105	0.243983	0.621344	1
Cyb5b	2.92002e-08	1.02037	0.243383	0.621773	1
Abcc5	2.91974e-08	1.02032	0.243336	0.621807	1
Rnf13	2.91848e-08	1.02008	0.243128	0.621956	1
Lbr	2.91653e-08	1.01971	0.242803	0.622189	1
Nab2	2.91606e-08	1.01962	0.242724	0.622246	1
Slc9a3r1	2.91447e-08	1.01932	0.242459	0.622436	1
Pkig	2.91184e-08	1.01883	0.242022	0.62275	1
Susd1	2.91017e-08	1.01851	0.241744	0.622949	1
Brd4	2.90979e-08	1.01844	0.241682	0.622994	1
Tpd52	2.90938e-08	1.01836	0.241613	0.623043	1
Slfn2	2.90819e-08	1.01813	0.241416	0.623185	1
Gimap4	2.90714e-08	1.01794	0.241242	0.623311	1
Gkap1	2.90423e-08	1.01738	0.240758	0.623659	1
Nlrp1b	2.8994e-08	1.01647	0.239959	0.624236	1
Git2	2.89512e-08	1.01565	0.23925	0.624748	1
Tgfbr3	2.89297e-08	1.01524	0.238895	0.625005	1
Bcl2a1b	2.89235e-08	1.01512	0.238792	0.62508	1
Nudt3	2.89197e-08	1.01505	0.23873	0.625125	1
Hlcs	2.8874e-08	1.01418	0.237977	0.625671	1
Bsg	2.88226e-08	1.0132	0.23713	0.626287	1
Trpm4	2.87215e-08	1.01126	0.23547	0.627497	1
Ckap4	2.87106e-08	1.01105	0.23529	0.627629	1
Acer3	2.86999e-08	1.01085	0.235115	0.627757	1
Mocs1	2.8663e-08	1.01014	0.234511	0.628199	1
Sike1	2.86081e-08	1.00908	0.233613	0.628858	1
Mfsd7a	2.85548e-08	1.00806	0.232744	0.629497	1
Nrros	2.85092e-08	1.00718	0.232001	0.630044	1
Baz2b	2.85008e-08	1.00702	0.231865	0.630145	1
Ugp2	2.84934e-08	1.00687	0.231744	0.630234	1
U2af2	2.84838e-08	1.00669	0.231587	0.630349	1
Ifitm3	2.84396e-08	1.00583	0.23087	0.630879	1
Sla	2.8422e-08	1.00549	0.230584	0.631091	1
Guca1a	2.83741e-08	1.00456	0.229807	0.631667	1
Mfge8	2.83229e-08	1.00357	0.228978	0.632283	1
Tmcc3	2.83102e-08	1.00332	0.228774	0.632434	1
Csf2ra	2.82689e-08	1.00252	0.228106	0.632932	1
Ppp1r21	2.82688e-08	1.00252	0.228105	0.632933	1
Nufip1	2.82635e-08	1.00241	0.22802	0.632996	1
S100a1	2.82333e-08	1.00183	0.227532	0.63336	1
Ero1lb	2.81963e-08	1.00111	0.226937	0.633805	1
Rnf4	2.81362e-08	0.999933	0.225971	0.634528	1
Rfk	2.81113e-08	0.999446	0.225571	0.634828	1
Zadh2	2.80782e-08	0.998798	0.225039	0.635227	1
Csgalnact2	2.80581e-08	0.998404	0.224717	0.635469	1
B430306N03Rik	2.80526e-08	0.998297	0.224629	0.635535	1
Cttnbp2nl	2.80485e-08	0.998216	0.224564	0.635584	1
Ipmk	2.80159e-08	0.997578	0.224043	0.635977	1
Fth1	2.79923e-08	0.997113	0.223664	0.636262	1
Map4	2.79836e-08	0.996943	0.223525	0.636367	1
Rnf44	2.78966e-08	0.995232	0.222137	0.637416	1
Ddb1	2.78913e-08	0.995128	0.222053	0.63748	1
Psmc2	2.78641e-08	0.994592	0.221621	0.637808	1
Pfdn1	2.7803e-08	0.993387	0.22065	0.638545	1
Kif1c	2.77915e-08	0.993159	0.220467	0.638684	1
Hist1h2ao	2.77438e-08	0.992216	0.219711	0.63926	1
Cd53	2.77314e-08	0.991971	0.219515	0.63941	1
Plekha1	2.7663e-08	0.990614	0.218433	0.640237	1
Rnf166	2.76466e-08	0.990289	0.218174	0.640434	1
Slc36a1	2.75652e-08	0.988672	0.216892	0.641418	1
Clic1	2.75458e-08	0.988284	0.216586	0.641654	1
Srsf11	2.75237e-08	0.987844	0.216238	0.641921	1
Dcxr	2.75229e-08	0.987828	0.216226	0.641931	1
Gspt1	2.75213e-08	0.987796	0.2162	0.64195	1
Slco3a1	2.74428e-08	0.986229	0.214969	0.6429	1
Rps12	2.74378e-08	0.986128	0.21489	0.642961	1
Tbc1d24	2.74157e-08	0.985688	0.214545	0.643228	1
Pikfyve	2.7379e-08	0.984953	0.213971	0.643672	1
Coprs	2.73781e-08	0.984934	0.213956	0.643684	1
Dok1	2.73535e-08	0.984442	0.213572	0.643982	1
Rps2	2.73407e-08	0.984185	0.213373	0.644137	1
Tmed9	2.73241e-08	0.983853	0.213114	0.644337	1
H2afj	2.72786e-08	0.982938	0.212405	0.644889	1
Ddx41	2.72453e-08	0.98227	0.211887	0.645292	1
Slc16a6	2.72412e-08	0.982185	0.211822	0.645343	1
Gpr160	2.72014e-08	0.981385	0.211204	0.645825	1
Eno3	2.71907e-08	0.981169	0.211038	0.645955	1
Blk	2.71894e-08	0.981143	0.211018	0.645971	1
N4bp1	2.71826e-08	0.981005	0.210912	0.646054	1
Psmb4	2.71745e-08	0.980842	0.210786	0.646152	1
Plcb1	2.71513e-08	0.980375	0.210427	0.646433	1
Wdr26	2.71261e-08	0.979865	0.210036	0.646739	1
Sp100	2.71254e-08	0.979851	0.210025	0.646748	1
Asah1	2.71235e-08	0.979812	0.209996	0.646771	1
Skp1a	2.71159e-08	0.97966	0.209879	0.646862	1
Brk1	2.71131e-08	0.979603	0.209835	0.646897	1
Acpp	2.70961e-08	0.979259	0.209572	0.647103	1
Slc30a1	2.70866e-08	0.979068	0.209425	0.647218	1
Fam129c	2.70816e-08	0.978966	0.209348	0.647279	1
Il27ra	2.70475e-08	0.978275	0.20882	0.647694	1
Snapc5	2.70457e-08	0.978239	0.208793	0.647715	1
Uhmk1	2.70349e-08	0.97802	0.208626	0.647846	1
Dnajc13	2.70299e-08	0.977918	0.208549	0.647907	1
Xpo6	2.70034e-08	0.977381	0.20814	0.648229	1
Hacd4	2.69962e-08	0.977237	0.20803	0.648316	1
Ggta1	2.69846e-08	0.977001	0.207851	0.648457	1
Eef2	2.69323e-08	0.975937	0.207045	0.649093	1
Lrrk2	2.69165e-08	0.975616	0.206803	0.649285	1
Pfn1	2.689e-08	0.975078	0.206397	0.649607	1
Gm34917	2.68816e-08	0.974906	0.206267	0.649709	1
Adamtsl5	2.68352e-08	0.97396	0.205555	0.650274	1
Ppp1r9a	2.68261e-08	0.973775	0.205416	0.650384	1
Atxn10	2.68027e-08	0.973297	0.205058	0.650669	1
Acap2	2.67521e-08	0.972262	0.204284	0.651285	1
Tet3	2.67306e-08	0.971824	0.203957	0.651546	1
Mfsd14a	2.66799e-08	0.970784	0.203183	0.652164	1
Sirpb1b	2.66767e-08	0.970718	0.203134	0.652203	1
Parp14	2.66547e-08	0.970267	0.2028	0.65247	1
Dolpp1	2.665e-08	0.970172	0.202729	0.652527	1
Atp2c1	2.66213e-08	0.96958	0.202291	0.652878	1
Klhdc3	2.6619e-08	0.969535	0.202257	0.652905	1
Atp6v0a2	2.66004e-08	0.969151	0.201974	0.653132	1
Lmna	2.65905e-08	0.968948	0.201824	0.653253	1
Smad2	2.65692e-08	0.968509	0.2015	0.653513	1
Tmem238	2.65562e-08	0.968243	0.201304	0.65367	1
Slc35e1	2.65449e-08	0.96801	0.201133	0.653808	1
Gm39972	2.65386e-08	0.96788	0.201037	0.653885	1
Pitpna	2.65257e-08	0.967614	0.200842	0.654042	1
Eps15	2.65216e-08	0.967529	0.200779	0.654092	1
Tacc2	2.64946e-08	0.966972	0.200371	0.654421	1
Cdc42ep2	2.64789e-08	0.966648	0.200134	0.654613	1
Fgfr1	2.64577e-08	0.96621	0.199813	0.654872	1
Bnip2	2.64242e-08	0.965518	0.199308	0.65528	1
Srgap2	2.64134e-08	0.965293	0.199144	0.655413	1
Casp1	2.64098e-08	0.965219	0.19909	0.655457	1
Tmem38b	2.64035e-08	0.965088	0.198995	0.655533	1
Zfand3	2.63911e-08	0.964833	0.198809	0.655684	1
Iars	2.63695e-08	0.964385	0.198484	0.655948	1
Pdlim2	2.63693e-08	0.96438	0.198479	0.655951	1
Sdhd	2.63289e-08	0.963542	0.197872	0.656444	1
Emp3	2.63268e-08	0.963499	0.197841	0.65647	1
Ctps2	2.62955e-08	0.962849	0.197371	0.656852	1
Nme4	2.62617e-08	0.962146	0.196863	0.657265	1
Fut8	2.62303e-08	0.961492	0.196393	0.657649	1
Limk1	2.61999e-08	0.96086	0.195938	0.658019	1
Zdhhc7	2.61438e-08	0.959688	0.1951	0.658705	1
Ccdc12	2.61339e-08	0.959481	0.194952	0.658827	1
Cpne1	2.60941e-08	0.958649	0.194358	0.659314	1
Rpl7a	2.60906e-08	0.958575	0.194306	0.659356	1
Prelid3b	2.60783e-08	0.958318	0.194123	0.659507	1
Ewsr1	2.60561e-08	0.957854	0.193793	0.659778	1
Cd5l	2.6006e-08	0.956803	0.193049	0.660391	1
Ccndbp1	2.59946e-08	0.956564	0.19288	0.66053	1
Cebpd	2.59874e-08	0.956412	0.192772	0.660619	1
Mtmr4	2.59785e-08	0.956226	0.192641	0.660727	1
Dleu2	2.59688e-08	0.956022	0.192497	0.660847	1
Tuba4a	2.5958e-08	0.955794	0.192337	0.660979	1
Lasp1	2.59341e-08	0.955291	0.191982	0.661272	1
Mob3a	2.59336e-08	0.955281	0.191975	0.661278	1
Tmed10	2.59311e-08	0.955228	0.191938	0.661309	1
Cdr2	2.5922e-08	0.955038	0.191804	0.661419	1
Usf2	2.59183e-08	0.954959	0.191749	0.661465	1
Fdft1	2.58799e-08	0.954151	0.191182	0.661935	1
Rpl7	2.58739e-08	0.954023	0.191092	0.662009	1
H3c6	2.58313e-08	0.953124	0.190463	0.662531	1
Vma21	2.57964e-08	0.952386	0.189949	0.662959	1
E030024N20Rik	2.57833e-08	0.952109	0.189756	0.66312	1
Ppp2r5a	2.57817e-08	0.952077	0.189734	0.663138	1
Calm2	2.57666e-08	0.951758	0.189512	0.663323	1
Pard3b	2.57285e-08	0.950949	0.188951	0.663791	1
Tgfb1	2.57162e-08	0.950688	0.188769	0.663943	1
Edem1	2.57079e-08	0.950513	0.188648	0.664044	1
Ptprm	2.56947e-08	0.950233	0.188455	0.664206	1
Eef1g	2.56434e-08	0.949142	0.187703	0.664836	1
Fam118b	2.56047e-08	0.948319	0.187136	0.665311	1
Tm2d3	2.55979e-08	0.948174	0.187037	0.665394	1
Pelp1	2.55801e-08	0.947796	0.186778	0.665612	1
Jag1	2.55432e-08	0.947008	0.186239	0.666066	1
Cd83	2.55149e-08	0.946406	0.185827	0.666413	1
Adamts6	2.55103e-08	0.946307	0.18576	0.666469	1
Ranbp10	2.55029e-08	0.946149	0.185652	0.66656	1
Gstp1	2.54967e-08	0.946015	0.185561	0.666637	1
Snrk	2.54514e-08	0.945047	0.184903	0.667193	1
Map7d1	2.54219e-08	0.944414	0.184474	0.667557	1
Zdhhc9	2.53808e-08	0.943535	0.183879	0.668061	1
Nfe2l1	2.53502e-08	0.942876	0.183435	0.668438	1
Zbtb18	2.5348e-08	0.942829	0.183403	0.668465	1
Tap2	2.5345e-08	0.942765	0.18336	0.668501	1
Ext2	2.53034e-08	0.94187	0.182758	0.669014	1
Ssh1	2.52971e-08	0.941735	0.182667	0.669091	1
Mrpl3	2.52921e-08	0.941627	0.182595	0.669152	1
Pdk1	2.52888e-08	0.941556	0.182548	0.669193	1
Pqlc3	2.52829e-08	0.941428	0.182462	0.669266	1
Rbsn	2.5271e-08	0.941173	0.182291	0.669412	1
Anxa7	2.52552e-08	0.940832	0.182063	0.669607	1
Lrp6	2.52474e-08	0.940664	0.18195	0.669703	1
Them6	2.52308e-08	0.940305	0.181711	0.669907	1
Syvn1	2.52276e-08	0.940236	0.181664	0.669947	1
Fam129a	2.52225e-08	0.940127	0.181591	0.670009	1
Ctsf	2.52166e-08	0.94	0.181507	0.670081	1
Lnpep	2.52104e-08	0.939866	0.181418	0.670158	1
Ncs1	2.51834e-08	0.939282	0.181029	0.670491	1
Dbndd2	2.51708e-08	0.939011	0.180849	0.670645	1
Sec24c	2.51173e-08	0.937851	0.180079	0.671305	1
Pgam1	2.51066e-08	0.937621	0.179927	0.671436	1
Timp2	2.50961e-08	0.937393	0.179777	0.671565	1
Mark2	2.50749e-08	0.936934	0.179473	0.671826	1
Phlpp1	2.50594e-08	0.936597	0.179251	0.672018	1
Mospd1	2.50284e-08	0.935923	0.178808	0.6724	1
Fcgr4	2.50274e-08	0.935902	0.178794	0.672412	1
Trappc4	2.50266e-08	0.935884	0.178782	0.672422	1
Cst3	2.50121e-08	0.935569	0.178575	0.672601	1
Dpm1	2.49826e-08	0.934927	0.178154	0.672965	1
Fam219a	2.49769e-08	0.934803	0.178073	0.673035	1
Ei24	2.49753e-08	0.934769	0.17805	0.673054	1
Ptma	2.49743e-08	0.934746	0.178035	0.673067	1
Plscr4	2.49486e-08	0.934186	0.177669	0.673384	1
Hsbp1	2.49372e-08	0.933938	0.177507	0.673524	1
Golga4	2.49352e-08	0.933895	0.177479	0.673549	1
Palm	2.49251e-08	0.933674	0.177335	0.673674	1
Cenpb	2.49048e-08	0.933231	0.177046	0.673924	1
Ndufs6	2.48696e-08	0.932461	0.176546	0.674359	1
Pold1	2.48627e-08	0.932311	0.176448	0.674444	1
Rrp15	2.48509e-08	0.932053	0.17628	0.67459	1
Ppm1m	2.48393e-08	0.931799	0.176116	0.674733	1
Creld2	2.48294e-08	0.931582	0.175976	0.674855	1
Snrpb2	2.48249e-08	0.931484	0.175912	0.67491	1
Cops9	2.48141e-08	0.931247	0.175759	0.675044	1
Alox5	2.48134e-08	0.931231	0.175749	0.675053	1
Znhit1	2.48087e-08	0.931129	0.175683	0.67511	1
Psd3	2.48025e-08	0.930993	0.175595	0.675187	1
Ndst2	2.47937e-08	0.930799	0.175469	0.675296	1
Dpm3	2.47684e-08	0.930246	0.175112	0.675608	1
Lppos	2.47428e-08	0.929683	0.17475	0.675924	1
Gmcl1	2.47195e-08	0.929171	0.174421	0.676212	1
Pigx	2.47164e-08	0.929102	0.174377	0.676251	1
Lipa	2.46826e-08	0.928359	0.1739	0.676668	1
Cxcl13	2.46761e-08	0.928215	0.173809	0.676749	1
Emc1	2.46598e-08	0.927856	0.173579	0.67695	1
Csnk1e	2.46506e-08	0.927654	0.173449	0.677064	1
2700038G22Rik	2.46504e-08	0.927649	0.173447	0.677067	1
Mfng	2.46138e-08	0.926843	0.172932	0.677519	1
Gfpt1	2.45831e-08	0.926165	0.172502	0.677898	1
Sec24d	2.45821e-08	0.926143	0.172487	0.677911	1
S1pr4	2.45803e-08	0.926103	0.172462	0.677933	1
Dennd6a	2.45619e-08	0.925696	0.172204	0.678161	1
Mag	2.45591e-08	0.925634	0.172164	0.678195	1
Naa60	2.45499e-08	0.925431	0.172036	0.678309	1
Hspa1b	2.45464e-08	0.925355	0.171987	0.678352	1
Crtc2	2.45228e-08	0.92483	0.171656	0.678645	1
Fam168b	2.44925e-08	0.92416	0.171233	0.679019	1
Dusp1	2.4484e-08	0.923972	0.171113	0.679124	1
Cr1l	2.44735e-08	0.923739	0.170967	0.679254	1
Adssl1	2.44672e-08	0.923599	0.170879	0.679332	1
Slc39a9	2.44529e-08	0.923281	0.170679	0.679509	1
Cd302	2.44516e-08	0.923254	0.170662	0.679525	1
Pax5	2.44485e-08	0.923184	0.170618	0.679563	1
St6galnac4	2.44075e-08	0.922273	0.170046	0.680071	1
Eif3a	2.43825e-08	0.921718	0.169698	0.68038	1
Scand1	2.438e-08	0.921661	0.169663	0.680412	1
Ypel3	2.43775e-08	0.921606	0.169628	0.680442	1
Uchl3	2.43755e-08	0.921561	0.169601	0.680467	1
Ncstn	2.43002e-08	0.919883	0.168554	0.6814	1
Samd4b	2.42987e-08	0.919848	0.168533	0.681419	1
Rassf8	2.42794e-08	0.919418	0.168266	0.681657	1
Gnb2	2.42694e-08	0.919195	0.168127	0.681781	1
Tmed5	2.42385e-08	0.918503	0.167699	0.682165	1
Klrg2	2.41868e-08	0.917345	0.166985	0.682806	1
Ech1	2.41785e-08	0.917158	0.16687	0.682909	1
Bak1	2.4171e-08	0.916991	0.166767	0.683001	1
Kctd9	2.41583e-08	0.916706	0.166592	0.683159	1
St3gal4	2.41579e-08	0.916696	0.166586	0.683164	1
Pgls	2.41534e-08	0.916595	0.166523	0.68322	1
Patl1	2.41386e-08	0.916264	0.16632	0.683403	1
Nucb1	2.41096e-08	0.915611	0.16592	0.683764	1
Sc5d	2.40864e-08	0.915088	0.165601	0.684052	1
Zfp408	2.40823e-08	0.914997	0.165545	0.684102	1
Hexb	2.40417e-08	0.914082	0.164987	0.684606	1
P2rx4	2.39936e-08	0.912998	0.164328	0.685203	1
Ctnnb1	2.39931e-08	0.912986	0.164321	0.685209	1
Lancl1	2.39909e-08	0.912935	0.16429	0.685237	1
Itpkb	2.39694e-08	0.912451	0.163997	0.685503	1
Dynll2	2.39438e-08	0.911872	0.163646	0.685821	1
Atp8a1	2.39315e-08	0.911593	0.163478	0.685974	1
Taf1d	2.3928e-08	0.911513	0.16343	0.686018	1
Sppl3	2.39149e-08	0.911218	0.163252	0.68618	1
Cdipt	2.3909e-08	0.911084	0.163171	0.686254	1
Lrrc8d	2.38827e-08	0.910487	0.162812	0.68658	1
Jak1	2.38578e-08	0.909921	0.162472	0.68689	1
Sec23b	2.38446e-08	0.909623	0.162293	0.687054	1
Abracl	2.38433e-08	0.909594	0.162276	0.68707	1
AB124611	2.38223e-08	0.909114	0.161989	0.687332	1
Man1c1	2.3821e-08	0.909086	0.161972	0.687348	1
Ywhae	2.38083e-08	0.908796	0.161799	0.687506	1
Hebp1	2.38054e-08	0.908732	0.16176	0.687541	1
Ivns1abp	2.3797e-08	0.908541	0.161646	0.687646	1
Dync1h1	2.37903e-08	0.908387	0.161555	0.687729	1
Trappc10	2.37855e-08	0.908279	0.16149	0.687788	1
Golph3	2.37343e-08	0.90711	0.160794	0.688426	1
Elk3	2.3721e-08	0.906809	0.160616	0.68859	1
Tdrd7	2.3721e-08	0.906808	0.160615	0.688591	1
Arsa	2.37163e-08	0.9067	0.160551	0.68865	1
Zfp53	2.37083e-08	0.906517	0.160443	0.688749	1
Dbnl	2.37037e-08	0.906412	0.16038	0.688807	1
Rps29	2.37032e-08	0.906401	0.160374	0.688813	1
Ttc39b	2.36779e-08	0.905823	0.160031	0.689128	1
Tyk2	2.3668e-08	0.905597	0.159898	0.68925	1
Dcun1d2	2.36619e-08	0.905458	0.159816	0.689326	1
Stam	2.36386e-08	0.904924	0.159501	0.689616	1
Arhgap12	2.36302e-08	0.904731	0.159387	0.689721	1
Smad5	2.36291e-08	0.904707	0.159373	0.689735	1
Ddost	2.36234e-08	0.904576	0.159296	0.689806	1
Ube2l3	2.36186e-08	0.904466	0.159231	0.689866	1
Arhgap29	2.36139e-08	0.904358	0.159167	0.689924	1
Hgs	2.36106e-08	0.904284	0.159124	0.689964	1
Stambpl1	2.36093e-08	0.904253	0.159106	0.689981	1
Gmfb	2.35973e-08	0.903979	0.158944	0.69013	1
Ddx17	2.35845e-08	0.903684	0.158771	0.69029	1
Lypla2	2.35495e-08	0.902882	0.158301	0.690725	1
Vsig4	2.35193e-08	0.902186	0.157895	0.691102	1
Rheb	2.35115e-08	0.902008	0.157791	0.691199	1
Susd3	2.3508e-08	0.901927	0.157744	0.691242	1
Frmd8	2.34509e-08	0.900612	0.156979	0.691954	1
Gm40528	2.34401e-08	0.900362	0.156833	0.692089	1
Mgat2	2.34235e-08	0.899978	0.156611	0.692296	1
Appl2	2.3402e-08	0.899483	0.156324	0.692563	1
Nubp1	2.33977e-08	0.899383	0.156266	0.692618	1
Nras	2.33844e-08	0.899075	0.156088	0.692784	1
Polr2a	2.33793e-08	0.898958	0.156021	0.692847	1
2022-09-02	2.33669e-08	0.898672	0.155856	0.693001	1
Keap1	2.33518e-08	0.898322	0.155654	0.69319	1
Sgpl1	2.3342e-08	0.898095	0.155523	0.693312	1
Sdccag8	2.32807e-08	0.896673	0.154707	0.694077	1
Nme3	2.3272e-08	0.896471	0.154592	0.694186	1
Znf41-ps	2.32636e-08	0.896277	0.154481	0.69429	1
Itga4	2.32552e-08	0.896081	0.154369	0.694395	1
Nim1k	2.32507e-08	0.895975	0.154309	0.694451	1
Slc35a3	2.32225e-08	0.895321	0.153935	0.694803	1
Fcrla	2.32001e-08	0.8948	0.153639	0.695082	1
P2ry10b	2.3197e-08	0.894726	0.153597	0.695122	1
Galc	2.31736e-08	0.894183	0.153288	0.695413	1
Rpn2	2.31594e-08	0.893851	0.1531	0.69559	1
Flna	2.31403e-08	0.893406	0.152848	0.695829	1
Tgoln1	2.31222e-08	0.892982	0.152608	0.696056	1
Vkorc1	2.31028e-08	0.89253	0.152353	0.696297	1
Itgb1	2.31022e-08	0.892516	0.152345	0.696305	1
Hmga2-ps1	2.30856e-08	0.892127	0.152125	0.696512	1
Eif3m	2.3073e-08	0.891831	0.151959	0.69667	1
Emc6	2.30207e-08	0.890607	0.151272	0.697323	1
Gnl1	2.30168e-08	0.890515	0.15122	0.697372	1
Pi4k2a	2.29646e-08	0.88929	0.150536	0.698024	1
Bcl2a1a	2.29636e-08	0.889267	0.150522	0.698037	1
Phpt1	2.28763e-08	0.88721	0.149379	0.699129	1
Dennd5a	2.28678e-08	0.88701	0.149269	0.699235	1
Rnd3	2.28445e-08	0.886459	0.148964	0.699527	1
Mtmr6	2.28087e-08	0.885613	0.148498	0.699975	1
Mrps14	2.27958e-08	0.885309	0.14833	0.700136	1
Fpr1	2.27439e-08	0.884079	0.147655	0.700786	1
Slc39a7	2.27424e-08	0.884043	0.147636	0.700805	1
Rad23b	2.27219e-08	0.883556	0.14737	0.701062	1
Rangap1	2.26681e-08	0.882278	0.146673	0.701736	1
Psmd14	2.2661e-08	0.882111	0.146582	0.701824	1
Noct	2.26255e-08	0.881266	0.146123	0.702268	1
Rab27a	2.25964e-08	0.88057	0.145746	0.702634	1
Hyal2	2.2595e-08	0.880537	0.145728	0.702652	1
Srgap3	2.25779e-08	0.880129	0.145508	0.702866	1
Tmem63a	2.25774e-08	0.880117	0.145501	0.702872	1
Syce2	2.25421e-08	0.879274	0.145047	0.703315	1
Tmem246	2.25363e-08	0.879136	0.144972	0.703387	1
Pdia3	2.25339e-08	0.879079	0.144942	0.703417	1
Ltc4s	2.25269e-08	0.878911	0.144852	0.703505	1
Ino80b	2.25225e-08	0.878806	0.144795	0.70356	1
Clk1	2.25202e-08	0.87875	0.144765	0.703589	1
Spred2	2.24738e-08	0.877639	0.144169	0.704171	1
Krtcap2	2.24573e-08	0.877245	0.143958	0.704377	1
Trappc6a	2.24343e-08	0.876691	0.143663	0.704666	1
Ptges3	2.24133e-08	0.876188	0.143394	0.70493	1
Trim12c	2.24105e-08	0.876119	0.143358	0.704965	1
Cnppd1	2.23943e-08	0.87573	0.143151	0.705168	1
Mdfic	2.23809e-08	0.875407	0.142979	0.705337	1
Mbtps2	2.23678e-08	0.875092	0.142812	0.705501	1
Armcx3	2.23629e-08	0.874974	0.142749	0.705563	1
Gpat4	2.23278e-08	0.874129	0.142302	0.706003	1
Rap2b	2.23259e-08	0.874083	0.142278	0.706027	1
Lair1	2.23223e-08	0.873997	0.142232	0.706072	1
Casp4	2.23083e-08	0.873657	0.142053	0.706248	1
Snx4	2.2303e-08	0.873532	0.141987	0.706314	1
Renbp	2.22933e-08	0.873296	0.141863	0.706436	1
Sod2	2.22903e-08	0.873223	0.141824	0.706474	1
Zrsr2	2.22902e-08	0.873222	0.141824	0.706475	1
Ecm1	2.22756e-08	0.872869	0.141638	0.706658	1
Dpp8	2.22727e-08	0.872798	0.1416	0.706695	1
Ly6d	2.22302e-08	0.871771	0.141061	0.707229	1
Tmem127	2.223e-08	0.871766	0.141058	0.707231	1
Srsf7	2.22013e-08	0.871071	0.140694	0.707592	1
Cyba	2.21951e-08	0.870921	0.140616	0.707669	1
Snhg1	2.21811e-08	0.870581	0.140439	0.707845	1
Cpne8	2.21372e-08	0.869516	0.139884	0.708397	1
Crlf3	2.21271e-08	0.869268	0.139755	0.708525	1
Jpt1	2.21179e-08	0.869045	0.139639	0.70864	1
Pigm	2.21115e-08	0.868889	0.139558	0.708721	1
Aco1	2.21004e-08	0.86862	0.139419	0.70886	1
Mgrn1	2.20782e-08	0.868078	0.139138	0.70914	1
Csad	2.20676e-08	0.867821	0.139005	0.709273	1
Prkag1	2.20668e-08	0.867802	0.138995	0.709282	1
[truncated: 8,022 more rows]

## Sheet: Disrupted pathways by Retnla KO
Table S5 Genes and GO biogloical processes affected by in silico knockout of Retnla, Cfb and Timd4. (GO biological pathways, Retnla KO)
ID	Description	GeneRatio	BgRatio	pvalue	p.adjust	qvalue	geneID	Count
GO:0042110	T cell activation	18/101	318/9282	7.39286e-09	1.5939e-05	1.3206e-05	Flt3/Sirpb1a/H2-Oa/Jaml/Dpp4/Cd209a/Ccr2/Il1b/Gpr18/Socs6/Bcl11a/Fgl2/Gm9733/Clec2i/Hfe/Mafb/Card11/Psap	18
GO:0050865	regulation of cell activation	18/101	370/9282	7.68909e-08	8.28884e-05	6.86757e-05	Flt3/Sirpb1a/Slamf7/H2-Oa/Dpp4/Cd209a/Ccr2/Il1b/Cd226/Apoe/Socs6/Fgl2/Gm9733/Clec2i/Stap1/Hfe/Hmox1/Card11	18
GO:0002683	negative regulation of immune system process	15/101	261/9282	1.2429e-07	8.93232e-05	7.40072e-05	Flt3/Klrd1/H2-Oa/Dpp4/Ccr2/Klrb1b/Gpr18/Socs6/Fgl2/Alox15/Clec2i/Stap1/Hfe/Hmox1/Mafb	15
GO:0030155	regulation of cell adhesion	17/101	404/9282	1.42525e-06	0.000406768	0.000337021	Sirpb1a/Ddr1/Dpp4/Ccr2/Il1b/Plxnd1/Adam15/Socs6/Actg1/Fgl2/Gm9733/Alox15/Sema4d/Hfe/Wnk1/Cd36/Card11	17
GO:0042060	wound healing	11/101	164/9282	1.50934e-06	0.000406768	0.000337021	Ddr1/Jaml/Ccr2/Apoe/Clec10a/Actg1/Alox15/Prcp/Sdc1/Cd36/Hmox1	11
GO:0007159	leukocyte cell-cell adhesion	12/101	213/9282	3.09632e-06	0.000667567	0.000553101	Sirpb1a/Dpp4/Ccr2/Il1b/Socs6/Fgl2/Gm9733/Itgb7/Sema4d/Hfe/Wnk1/Card11	12
GO:0050776	regulation of immune response	16/101	422/9282	1.14094e-05	0.00200988	0.00166525	Klrd1/Dpp4/Ccr2/Il1b/Cd226/Apoe/Klrb1b/Fgl2/Alox15/Clec2i/Stap1/Kcnn4/Hfe/Wnk1/Hmox1/Card11	16
GO:0002718	regulation of cytokine production involved in immune response	6/101	48/9282	1.21189e-05	0.00200988	0.00166525	Ccr2/Il1b/Cd226/Hfe/Cd36/Hmox1	6
GO:0050764	regulation of phagocytosis	7/101	78/9282	2.05687e-05	0.00316758	0.00262444	Sirpb1a/Il1b/Prtn3/Gm9733/Alox15/Stap1/Cd36	7
GO:0030217	T cell differentiation	10/101	180/9282	2.44816e-05	0.00351882	0.00291546	Flt3/H2-Oa/Ccr2/Il1b/Gpr18/Bcl11a/Fgl2/Mafb/Card11/Psap	10
GO:0002367	cytokine production involved in immune response	6/101	57/9282	3.31151e-05	0.00426235	0.00353149	Ccr2/Il1b/Cd226/Hfe/Cd36/Hmox1	6
GO:0002703	regulation of leukocyte mediated immunity	9/101	153/9282	4.07293e-05	0.0046217	0.00382923	Klrd1/Dpp4/Ccr2/Il1b/Cd226/Klrb1b/Stap1/Hfe/Hmox1	9
GO:0030595	leukocyte chemotaxis	8/101	123/9282	5.46331e-05	0.00548493	0.00454444	Jaml/Dpp4/Ccr2/Il1b/Ccl6/Gpr18/Stap1/Wnk1	8
GO:0050857	positive regulation of antigen receptor-mediated signaling pathway	4/101	20/9282	5.59687e-05	0.00548493	0.00454444	Cd226/Stap1/Kcnn4/Card11	4
GO:0050900	leukocyte migration	10/101	202/9282	6.54706e-05	0.00588144	0.00487296	Jaml/Dpp4/Ccr2/Il1b/Ccl6/Gpr18/Prtn3/Itgb7/Stap1/Wnk1	10
GO:0002688	regulation of leukocyte chemotaxis	6/101	66/9282	7.66224e-05	0.00635377	0.0052643	Dpp4/Ccr2/Il1b/Gpr18/Stap1/Wnk1	6
GO:0006935	chemotaxis	11/101	251/9282	8.40934e-05	0.00671501	0.0055636	Jaml/Dpp4/Ccr2/Il1b/Plxnd1/Ccl6/Gpr18/Ear2/Stap1/Sema4d/Wnk1	11
GO:0050922	negative regulation of chemotaxis	4/101	24/9282	0.000118713	0.00825632	0.00684063	Dpp4/Gpr18/Stap1/Sema4d	4
GO:0002443	leukocyte mediated immunity	10/101	223/9282	0.000148958	0.0095242	0.00789111	Klrd1/Dpp4/Ccr2/Il1b/Cd226/Klrb1b/Fgl2/Stap1/Hfe/Hmox1	10
GO:0002440	production of molecular mediator of immune response	8/101	142/9282	0.000150196	0.0095242	0.00789111	Ccr2/Il1b/Cd226/Fgl2/Hfe/Cd36/Hmox1/Card11	8
GO:0019882	antigen processing and presentation	6/101	76/9282	0.000168904	0.0101155	0.00838099	Flt3/H2-Oa/Fgl2/H2-DMb1/Hfe/Psap	6
GO:0002709	regulation of T cell mediated immunity	5/101	49/9282	0.000180146	0.0101321	0.00839481	Klrd1/Dpp4/Ccr2/Il1b/Hfe	5
GO:0010232	vascular transport	3/101	9282-11-01	0.000193673	0.0101321	0.00839481	Apoe/Slc2a3/Cd36	3
GO:0048799	animal organ maturation	3/101	9282-11-01	0.000193673	0.0101321	0.00839481	Aldh1a2/Sema4d/Ryr1	3
GO:0150104	transport across blood-brain barrier	3/101	9282-11-01	0.000193673	0.0101321	0.00839481	Apoe/Slc2a3/Cd36	3
GO:0030574	collagen catabolic process	3/101	9282-12-01	0.000256193	0.0120076	0.00994872	Prtn3/Ctsb/Adam15	3
GO:0090594	inflammatory response to wounding	3/101	9282-12-01	0.000256193	0.0120076	0.00994872	Ccr2/Clec10a/Hmox1	3
GO:0006909	phagocytosis	8/101	162/9282	0.000369818	0.0159465	0.0132122	Sirpb1a/Ccr2/Il1b/Prtn3/Gm9733/Alox15/Stap1/Cd36	8
GO:0060099	regulation of phagocytosis, engulfment	3/101	14/9282	0.000417222	0.0161936	0.013417	Alox15/Stap1/Cd36	3
GO:0002250	adaptive immune response	10/101	254/9282	0.000425064	0.0161936	0.013417	Klrd1/Slamf7/Dpp4/Ccr2/Il1b/Cd226/Fgl2/Alox15/H2-DMb1/Hfe	10
GO:0051048	negative regulation of secretion	6/101	90/9282	0.000425594	0.0161936	0.013417	Ccr2/Il1b/Apoe/Cyp4f18/Wnk1/Hmox1	6
GO:0008217	regulation of blood pressure	5/101	59/9282	0.000434031	0.0161936	0.013417	Prcp/Cyp4f18/Wnk1/Cd36/Hmox1	5
GO:0015711	organic anion transport	7/101	129/9282	0.00049537	0.0178003	0.0147481	Kmo/Il1b/Folr2/Slc2a3/Cyp4f18/Cd36/Psap	7
GO:1905153	regulation of membrane invagination	3/101	15/9282	0.000517418	0.0182877	0.015152	Alox15/Stap1/Cd36	3
GO:0098739	import across plasma membrane	5/101	62/9282	0.000546753	0.0184187	0.0152605	Folr2/Slc2a3/Hfe/Wnk1/Cd36	5
GO:0032663	regulation of interleukin-2 production	4/101	36/9282	0.000595407	0.0193505	0.0160325	Ccr2/Il1b/Clec2i/Card11	4
GO:0002456	T cell mediated immunity	5/101	66/9282	0.00072965	0.0221567	0.0183575	Klrd1/Dpp4/Ccr2/Il1b/Hfe	5
GO:0015908	fatty acid transport	5/101	66/9282	0.00072965	0.0221567	0.0183575	Kmo/Il1b/Apoe/Cyp4f18/Cd36	5
GO:0033619	membrane protein proteolysis	4/101	40/9282	0.000893521	0.0252675	0.020935	Napsa/Il1b/Apoe/Prtn3	4
GO:0002577	regulation of antigen processing and presentation	3/101	18/9282	0.000906191	0.0252675	0.020935	H2-Oa/Fgl2/Hfe	3
GO:0032101	regulation of response to external stimulus	14/101	497/9282	0.000925851	0.0252675	0.020935	Klrd1/Dpp4/Ccr2/Il1b/Cd226/Apoe/Klrb1b/Gpr18/Fgl2/Alox15/Stap1/Sema4d/Wnk1/Cd36	14
GO:0032623	interleukin-2 production	4/101	41/9282	0.000981919	0.0264627	0.0219252	Ccr2/Il1b/Clec2i/Card11	4
GO:1905954	positive regulation of lipid localization	5/101	73/9282	0.00115497	0.0300014	0.0248571	Kmo/Il1b/Apoe/Cyp4f18/Cd36	5
GO:0001910	regulation of leukocyte mediated cytotoxicity	4/101	47/9282	0.00164535	0.0394154	0.0326569	Klrd1/Cd226/Klrb1b/Stap1	4
GO:0046903	secretion	13/101	475/9282	0.00184563	0.0415945	0.0344624	Ddr1/Kmo/Ccr2/Il1b/Apoe/Syngr2/Cyp4f18/Kcnn4/Hfe/Wnk1/Sdc1/Hmox1/Psap	13
GO:0007186	G protein-coupled receptor signaling pathway	8/101	210/9282	0.00200358	0.0436334	0.0361517	Grk3/Ccr2/Apoe/Ccl6/Gpr18/Rgs10/Kctd12/Psap	8
GO:0050870	positive regulation of T cell activation	6/101	122/9282	0.00209026	0.044156	0.0365847	Sirpb1a/Dpp4/Ccr2/Il1b/Gm9733/Card11	6
GO:0002715	regulation of natural killer cell mediated immunity	3/101	24/9282	0.0021438	0.044156	0.0365847	Klrd1/Cd226/Klrb1b	3
GO:0042269	regulation of natural killer cell mediated cytotoxicity	3/101	24/9282	0.0021438	0.044156	0.0365847	Klrd1/Cd226/Klrb1b	3
GO:2000193	positive regulation of fatty acid transport	3/101	24/9282	0.0021438	0.044156	0.0365847	Kmo/Il1b/Cyp4f18	3
GO:1901216	positive regulation of neuron death	5/101	85/9282	0.00227634	0.0462999	0.0383609	Kmo/Il1b/Pmaip1/Ddit4/Apoe	5
GO:0043087	regulation of GTPase activity	8/101	216/9282	0.00238883	0.0469468	0.038897	Plxnd1/Ccl6/Prtn3/Tbc1d9/Chn2/Rgs10/Sema4d/Wnk1	8
GO:0032369	negative regulation of lipid transport	3/101	25/9282	0.00241702	0.0469468	0.038897	Il1b/Apoe/Cyp4f18	3

## Sheet: Disrupted gene by Cfb KO
Table S5 Genes and GO biogloical processes affected by in silico knockout of Retnla, Cfb and Timd4. (Genes, Cfb KO)
gene	distance	Z	FC	p.value	p.adj
Cfb	0.000150653	8.34182	1.5513e+07	0	0
Ubb	5.51514e-07	2.94759	207.899	3.94647e-47	1.89036e-43
Apoe	4.89615e-07	2.86117	163.851	1.63037e-37	5.2063e-34
LOC115488277	4.44587e-07	2.79185	135.099	3.14097e-31	7.52263e-28
Lyz2	4.11743e-07	2.73715	115.876	5.06064e-27	9.69619e-24
Prtn3	4.04966e-07	2.72537	112.093	3.41002e-26	5.44467e-23
C1qb	3.99869e-07	2.7164	109.288	1.40309e-25	1.92022e-22
Crlf2	3.86671e-07	2.69267	102.193	5.03629e-24	6.03096e-21
Slpi	3.57116e-07	2.63674	87.1682	9.96746e-21	1.06098e-17
Ppib	3.11181e-07	2.54088	66.1858	4.1035e-16	3.93116e-13
Cd52	3.02598e-07	2.52156	62.5851	2.55177e-15	2.22236e-12
Ifitm2	2.91547e-07	2.49594	58.0972	2.49481e-14	1.99169e-11
Rnaset2b	2.84176e-07	2.47836	55.1967	1.09051e-13	8.03624e-11
Ifitm3	2.83415e-07	2.47652	54.9016	1.26719e-13	8.67123e-11
Tmem176b	2.67896e-07	2.43801	49.0536	2.49067e-12	1.59071e-09
Tmem176a	2.64444e-07	2.42917	47.7977	4.72549e-12	2.63612e-09
Rps3	2.64331e-07	2.42888	47.7567	4.82529e-12	2.63612e-09
Ssr4	2.63935e-07	2.42786	47.6138	5.19015e-12	2.63612e-09
Clic1	2.63895e-07	2.42776	47.5995	5.22822e-12	2.63612e-09
Alg5	2.58925e-07	2.41482	45.8232	1.29419e-11	6.19917e-09
Ndufa13	2.58621e-07	2.41402	45.7158	1.36718e-11	6.23694e-09
C1qc	2.56288e-07	2.40786	44.8947	2.07921e-11	9.05402e-09
H2-D1	2.54022e-07	2.40183	44.1043	3.11334e-11	1.29677e-08
Rpl15	2.51858e-07	2.39603	43.3563	4.56262e-11	1.82124e-08
Rnh1	2.4743e-07	2.38401	41.8451	9.87981e-11	3.78594e-08
Rpl32	2.41447e-07	2.36746	39.8459	2.74806e-10	1.01256e-07
Cd14	2.40108e-07	2.36371	39.4053	3.44364e-10	1.22186e-07
LOC115487761	2.33264e-07	2.34421	37.1907	1.07122e-09	3.66509e-07
Rnaset2a	2.31065e-07	2.33784	36.4928	1.5323e-09	5.06186e-07
Rpl29	2.26993e-07	2.32589	35.218	2.94784e-09	9.41342e-07
Ergic3	2.24684e-07	2.31903	34.5053	4.25102e-09	1.3137e-06
Rgs10	2.24244e-07	2.31771	34.37	4.55696e-09	1.32908e-06
Fabp5	2.24214e-07	2.31762	34.3609	4.57825e-09	1.32908e-06
Hp	2.20278e-07	2.30576	33.1652	8.46521e-09	2.3852e-06
Gm15764	2.19509e-07	2.30341	32.934	9.53435e-09	2.60969e-06
Rplp0	2.18803e-07	2.30126	32.7224	1.06307e-08	2.82894e-06
Sumo2	2.14173e-07	2.28696	31.3523	2.15207e-08	5.53791e-06
Icam2	2.14037e-07	2.28654	31.3125	2.19666e-08	5.53791e-06
C1qa	2.13831e-07	2.28589	31.2522	2.26589e-08	5.56596e-06
Rpl34	2.1235e-07	2.28125	30.8207	2.82998e-08	6.77779e-06
Ssr2	2.09203e-07	2.2713	29.914	4.51638e-08	1.05529e-05
Fxyd5	2.07334e-07	2.26532	29.3818	5.94317e-08	1.35561e-05
Cyba	2.0669e-07	2.26325	29.1996	6.52916e-08	1.45464e-05
Prdx5	2.05499e-07	2.2594	28.8641	7.76401e-08	1.69044e-05
Uba52	2.04507e-07	2.25619	28.5863	8.96145e-08	1.90779e-05
Psmb8	2.02382e-07	2.24924	27.9951	1.21623e-07	2.53293e-05
Tmem37	1.99729e-07	2.24049	27.2661	1.77291e-07	3.61372e-05
Ifi27	1.98557e-07	2.23658	26.9468	2.09128e-07	4.17385e-05
Lrrc25	1.98344e-07	2.23587	26.8892	2.15455e-07	4.21237e-05
Ech1	1.96222e-07	2.22874	26.3168	2.89757e-07	5.37447e-05
Capg	1.96182e-07	2.22861	26.3061	2.91361e-07	5.37447e-05
Rpl26	1.96074e-07	2.22824	26.2773	2.95741e-07	5.37447e-05
Tnfaip8l2	1.96036e-07	2.22811	26.2669	2.97335e-07	5.37447e-05
Cd9	1.94109e-07	2.22158	25.7532	3.87974e-07	6.88295e-05
Cst3	1.93086e-07	2.21808	25.4824	4.46441e-07	7.77618e-05
Rpl28	1.92346e-07	2.21554	25.2876	4.9388e-07	8.44888e-05
Trf	1.92133e-07	2.21481	25.2314	5.08472e-07	8.54591e-05
LOC115487224	1.91594e-07	2.21295	25.0902	5.47105e-07	9.03667e-05
Polr2j	1.91159e-07	2.21145	24.9764	5.80353e-07	9.31203e-05
Psmb5	1.91123e-07	2.21132	24.9669	5.83217e-07	9.31203e-05
Comt	1.8996e-07	2.20729	24.664	6.82462e-07	0.00010718
Malat1	1.8909e-07	2.20426	24.4385	7.67196e-07	0.000118544
Gm35655	1.88784e-07	2.20319	24.3596	7.99288e-07	0.000121543
Prdx4	1.88378e-07	2.20177	24.2549	8.43909e-07	0.000126323
Rpl21	1.86982e-07	2.19687	23.8968	1.01641e-06	0.000149803
Rps11	1.85299e-07	2.19091	23.4686	1.26969e-06	0.000184297
Nupr1	1.83144e-07	2.18321	22.9258	1.68377e-06	0.000240754
H3f3a	1.82428e-07	2.18063	22.7469	1.84802e-06	0.000260353
Eif3h	1.80562e-07	2.17387	22.284	2.35162e-06	0.000326501
Rpl11	1.80107e-07	2.17221	22.1718	2.49311e-06	0.0003412
Rps7	1.79899e-07	2.17145	22.1206	2.56046e-06	0.000345482
Tyrobp	1.79541e-07	2.17014	22.0326	2.68058e-06	0.000356667
Rps18	1.79335e-07	2.16939	21.982	2.75217e-06	0.000361175
Gm46110	1.76973e-07	2.16069	21.4068	3.71458e-06	0.000479634
Rps10	1.76786e-07	2.15999	21.3617	3.80301e-06	0.000479634
BC028528	1.76734e-07	2.1598	21.349	3.82818e-06	0.000479634
Yif1b	1.76678e-07	2.15959	21.3356	3.85509e-06	0.000479634
Cd79b	1.76181e-07	2.15775	21.2157	4.10386e-06	0.000504038
Rpl23	1.75754e-07	2.15615	21.1129	4.33008e-06	0.000525091
Dynlt1c	1.74837e-07	2.15273	20.8933	4.85588e-06	0.000581491
Dpep2	1.74735e-07	2.15234	20.8689	4.91825e-06	0.00058169
Blvrb	1.7277e-07	2.14494	20.4022	6.27589e-06	0.000733208
Rpl24	1.71738e-07	2.14102	20.1592	7.12562e-06	0.000822451
Rps2	1.7054e-07	2.13644	19.8789	8.25047e-06	0.000940946
Sdhb	1.70216e-07	2.1352	19.8034	8.58294e-06	0.000967348
Gm11713	1.67355e-07	2.12413	19.1434	1.21259e-05	0.00135077
Eno1	1.66595e-07	2.12116	18.9698	1.32807e-05	0.00143822
Fcgr1	1.66561e-07	2.12103	18.9621	1.3334e-05	0.00143822
Gm38733	1.66511e-07	2.12083	18.9508	1.34134e-05	0.00143822
Srgn	1.6645e-07	2.1206	18.9369	1.35114e-05	0.00143822
1110018N20Rik	1.6574e-07	2.11781	18.7756	1.47039e-05	0.00154795
Cd302	1.65299e-07	2.11607	18.6758	1.54935e-05	0.00161334
Cd68	1.64857e-07	2.11433	18.5762	1.63248e-05	0.00168163
Itm2b	1.63657e-07	2.10957	18.3067	1.88047e-05	0.00191648
Cd79a	1.63553e-07	2.10915	18.2834	1.90362e-05	0.00191965
Rpl27	1.6317e-07	2.10763	18.1978	1.9911e-05	0.00198695
Park7	1.62656e-07	2.10557	18.0833	2.11446e-05	0.00208672
Fcer1g	1.62565e-07	2.10521	18.0632	2.13694e-05	0.00208672
Fcgr3	1.62487e-07	2.1049	18.0459	2.15642e-05	0.00208672
Rps16	1.62361e-07	2.10439	18.0179	2.18839e-05	0.00209648
Rpl18a	1.62167e-07	2.10361	17.9747	2.23855e-05	0.0021233
Cope	1.62057e-07	2.10317	17.9504	2.26733e-05	0.00212951
Nme2	1.61628e-07	2.10145	17.8556	2.38316e-05	0.00221657
Rpl3	1.60962e-07	2.09876	17.7087	2.57452e-05	0.00237153
Edf1	1.60477e-07	2.0968	17.6022	2.72273e-05	0.00248417
Cd55	1.60281e-07	2.09601	17.5592	2.78505e-05	0.00251705
Dleu2	1.59952e-07	2.09467	17.4871	2.89264e-05	0.00258986
Rpl19	1.58422e-07	2.08843	17.1542	3.44651e-05	0.00305718
Rpl8	1.57684e-07	2.0854	16.9948	3.74826e-05	0.00329435
Gm40528	1.57209e-07	2.08344	16.8926	3.95565e-05	0.00344501
Psmb2	1.55939e-07	2.07818	16.6206	4.56513e-05	0.00394
Grpel1	1.55524e-07	2.07646	16.5324	4.78264e-05	0.00407895
Nucb2	1.55471e-07	2.07624	16.5211	4.81129e-05	0.00407895
Elob	1.54902e-07	2.07386	16.4004	5.12756e-05	0.00430895
Rpl10	1.54754e-07	2.07324	16.3691	5.21294e-05	0.00434261
Lgals3	1.54515e-07	2.07224	16.3185	5.35378e-05	0.00442149
Cox8a	1.5295e-07	2.06565	15.9895	6.36934e-05	0.00521523
Ptpn18	1.52833e-07	2.06516	15.9652	6.45189e-05	0.00523806
Rps13	1.5274e-07	2.06476	15.9457	6.51861e-05	0.00524775
Hsd17b10	1.5259e-07	2.06412	15.9144	6.62743e-05	0.0052909
Cox5b	1.51922e-07	2.06129	15.7753	7.13269e-05	0.0056472
Slc11a1	1.51683e-07	2.06027	15.7259	7.32159e-05	0.00574925
2610005L07Rik	1.51116e-07	2.05785	15.6085	7.79053e-05	0.00606775
Gng5	1.50862e-07	2.05676	15.5559	8.00994e-05	0.00618832
Ms4a1	1.5006e-07	2.05332	15.3911	8.74009e-05	0.0066984
Gm41604	1.49713e-07	2.05182	15.3199	9.07535e-05	0.00690015
Cops6	1.49183e-07	2.04954	15.2117	9.61079e-05	0.00724971
Rpl27a	1.48903e-07	2.04832	15.1546	9.90575e-05	0.00741384
Ssbp4	1.48622e-07	2.04711	15.0976	0.000102094	0.0075819
Lrpap1	1.48207e-07	2.0453	15.0134	0.000106751	0.00786675
Ctss	1.4793e-07	2.04409	14.9572	0.000109977	0.00804258
Pfdn5	1.47532e-07	2.04236	14.8769	0.000114757	0.00832859
Psmc2	1.46771e-07	2.03902	14.7238	0.000124463	0.00896509
Tspo	1.4662e-07	2.03836	14.6936	0.000126476	0.00904212
Selenom	1.46317e-07	2.03703	14.6329	0.000130616	0.00926889
Rpl4	1.45903e-07	2.0352	14.5502	0.000136472	0.00961326
Selenof	1.45448e-07	2.03319	14.4596	0.000143197	0.0100014
Phb	1.45391e-07	2.03294	14.4482	0.00014407	0.0100014
Rpl9	1.45231e-07	2.03223	14.4164	0.000146523	0.0100985
Sh3bgrl3	1.4468e-07	2.02978	14.3073	0.000155261	0.0106243
Ldhb	1.44413e-07	2.02859	14.2546	0.000159674	0.0108488
Rps4x	1.43469e-07	2.02437	14.0687	0.000176253	0.0118909
Cox19	1.4324e-07	2.02335	14.0238	0.000180507	0.0120927
Cfp	1.42733e-07	2.02107	13.9248	0.000190267	0.012658
Rpl36al	1.42589e-07	2.02042	13.8967	0.000193142	0.0127607
Tpt1	1.41736e-07	2.01656	13.7309	0.00021096	0.0138425
Pax5	1.41503e-07	2.0155	13.6857	0.000216089	0.0140825
Mgst1	1.41368e-07	2.01489	13.6598	0.000219097	0.0141821
Cd19	1.41131e-07	2.01381	13.6139	0.00022452	0.0144356
Eif3i	1.40832e-07	2.01246	13.5564	0.000231498	0.014785
Ndufb11	1.39717e-07	2.00735	13.3425	0.000259453	0.0164607
Ubc	1.39533e-07	2.00651	13.3073	0.00026437	0.0166622
Tecr	1.39148e-07	2.00474	13.2341	0.000274896	0.0172124
Atp5c1	1.38794e-07	2.0031	13.1668	0.000284947	0.0177259
Prg4	1.37836e-07	1.99866	12.9857	0.000313885	0.0194001
Ost4	1.37413e-07	1.99669	12.906	0.000327522	0.0201132
Pycard	1.3715e-07	1.99547	12.8567	0.000336277	0.0205193
Rpl36	1.36894e-07	1.99427	12.8088	0.000344987	0.0209176
Esd	1.3683e-07	1.99397	12.7969	0.000347193	0.020919
1110038B12Rik	1.36584e-07	1.99282	12.7509	0.000355845	0.0212824
Rpl14	1.36533e-07	1.99258	12.7413	0.000357669	0.0212824
Snapc5	1.36236e-07	1.99119	12.686	0.000368405	0.0217859
Atp5b	1.35346e-07	1.98699	12.5208	0.000402456	0.0236536
Psma2	1.34982e-07	1.98527	12.4536	0.000417195	0.0243703
Ly6d	1.3448e-07	1.98289	12.3611	0.000438383	0.0253538
Rpl18	1.34439e-07	1.98269	12.3534	0.000440177	0.0253538
Micos13	1.34367e-07	1.98235	12.3403	0.000443279	0.0253538
Rps15a	1.34337e-07	1.98221	12.3347	0.000444618	0.0253538
Supt4a	1.34101e-07	1.98109	12.2915	0.000455032	0.0256875
H2-DMa	1.34083e-07	1.981	12.2882	0.000455833	0.0256875
Spcs2	1.338e-07	1.97965	12.2364	0.000468666	0.0262563
H2-T23	1.33679e-07	1.97907	12.2143	0.000474251	0.0264086
Spi1	1.33622e-07	1.9788	12.2039	0.000476898	0.0264086
Rpl6	1.3284e-07	1.97505	12.0613	0.000514786	0.0283428
Rps5	1.32603e-07	1.97391	12.0184	0.000526786	0.0288378
Eif5a	1.31946e-07	1.97074	11.8996	0.000561449	0.0305607
Rpl12	1.31333e-07	1.96777	11.7893	0.000595737	0.0322438
Atp5d	1.31141e-07	1.96684	11.7549	0.000606834	0.0326599
Ebp	1.31069e-07	1.96649	11.7419	0.00061109	0.0327053
F10	1.30713e-07	1.96475	11.6783	0.000632334	0.0336359
Uqcrb	1.30661e-07	1.9645	11.669	0.000635501	0.0336359
Ets1	1.30478e-07	1.9636	11.6362	0.000646804	0.034046
Ndufs8	1.29794e-07	1.96026	11.5146	0.00069053	0.0360722
Rpl17	1.29745e-07	1.96002	11.506	0.000693728	0.0360722
Csf2ra	1.29702e-07	1.95981	11.4983	0.000696592	0.0360722
Lamtor2	1.29197e-07	1.95732	11.409	0.000730901	0.0376445
Ndufa1	1.29141e-07	1.95705	11.3991	0.000734815	0.0376445
Arpc1b	1.28759e-07	1.95516	11.3316	0.00076199	0.038829
Rpl13	1.28697e-07	1.95485	11.3207	0.000766459	0.0388501
Scd1	1.28538e-07	1.95407	11.2929	0.000778052	0.0392302
Blk	1.28214e-07	1.95246	11.2359	0.000802306	0.0402413
Guca1a	1.27738e-07	1.95009	11.1527	0.000839093	0.0418672
Ctsl	1.27654e-07	1.94967	11.138	0.000845772	0.0419819
Socs3	1.27506e-07	1.94893	11.1122	0.000857637	0.0423513
F7	1.27237e-07	1.94759	11.0655	0.000879512	0.0432089
Sri	1.26914e-07	1.94598	11.0092	0.000906597	0.0442628
Sdf2l1	1.26871e-07	1.94576	11.0019	0.000910207	0.0442628
Khk	1.26496e-07	1.94388	10.9368	0.00094272	0.0456124
Man2b1	1.26377e-07	1.94328	10.9163	0.000953229	0.0458891
Cox7b	1.25838e-07	1.94056	10.8233	0.0010023	0.04801
Gapdh	1.25583e-07	1.93928	10.7795	0.0010263	0.0489154
Mrpl33	1.25507e-07	1.93889	10.7665	0.00103353	0.0490157
Arl1	1.25396e-07	1.93833	10.7474	0.00104424	0.0492797
LOC108167922	1.25248e-07	1.93758	10.7221	0.00105865	0.049508
Eif6	1.2524e-07	1.93754	10.7207	0.00105941	0.049508
Arpc3	1.24877e-07	1.9357	10.6587	0.00109552	0.0509472
Atp5h	1.24719e-07	1.93489	10.6317	0.00111166	0.0514479
Naca	1.24352e-07	1.93303	10.5693	0.00114978	0.052804
Ctsh	1.24332e-07	1.93292	10.5658	0.00115199	0.052804
Inka1	1.2414e-07	1.93194	10.5332	0.00117248	0.0534876
Eef1d	1.23967e-07	1.93106	10.5039	0.00119121	0.0539018
Lrg1	1.23952e-07	1.93098	10.5014	0.00119282	0.0539018
Fau	1.23549e-07	1.92892	10.4332	0.00123768	0.0556665
Rpl39	1.23322e-07	1.92775	10.3949	0.00126361	0.0565673
Tubb2a	1.23187e-07	1.92705	10.3722	0.0012793	0.0570033
Siglecg	1.22902e-07	1.92559	10.3243	0.0013129	0.0582295
Rnaseh2c	1.22444e-07	1.92322	10.2474	0.00136874	0.0604265
Mrps14	1.2173e-07	1.91952	10.1283	0.0014601	0.0641639
Ly6a	1.20788e-07	1.9146	9.97215	0.00158926	0.0695209
H2-Q4	1.20326e-07	1.91217	9.89598	0.0016564	0.0721289
mt-Rnr2	1.20098e-07	1.91097	9.85844	0.00169055	0.0732825
Pltp	1.19962e-07	1.91026	9.83621	0.0017111	0.0738392
Gm31734	1.19885e-07	1.90985	9.82364	0.00172283	0.0740122
Psmb6	1.19814e-07	1.90948	9.81192	0.00173384	0.0741122
Ndufa7	1.19728e-07	1.90903	9.79792	0.00174709	0.0741122
Atp5j2	1.19696e-07	1.90885	9.79261	0.00175215	0.0741122
Dhrs7	1.19671e-07	1.90872	9.78846	0.0017561	0.0741122
Hspa8	1.19408e-07	1.90733	9.74557	0.00179756	0.0755289
Tmed9	1.18993e-07	1.90513	9.67792	0.00186495	0.077972
Sirpb1c	1.18935e-07	1.90482	9.66853	0.00187451	0.077972
Spib	1.18901e-07	1.90465	9.66305	0.00188012	0.077972
Casp1	1.18598e-07	1.90303	9.61373	0.00193128	0.0797485
Rpl7a	1.18375e-07	1.90184	9.57772	0.00196953	0.0809791
Cxcr5	1.18104e-07	1.9004	9.53387	0.00201714	0.0825822
Rps19	1.18049e-07	1.9001	9.52504	0.00202687	0.0826272
Commd1	1.17738e-07	1.89843	9.47481	0.00208313	0.0845609
Rps3a1	1.17083e-07	1.89491	9.36971	0.00220601	0.0891711
Gpx4	1.1699e-07	1.89441	9.35477	0.00222405	0.0895229
Alox15	1.16881e-07	1.89382	9.33741	0.00224523	0.0899071
Serpinb1a	1.16844e-07	1.89363	9.33159	0.00225237	0.0899071
Ly86	1.16367e-07	1.89105	9.2555	0.00234789	0.0931696
S100a1	1.16339e-07	1.8909	9.25109	0.00235355	0.0931696
Rasgrp1	1.1626e-07	1.89047	9.23848	0.00236981	0.0934273
Ercc1	1.15956e-07	1.88881	9.19017	0.00243318	0.0955323
Selenow	1.15898e-07	1.8885	9.18102	0.00244538	0.0956194
Gas5	1.15508e-07	1.88637	9.11929	0.00252928	0.0984981
Psmc4	1.15216e-07	1.88478	9.07323	0.00259379	0.100601
Cox6c	1.1499e-07	1.88354	9.03776	0.00264459	0.102158
Rps27a	1.14839e-07	1.88271	9.01394	0.00267928	0.103082
Cd86	1.1462e-07	1.88151	8.97964	0.00273004	0.104329
Ppia	1.14561e-07	1.88119	8.97041	0.00274386	0.104329
Dnaja1	1.14469e-07	1.88068	8.95596	0.00276566	0.104329
Psmb10	1.14426e-07	1.88045	8.94935	0.00277569	0.104329
Ndufb8	1.14423e-07	1.88043	8.94877	0.00277656	0.104329
Ifnar2	1.14421e-07	1.88042	8.94848	0.00277701	0.104329
Tpr	1.14161e-07	1.87899	8.90793	0.00283935	0.105039
LOC105244208	1.14136e-07	1.87885	8.904	0.00284546	0.105039
D17H6S56E-5	1.14125e-07	1.87879	8.90235	0.00284804	0.105039
Tmem126a	1.14068e-07	1.87847	8.89337	0.00286209	0.105039
Ostc	1.1406e-07	1.87843	8.89216	0.00286398	0.105039
Ndufv1	1.14032e-07	1.87828	8.8878	0.00287083	0.105039
Tmem59	1.14025e-07	1.87824	8.88663	0.00287266	0.105039
Selenbp1	1.13843e-07	1.87723	8.8583	0.00291759	0.106276
Fdps	1.13124e-07	1.87325	8.74683	0.0031014	0.112543
Serpinb10	1.13022e-07	1.87268	8.73102	0.00312842	0.112725
Nme3	1.13016e-07	1.87265	8.73013	0.00312994	0.112725
Gimap4	1.12706e-07	1.87092	8.68227	0.00321321	0.115291
S100a4	1.1265e-07	1.87061	8.67362	0.0032285	0.115407
Psma5	1.12583e-07	1.87023	8.66337	0.00324671	0.115626
Spsb2	1.12441e-07	1.86944	8.64157	0.00328578	0.116467
Ninj1	1.1241e-07	1.86926	8.63668	0.00329462	0.116467
Cyc1	1.12287e-07	1.86858	8.6178	0.00332894	0.116864
Ccl24	1.12243e-07	1.86833	8.61115	0.00334112	0.116864
Dynlt1f	1.12239e-07	1.86831	8.61042	0.00334245	0.116864
Bhlhe41	1.11813e-07	1.86592	8.54529	0.00346417	0.120679
Dbi	1.11643e-07	1.86497	8.51932	0.00351396	0.12197
Cd81	1.11471e-07	1.864	8.49301	0.00356513	0.1233
Atp5g1	1.11359e-07	1.86337	8.47599	0.00359865	0.124011
Pdia3	1.11241e-07	1.8627	8.45803	0.00363435	0.124792
Dctn3	1.11008e-07	1.86138	8.4226	0.00370585	0.126793
Nedd8	1.10776e-07	1.86007	8.38748	0.00377814	0.128724
Eif3m	1.10741e-07	1.85987	8.38219	0.00378915	0.128724
Eef1a1	1.10631e-07	1.85925	8.36548	0.00382416	0.129182
Rpl30	1.10614e-07	1.85915	8.36289	0.0038296	0.129182
Adh5	1.10328e-07	1.85753	8.3198	0.00392153	0.131818
Mrps15	1.10006e-07	1.8557	8.27134	0.00402757	0.13491
Atp5j	1.09762e-07	1.8543	8.23469	0.00410972	0.137181
Gm32026	1.09625e-07	1.85352	8.21411	0.0041566	0.138265
Gngt2	1.09499e-07	1.8528	8.19527	0.00419996	0.139224
Rrbp1	1.09137e-07	1.85072	8.14116	0.00432715	0.142945
Gm35545	1.08717e-07	1.8483	8.07858	0.00447915	0.147458
Cox6b1	1.0861e-07	1.84769	8.06267	0.00451865	0.147924
Hist1h2ao	1.08595e-07	1.8476	8.06045	0.00452419	0.147924
Prdx2	1.08175e-07	1.84517	7.99825	0.00468227	0.152572
Cox7c	1.08088e-07	1.84467	7.98535	0.00471575	0.153142
Pfdn6	1.07816e-07	1.84309	7.94523	0.00482142	0.156045
Rps23	1.07591e-07	1.84178	7.91208	0.00491058	0.158395
Rras	1.07251e-07	1.8398	7.86212	0.00504812	0.162285
Hexb	1.0709e-07	1.83886	7.83854	0.0051144	0.163866
Dad1	1.06991e-07	1.83829	7.82413	0.00515532	0.164627
Uqcrc1	1.06846e-07	1.83744	7.80291	0.00521623	0.166018
Sec61g	1.06565e-07	1.83579	7.76191	0.00533594	0.169266
Rnf10	1.06459e-07	1.83517	7.74648	0.00538173	0.169809
Cyp4f18	1.06441e-07	1.83506	7.74388	0.00538948	0.169809
Lsm7	1.06403e-07	1.83484	7.73828	0.00540624	0.169809
Ccdc12	1.06247e-07	1.83392	7.71569	0.00547429	0.171385
Aldh2	1.06172e-07	1.83348	7.7047	0.00550773	0.17187
Cr1l	1.06072e-07	1.83289	7.69023	0.00555206	0.172691
Rpl35	1.05963e-07	1.83225	7.6745	0.00560067	0.173639
Gm33373	1.05765e-07	1.83108	7.64579	0.0056905	0.17577
Gimap3	1.05731e-07	1.83088	7.64085	0.00570611	0.17577
Psma4	1.05578e-07	1.82997	7.61883	0.00577619	0.177359
Bod1l	1.05508e-07	1.82956	7.60873	0.00580863	0.177785
Ybx1	1.0511e-07	1.8272	7.55144	0.0059962	0.182593
Anapc13	1.05094e-07	1.8271	7.54915	0.00600385	0.182593
Selenok	1.04971e-07	1.82637	7.53138	0.00606334	0.183819
Rps6	1.04622e-07	1.82429	7.48138	0.00623404	0.188398
B430010I23Rik	1.0441e-07	1.82303	7.45113	0.00633967	0.190988
Chmp2a	1.0419e-07	1.82171	7.41973	0.00645123	0.193739
Fam173a	1.04095e-07	1.82114	7.40627	0.00649969	0.194584
Clta	1.04042e-07	1.82082	7.39869	0.00652713	0.194797
Cyb5a	1.03906e-07	1.82001	7.37942	0.00659746	0.196285
Metrnl	1.03792e-07	1.81932	7.36314	0.00665743	0.197456
Ndufa12	1.03695e-07	1.81874	7.34944	0.00670838	0.198353
Gimap8	1.03622e-07	1.8183	7.33913	0.00674696	0.19888
Glrx3	1.03511e-07	1.81763	7.32344	0.00680609	0.200007
Efcab5	1.03012e-07	1.81462	7.25297	0.00707839	0.207373
Fmc1	1.0272e-07	1.81285	7.21192	0.00724209	0.211522
Ltc4s	1.02659e-07	1.81248	7.20329	0.00727699	0.211895
Gamt	1.02152e-07	1.80939	7.13236	0.00757048	0.219773
Zfp971	1.02077e-07	1.80894	7.12187	0.00761494	0.220323
Sap18	1.02042e-07	1.80872	7.11705	0.00763542	0.220323
Aurkaip1	1.01839e-07	1.80748	7.08874	0.00775696	0.223158
Cenpx	1.01708e-07	1.80668	7.07053	0.0078362	0.224763
Tnfrsf1a	1.01627e-07	1.80618	7.05921	0.00788588	0.225512
Mthfsl	1.01441e-07	1.80504	7.03336	0.0080005	0.22811
Ethe1	1.0114e-07	1.8032	6.99179	0.00818843	0.232775
Rtraf	1.0106e-07	1.8027	6.98066	0.00823953	0.233535
Tgfb1	1.00917e-07	1.80182	6.9609	0.008331	0.235431
Eif4ebp1	1.00787e-07	1.80102	6.94299	0.00841483	0.2371
Nans	1.00657e-07	1.80022	6.92509	0.00849945	0.238782
Mpst	1.00511e-07	1.79932	6.90508	0.00859514	0.240764
Gmfg	1.0025e-07	1.7977	6.86918	0.00876947	0.244389
Psmb1	1.00169e-07	1.7972	6.85816	0.00882371	0.244389
Rps25	1.00167e-07	1.79718	6.85788	0.00882512	0.244389
Plac8	1.00165e-07	1.79717	6.85759	0.00882656	0.244389
Rbm25	1.00104e-07	1.79679	6.84919	0.00886816	0.244833
Rps24	9.99991e-08	1.79614	6.83489	0.00893941	0.245477
Cdc37	9.99621e-08	1.79591	6.82983	0.00896478	0.245477
H4c4	9.995e-08	1.79583	6.82818	0.00897307	0.245477
Pdlim2	9.99195e-08	1.79564	6.82402	0.00899399	0.245477
Cuedc2	9.9829e-08	1.79508	6.81166	0.00905644	0.246479
Son	9.97091e-08	1.79433	6.7953	0.0091398	0.248043
Nucb1	9.93878e-08	1.79233	6.75158	0.00936648	0.253477
Hfe	9.8962e-08	1.78966	6.69386	0.00967455	0.261077
Taf10	9.86739e-08	1.78785	6.65494	0.00988816	0.266091
Uqcrc2	9.85301e-08	1.78695	6.63555	0.00999634	0.268047
Ecm1	9.8503e-08	1.78678	6.63191	0.0100168	0.268047
Bsg	9.82705e-08	1.78531	6.60064	0.0101942	0.272035
Pilra	9.80269e-08	1.78377	6.56795	0.0103831	0.276307
Sin3b	9.77278e-08	1.78187	6.52794	0.0106193	0.281809
Eif1	9.76828e-08	1.78159	6.52193	0.0106553	0.281982
Tmem14c	9.74322e-08	1.77999	6.48851	0.0108574	0.286253
Rnasek	9.74089e-08	1.77985	6.4854	0.0108764	0.286253
Cnpy3	9.70421e-08	1.77751	6.43665	0.0111789	0.292672
Rpl37	9.70391e-08	1.77749	6.43626	0.0111814	0.292672
Tmsb4x	9.67837e-08	1.77585	6.40242	0.0113965	0.297489
Polr2f	9.67062e-08	1.77536	6.39217	0.0114625	0.298398
Eef1b2	9.65169e-08	1.77414	6.36717	0.0116251	0.301811
S100a11	9.6393e-08	1.77335	6.35083	0.0117326	0.30378
Rer1	9.63109e-08	1.77282	6.34001	0.0118044	0.304581
Pou2af1	9.6285e-08	1.77265	6.3366	0.0118271	0.304581
Ms4a6d	9.6049e-08	1.77113	6.30559	0.0120358	0.309124
Actr10	9.59072e-08	1.77022	6.28697	0.0121628	0.311551
Zfand2b	9.56137e-08	1.76832	6.24856	0.0124294	0.316903
Oaz1	9.56045e-08	1.76826	6.24735	0.0124379	0.316903
Tor2a	9.5537e-08	1.76782	6.23853	0.0125	0.317639
Mrpl30	9.5382e-08	1.76682	6.21831	0.0126436	0.320437
Ino80b	9.52844e-08	1.76619	6.20559	0.0127348	0.321579
Rheb	9.5262e-08	1.76604	6.20268	0.0127557	0.321579
Smagp	9.5209e-08	1.7657	6.19578	0.0128056	0.321987
Emc4	9.51604e-08	1.76538	6.18945	0.0128514	0.322295
Mzb1	9.50756e-08	1.76483	6.17842	0.0129317	0.323014
Cpq	9.5059e-08	1.76472	6.17626	0.0129476	0.323014
Tmed3	9.49799e-08	1.76421	6.16599	0.013023	0.324052
Sra1	9.49376e-08	1.76393	6.1605	0.0130634	0.324217
Krtcap2	9.47829e-08	1.76292	6.14044	0.0132125	0.327068
Gm35498	9.47336e-08	1.7626	6.13405	0.0132603	0.327406
Emp3	9.46489e-08	1.76205	6.12309	0.0133427	0.328595
Ndufs2	9.45616e-08	1.76148	6.1118	0.0134283	0.329456
Gm40346	9.4543e-08	1.76135	6.1094	0.0134465	0.329456
Arl11	9.4055e-08	1.75816	6.04648	0.013934	0.339945
Rps29	9.40436e-08	1.75808	6.04502	0.0139456	0.339945
Myl12b	9.39587e-08	1.75752	6.03412	0.014032	0.341184
Ufc1	9.37702e-08	1.75628	6.00992	0.0142257	0.345017
Tmem205	9.36869e-08	1.75573	5.99925	0.0143119	0.346233
Ndufb7	9.34048e-08	1.75387	5.96318	0.0146076	0.352497
Cebpd	9.32976e-08	1.75316	5.9495	0.0147214	0.35435
Cd37	9.31433e-08	1.75214	5.92983	0.0148867	0.357429
Pgls	9.30269e-08	1.75137	5.91502	0.0150123	0.359546
Mxd4	9.29901e-08	1.75112	5.91034	0.0150522	0.359552
Cnpy2	9.29575e-08	1.75091	5.9062	0.0150877	0.359552
Dnah12	9.2618e-08	1.74865	5.86314	0.0154612	0.367538
Gps2	9.25718e-08	1.74834	5.85729	0.0155126	0.367849
Pin1	9.25309e-08	1.74807	5.85211	0.0155584	0.368023
Trappc6a	9.24947e-08	1.74782	5.84753	0.0155989	0.368072
Prdx3	9.2301e-08	1.74653	5.82307	0.0158173	0.37231
Spg21	9.2229e-08	1.74605	5.81399	0.0158992	0.373319
Fam89b	9.20825e-08	1.74507	5.79554	0.0160669	0.376334
Cd2	9.19549e-08	1.74421	5.77948	0.0162143	0.378862
Anxa1	9.1683e-08	1.74239	5.74536	0.0165323	0.385091
Pkm	9.16584e-08	1.74222	5.74228	0.0165613	0.385091
Emc2	9.12903e-08	1.73974	5.69624	0.0170013	0.394364
Smc1a	9.11914e-08	1.73907	5.6839	0.0171212	0.395651
LOC115489965	9.11764e-08	1.73897	5.68205	0.0171394	0.395651
Btf3	9.10475e-08	1.7381	5.66598	0.017297	0.398331
Rsu1	9.10036e-08	1.7378	5.66052	0.017351	0.398615
Txndc15	9.08502e-08	1.73676	5.64146	0.0175406	0.401495
Dnajc15	9.08345e-08	1.73666	5.6395	0.0175602	0.401495
Fuca1	9.07744e-08	1.73625	5.63204	0.0176351	0.402247
Sptlc2	9.07391e-08	1.73601	5.62766	0.0176792	0.402296
Lypla2	9.05883e-08	1.73499	5.60897	0.0178687	0.405334
Elof1	9.05648e-08	1.73483	5.60607	0.0178984	0.405334
Cd24a	9.0481e-08	1.73426	5.5957	0.0180046	0.405334
Ubl5	9.04669e-08	1.73416	5.59396	0.0180226	0.405334
Gnas	9.04656e-08	1.73415	5.59379	0.0180242	0.405334
Dpm3	9.03291e-08	1.73322	5.57693	0.0181986	0.408202
Rpl10a	9.02992e-08	1.73302	5.57324	0.018237	0.408202
Mrps31	8.9922e-08	1.73044	5.52676	0.0187277	0.41816
Hnrnpa1	8.98905e-08	1.73022	5.52289	0.0187692	0.41816
S100a10	8.95455e-08	1.72786	5.48058	0.0192289	0.427408
Prdx6	8.94174e-08	1.72698	5.46492	0.019402	0.429973
Hint1	8.93938e-08	1.72682	5.46203	0.019434	0.429973
Ndufb10	8.92458e-08	1.7258	5.44396	0.0196361	0.433443
Prelid1	8.89272e-08	1.7236	5.40516	0.0200773	0.442162
Smpdl3a	8.88843e-08	1.7233	5.39995	0.0201374	0.442468
Eif3k	8.8847e-08	1.72304	5.39541	0.0201898	0.442482
Eng	8.88181e-08	1.72284	5.3919	0.0202304	0.442482
Nfu1	8.87733e-08	1.72253	5.38647	0.0202935	0.442851
Tbc1d10c	8.87391e-08	1.7223	5.38232	0.0203418	0.442896
Pnp	8.85883e-08	1.72125	5.36404	0.0205561	0.44614
Ndufs5	8.85487e-08	1.72098	5.35925	0.0206126	0.44614
Uqcrfs1	8.85363e-08	1.72089	5.35774	0.0206305	0.44614
Atp5o	8.81627e-08	1.71829	5.31262	0.0211714	0.456807
Naxe	8.80971e-08	1.71783	5.30472	0.0212677	0.457854
Sec11a	8.79506e-08	1.71681	5.28709	0.0214841	0.461474
Dynll1	8.78962e-08	1.71643	5.28056	0.0215648	0.462001
Atraid	8.78438e-08	1.71607	5.27426	0.021643	0.462001
Snrpd2	8.78369e-08	1.71602	5.27343	0.0216533	0.462001
Tmem30a	8.77954e-08	1.71573	5.26845	0.0217153	0.462295
Bcl7c	8.75846e-08	1.71425	5.24318	0.022033	0.467754
Ndufa5	8.75606e-08	1.71408	5.24031	0.0220694	0.467754
Rpp38	8.74455e-08	1.71328	5.22654	0.0222447	0.470017
Mvb12a	8.74262e-08	1.71314	5.22423	0.0222743	0.470017
Psma7	8.7316e-08	1.71237	5.21107	0.0224435	0.472547
2810025M15Rik	8.72459e-08	1.71187	5.20271	0.0225518	0.473517
Mpc1	8.72222e-08	1.71171	5.19988	0.0225884	0.473517
Pfdn1	8.71121e-08	1.71093	5.18676	0.0227596	0.475605
Pcbd2	8.70943e-08	1.71081	5.18465	0.0227873	0.475605
Fcor	8.67388e-08	1.7083	5.1424	0.0233483	0.486254
Ciao2a	8.63889e-08	1.70582	5.101	0.0239121	0.496915
Serf2	8.62901e-08	1.70512	5.08934	0.0240733	0.499183
Tle5	8.61029e-08	1.70378	5.06728	0.0243817	0.504485
Bambi-ps1	8.59486e-08	1.70269	5.04913	0.0246383	0.508696
Cox7a2	8.57343e-08	1.70116	5.02399	0.0249985	0.515023
Tmem258	8.55531e-08	1.69986	5.00278	0.0253067	0.519679
Ndufa4	8.55377e-08	1.69975	5.00098	0.025333	0.519679
Ctsz	8.54816e-08	1.69935	4.99441	0.0254293	0.520539
Gpatch4	8.54315e-08	1.69899	4.98857	0.0255153	0.521188
Lsm10	8.51859e-08	1.69723	4.95993	0.0259413	0.527996
Cmtm7	8.51759e-08	1.69715	4.95876	0.0259589	0.527996
Rps27	8.51061e-08	1.69665	4.95064	0.026081	0.529357
Rps8	8.49946e-08	1.69585	4.93767	0.0262775	0.531184
Ndufb5	8.4992e-08	1.69583	4.93737	0.026282	0.531184
Msrb1	8.48237e-08	1.69462	4.91783	0.0265809	0.536094
BC031181	8.46053e-08	1.69304	4.89255	0.0269729	0.542858
Abi3	8.45497e-08	1.69264	4.88612	0.0270735	0.54374
Gm16867	8.44481e-08	1.6919	4.87438	0.0272582	0.546305
Knop1	8.43388e-08	1.69111	4.86177	0.0274581	0.549162
Acads	8.40595e-08	1.68908	4.82962	0.0279748	0.558331
Ndufb9	8.36322e-08	1.68596	4.78064	0.0287814	0.572839
Sod1	8.36113e-08	1.68581	4.77825	0.0288213	0.572839
Snn	8.3553e-08	1.68538	4.77159	0.0289331	0.57387
Eif4e2	8.35066e-08	1.68505	4.7663	0.0290222	0.574448
Man2a1	8.33493e-08	1.68389	4.74836	0.0293262	0.579268
Acp5	8.31666e-08	1.68255	4.72756	0.029683	0.585109
Dctn2	8.31191e-08	1.6822	4.72216	0.0297763	0.585743
Ift20	8.29296e-08	1.68081	4.70066	0.030151	0.591899
S100a13	8.28703e-08	1.68037	4.69393	0.0302693	0.593006
2410006H16Rik	8.27122e-08	1.67921	4.67605	0.030586	0.597988
Smdt1	8.2545e-08	1.67797	4.65716	0.0309242	0.603369
Ndufv2	8.24768e-08	1.67747	4.64946	0.0310633	0.604724
9930111J21Rik1	8.24485e-08	1.67726	4.64627	0.0311211	0.604724
Unc119	8.23971e-08	1.67688	4.64048	0.0312262	0.604724
Ifi30	8.23874e-08	1.6768	4.63939	0.0312462	0.604724
Bloc1s1	8.23358e-08	1.67642	4.63358	0.031352	0.605549
Fabp4	8.22524e-08	1.6758	4.6242	0.0315239	0.607644
Tmem123	8.21987e-08	1.6754	4.61816	0.0316351	0.608564
Lbp	8.18599e-08	1.67288	4.58018	0.0323439	0.620951
Trappc1	8.18195e-08	1.67258	4.57565	0.0324295	0.621349
Chrac1	8.17116e-08	1.67178	4.56359	0.0326585	0.623965
Cyth2	8.16939e-08	1.67165	4.56161	0.0326963	0.623965
Ubxn1	8.16391e-08	1.67124	4.55549	0.0328133	0.624953
Bcam	8.14233e-08	1.66962	4.53144	0.0332776	0.632538
Txndc17	8.13477e-08	1.66906	4.52303	0.0334415	0.634394
Ldha	8.12328e-08	1.6682	4.51027	0.033692	0.637884
Cct5	8.07367e-08	1.66446	4.45535	0.0347921	0.657412
Xpa	8.07054e-08	1.66423	4.45189	0.0348627	0.65745
Mrpl23	8.06471e-08	1.66379	4.44546	0.0349941	0.658632
Rack1	8.04743e-08	1.66248	4.42643	0.0353864	0.663441
Ftl1	8.04735e-08	1.66247	4.42635	0.0353881	0.663441
Alox5ap	8.03761e-08	1.66174	4.41564	0.0356109	0.666314
Psenen	8.02994e-08	1.66115	4.40721	0.0357873	0.668308
Igsf6	8.0265e-08	1.66089	4.40344	0.0358666	0.668487
Sigmar1	8.02087e-08	1.66047	4.39726	0.0359967	0.669609
S100a8	8.01174e-08	1.65977	4.38726	0.0362085	0.672243
Sugt1	7.9888e-08	1.65803	4.36217	0.0367455	0.679171
Apoc2	7.98792e-08	1.65796	4.36121	0.0367662	0.679171
Hcst	7.98673e-08	1.65787	4.35991	0.0367943	0.679171
Lbh	7.98308e-08	1.65759	4.35592	0.0368804	0.679451
Ltb	7.97695e-08	1.65712	4.34923	0.0370256	0.680816
LOC115489130	7.96008e-08	1.65584	4.33086	0.0374274	0.686886
Tmed10	7.92993e-08	1.65353	4.29812	0.0381546	0.697377
Ndufa11	7.92986e-08	1.65352	4.29804	0.0381563	0.697377
Sec11c	7.92577e-08	1.65321	4.29361	0.0382558	0.697377
Med29	7.92436e-08	1.6531	4.29208	0.0382902	0.697377
Mrpl54	7.91645e-08	1.65249	4.28351	0.0384838	0.699572
Nsa2	7.90209e-08	1.65139	4.26799	0.0388368	0.704653
Bad	7.88445e-08	1.65003	4.24896	0.0392744	0.711245
Arpc1a	7.86989e-08	1.64891	4.23328	0.0396388	0.71649
Nbdy	7.85976e-08	1.64812	4.22239	0.0398939	0.719501
Mrpl43	7.85732e-08	1.64793	4.21977	0.0399556	0.719501
Rbm3	7.83757e-08	1.64641	4.19858	0.0404579	0.726011
Scand1	7.83497e-08	1.6462	4.1958	0.0405243	0.726011
Ubtd1	7.83384e-08	1.64612	4.19458	0.0405534	0.726011
Ankrd11	7.82578e-08	1.64549	4.18596	0.0407601	0.726011
Tmem208	7.82541e-08	1.64546	4.18556	0.0407697	0.726011
Ift27	7.82533e-08	1.64546	4.18547	0.0407718	0.726011
Pilrb2	7.81791e-08	1.64488	4.17754	0.040963	0.728063
Ndufs3	7.81412e-08	1.64459	4.1735	0.041061	0.728452
Rbx1	7.80579e-08	1.64394	4.16459	0.0412773	0.730936
Gm10369	7.78605e-08	1.6424	4.14356	0.0417932	0.738687
Tmem256	7.78316e-08	1.64217	4.14048	0.0418692	0.738687
Imp3	7.76751e-08	1.64095	4.12385	0.0422827	0.744611
H3f3b	7.75447e-08	1.63993	4.11001	0.04263	0.749349
Mrps18c	7.75108e-08	1.63967	4.10642	0.0427207	0.749568
Fcrla	7.74177e-08	1.63894	4.09657	0.0429704	0.75257
Hacd2	7.72468e-08	1.6376	4.0785	0.0434323	0.759272
Isyna1	7.7143e-08	1.63678	4.06755	0.0437147	0.76198
Rpl22	7.71315e-08	1.63669	4.06633	0.0437462	0.76198
Atp5e	7.7062e-08	1.63614	4.05901	0.0439364	0.763782
Gm31896	7.70354e-08	1.63594	4.05621	0.0440092	0.763782
Atpif1	7.69382e-08	1.63517	4.04598	0.0442767	0.767036
Gna15	7.67386e-08	1.63359	4.02502	0.0448302	0.775223
Rps20	7.66753e-08	1.63309	4.01838	0.0450069	0.776877
Mpc2	7.65706e-08	1.63227	4.00741	0.0453007	0.780542
Prrc2c	7.64077e-08	1.63097	3.99038	0.0457608	0.787053
Ndufs7	7.6235e-08	1.6296	3.97236	0.046253	0.794092
Nthl1	7.61815e-08	1.62918	3.96678	0.0464064	0.7953
Uqcc2	7.61112e-08	1.62862	3.95947	0.0466084	0.797337
Ccs	7.60353e-08	1.62801	3.95157	0.0468276	0.799659
Ndufc2	7.5968e-08	1.62748	3.94458	0.0470227	0.801561
Eif3d	7.58566e-08	1.62659	3.93302	0.0473468	0.805653
Pon2	7.5763e-08	1.62584	3.92332	0.0476208	0.808879
Saa3	7.55293e-08	1.62397	3.89916	0.0483104	0.819139
Fscn1	7.54731e-08	1.62352	3.89335	0.0484776	0.819291
Eef2	7.54657e-08	1.62346	3.89259	0.0484995	0.819291
Hmgb1	7.54367e-08	1.62323	3.8896	0.0485861	0.819291
H2afz	7.54064e-08	1.62298	3.88648	0.0486764	0.819291
Pfkl	7.53497e-08	1.62253	3.88063	0.0488463	0.819291
Ddost	7.53324e-08	1.62239	3.87885	0.0488982	0.819291
Bcl2a1b	7.52996e-08	1.62213	3.87547	0.0489966	0.819291
Psmd8	7.52973e-08	1.62211	3.87523	0.0490035	0.819291
Rps14	7.51643e-08	1.62104	3.86156	0.0494044	0.824554
Cd48	7.46069e-08	1.61654	3.8045	0.051115	0.85162
Timd4	7.44988e-08	1.61566	3.79348	0.0514525	0.854491
Flii	7.44946e-08	1.61562	3.79305	0.0514657	0.854491
Wfdc17	7.44581e-08	1.61533	3.78934	0.0515799	0.854906
Oas1a	7.43509e-08	1.61446	3.77843	0.0519173	0.858509
Mrpl42	7.43321e-08	1.6143	3.77652	0.0519765	0.858509
2310040G24Rik	7.40537e-08	1.61204	3.74829	0.0528616	0.871624
Rabac1	7.395e-08	1.61119	3.7378	0.0531944	0.874374
Selenoh	7.39303e-08	1.61103	3.73581	0.053258	0.874374
Rpl35a	7.39166e-08	1.61092	3.73442	0.0533021	0.874374
Tpgs1	7.3851e-08	1.61038	3.7278	0.053514	0.876348
Slfn2	7.37023e-08	1.60916	3.7128	0.0539966	0.882743
Eif4a1	7.35163e-08	1.60764	3.69408	0.0546058	0.889089
Eif2s1	7.35162e-08	1.60764	3.69407	0.0546061	0.889089
Tppp	7.34763e-08	1.60731	3.69006	0.0547375	0.889089
Drap1	7.34707e-08	1.60726	3.6895	0.054756	0.889089
Sem1	7.3361e-08	1.60636	3.67849	0.0551187	0.893465
Rnf169	7.32201e-08	1.6052	3.66437	0.0555876	0.899542
Sh3bp5	7.30951e-08	1.60417	3.65187	0.0560062	0.903938
Etfb	7.30587e-08	1.60387	3.64824	0.0561285	0.903938
Tm2d2	7.30546e-08	1.60383	3.64783	0.0561423	0.903938
Hagh	7.295e-08	1.60297	3.63739	0.0564953	0.908096
Timm17b	7.29107e-08	1.60264	3.63348	0.0566285	0.908711
C4b	7.27835e-08	1.60159	3.6208	0.0570613	0.914126
Ppp1r14b	7.27526e-08	1.60133	3.61773	0.0571669	0.914288
Rpl7	7.25934e-08	1.60001	3.60192	0.057713	0.921484
Timm10b	7.25635e-08	1.59976	3.59895	0.057816	0.921593
Acp1	7.2492e-08	1.59917	3.59186	0.0580631	0.923994
Dpm2	7.24075e-08	1.59847	3.5835	0.0583562	0.926255
Pfdn2	7.23954e-08	1.59836	3.58229	0.0583985	0.926255
Os9	7.22893e-08	1.59748	3.57181	0.0587683	0.93058
Mtss1	7.21505e-08	1.59632	3.5581	0.0592557	0.936748
Mrpl53	7.1964e-08	1.59476	3.53973	0.0599151	0.943828
Rrnad1	7.1955e-08	1.59469	3.53885	0.0599472	0.943828
Mgst3	7.19404e-08	1.59456	3.53741	0.0599991	0.943828
Gstp1	7.18945e-08	1.59418	3.5329	0.0601625	0.944546
Naglu	7.18723e-08	1.59399	3.53071	0.0602419	0.944546
D8Ertd738e	7.18003e-08	1.59339	3.52364	0.0604993	0.947007
Dbndd2	7.17732e-08	1.59316	3.52098	0.0605966	0.947007
Rpl32l	7.16913e-08	1.59247	3.51296	0.0608907	0.950053
Ptgis	7.16352e-08	1.592	3.50746	0.0610931	0.95072
Ifitm6	7.16245e-08	1.59191	3.50641	0.0611319	0.95072
Gtf2a2	7.15384e-08	1.59119	3.49799	0.0614435	0.954018
Sap30	7.14879e-08	1.59076	3.49305	0.0616269	0.955317
Diras2	7.13938e-08	1.58997	3.48386	0.06197	0.958931
Apobr	7.13692e-08	1.58976	3.48145	0.0620602	0.958931
Cetn3	7.12724e-08	1.58894	3.47202	0.0624151	0.962772
Hprt	7.12338e-08	1.58862	3.46826	0.0625571	0.962772
Mvp	7.12193e-08	1.5885	3.46685	0.0626103	0.962772
Rab5if	7.11744e-08	1.58812	3.46248	0.0627762	0.963775
Chil3	7.11391e-08	1.58782	3.45904	0.0629067	0.964233
Fcf1	7.09783e-08	1.58645	3.44342	0.063504	0.971834
Psmb3	7.07961e-08	1.58491	3.42577	0.0641864	0.98071
Lamtor5	7.07418e-08	1.58445	3.42052	0.0643909	0.982269
Tomm6	7.07122e-08	1.58419	3.41766	0.0645024	0.982406
H2-DMb2	7.06097e-08	1.58332	3.40776	0.0648907	0.98675
H2-Ob	7.04115e-08	1.58163	3.38865	0.0656468	0.996666
Dnajb11	7.03724e-08	1.5813	3.38489	0.0657967	0.997362
Rpl5	7.03307e-08	1.58094	3.38088	0.0659568	0.99821
Acaca	7.02749e-08	1.58046	3.37551	0.0661721	0.999887
Fez2	7.01512e-08	1.5794	3.36364	0.0666504	1
Ndufa9	7.00984e-08	1.57895	3.35858	0.0668557	1
Mfsd10	7.00557e-08	1.57858	3.35449	0.0670219	1
Ssu72	6.99812e-08	1.57795	3.34736	0.067313	1
U2af1l4	6.9782e-08	1.57623	3.32832	0.0680962	1
Ablim1	6.97641e-08	1.57608	3.32662	0.0681668	1
Dazap2	6.9727e-08	1.57576	3.32309	0.0683134	1
Ptpmt1	6.97046e-08	1.57557	3.32095	0.0684022	1
Rap1a	6.96898e-08	1.57544	3.31954	0.0684609	1
0610009B22Rik	6.95157e-08	1.57393	3.30298	0.0691544	1
Mrpl27	6.94972e-08	1.57377	3.30122	0.0692286	1
Psma3	6.9474e-08	1.57357	3.29902	0.0693214	1
Lxn	6.94169e-08	1.57308	3.29359	0.0695508	1
Abhd17b	6.94127e-08	1.57304	3.29319	0.0695678	1
Mrpl36	6.93699e-08	1.57267	3.28914	0.0697397	1
Etnk1	6.93287e-08	1.57232	3.28523	0.0699059	1
Gde1	6.92736e-08	1.57184	3.28	0.0701288	1
Sar1b	6.92031e-08	1.57123	3.27334	0.0704143	1
Mrpl51	6.91882e-08	1.5711	3.27193	0.0704746	1
Hsp90ab1	6.90769e-08	1.57013	3.26141	0.0709281	1
Rex1bd	6.89798e-08	1.56929	3.25224	0.0713258	1
Coa3	6.89723e-08	1.56922	3.25154	0.0713563	1
Vdac3	6.89152e-08	1.56872	3.24615	0.0715913	1
Tomm7	6.88822e-08	1.56844	3.24305	0.0717272	1
Itsn1	6.88048e-08	1.56776	3.23576	0.0720467	1
Eif3g	6.87614e-08	1.56738	3.23168	0.0722264	1
Morf4l1	6.87182e-08	1.56701	3.22763	0.0724056	1
Copb2	6.85335e-08	1.56539	3.2103	0.0731762	1
Fes	6.85221e-08	1.56529	3.20923	0.0732241	1
Ndufa8	6.85031e-08	1.56513	3.20745	0.0733035	1
Psmd7	6.84972e-08	1.56507	3.20689	0.0733285	1
Sdf4	6.84751e-08	1.56488	3.20483	0.073421	1
Psmd6	6.84729e-08	1.56486	3.20462	0.0734306	1
Vnn3	6.84718e-08	1.56485	3.20452	0.0734352	1
Cotl1	6.83878e-08	1.56412	3.19666	0.0737886	1
Hexa	6.8307e-08	1.56341	3.18911	0.0741303	1
Sdc3	6.82681e-08	1.56306	3.18548	0.0742951	1
Bmyc	6.82419e-08	1.56283	3.18303	0.0744064	1
Cct4	6.81404e-08	1.56194	3.17358	0.0748384	1
Ccr5	6.8088e-08	1.56148	3.1687	0.0750623	1
Msra	6.80289e-08	1.56096	3.16319	0.0753157	1
Psmc5	6.79791e-08	1.56052	3.15857	0.0755292	1
Unc93b1	6.79772e-08	1.5605	3.15839	0.0755375	1
Bcl11a	6.79581e-08	1.56034	3.15662	0.0756197	1
Eci1	6.79311e-08	1.5601	3.15411	0.0757359	1
Atp6v0b	6.79151e-08	1.55996	3.15262	0.075805	1
Ebna1bp2	6.78683e-08	1.55954	3.14828	0.076007	1
Rpl22l1	6.78103e-08	1.55903	3.1429	0.0762582	1
Abca1	6.78057e-08	1.55899	3.14248	0.0762778	1
Gm46224	6.78048e-08	1.55898	3.14239	0.0762819	1
Nsmce1	6.77402e-08	1.55841	3.13641	0.0765622	1
Ssbp1	6.75818e-08	1.55701	3.12175	0.0772536	1
Nutf2	6.74883e-08	1.55618	3.11312	0.077664	1
Mrpl58	6.73947e-08	1.55535	3.1045	0.0780763	1
Ube2m	6.73617e-08	1.55505	3.10146	0.0782222	1
Surf1	6.73336e-08	1.5548	3.09887	0.0783467	1
Mrps24	6.72485e-08	1.55405	3.09104	0.0787247	1
Mcee	6.72103e-08	1.55371	3.08753	0.0788944	1
Polr1d	6.70847e-08	1.55259	3.076	0.0794555	1
Dlgap4	6.69733e-08	1.55159	3.06579	0.0799561	1
Pld4	6.69648e-08	1.55152	3.06501	0.0799946	1
Atp5g2	6.69138e-08	1.55106	3.06035	0.0802245	1
Erp29	6.68863e-08	1.55081	3.05783	0.0803487	1
Tln1	6.68773e-08	1.55073	3.05701	0.0803895	1
Cxcr4	6.68241e-08	1.55026	3.05215	0.0806303	1
Cmc1	6.6792e-08	1.54997	3.04922	0.080776	1
Tmem234	6.66443e-08	1.54864	3.03574	0.0814493	1
Cbx7	6.66161e-08	1.54839	3.03318	0.0815782	1
Tm2d3	6.65624e-08	1.54791	3.02829	0.0818244	1
Adk	6.65071e-08	1.54741	3.02326	0.0820784	1
Gpi1	6.6362e-08	1.54611	3.01008	0.0827482	1
Ndufs4	6.61049e-08	1.54378	2.98681	0.0839455	1
Mrpl35	6.60195e-08	1.54301	2.97909	0.0843467	1
Churc1	6.58614e-08	1.54158	2.96484	0.0850927	1
Laptm4a	6.57309e-08	1.54039	2.9531	0.085713	1
Tox2	6.56323e-08	1.5395	2.94425	0.0861835	1
Nudc	6.55425e-08	1.53868	2.93619	0.0866146	1
Phb2	6.55066e-08	1.53835	2.93299	0.0867869	1
Timp2	6.53372e-08	1.5368	2.91784	0.0876053	1
Naa38	6.53223e-08	1.53667	2.91651	0.0876775	1
Gabarapl2	6.52131e-08	1.53567	2.90676	0.0882088	1
Stx8	6.51869e-08	1.53543	2.90442	0.088337	1
Ruvbl2	6.51571e-08	1.53516	2.90177	0.0884823	1
Lamtor1	6.50658e-08	1.53432	2.89364	0.0889296	1
Pnkp	6.50648e-08	1.53431	2.89356	0.0889344	1
Cdk2ap2	6.50348e-08	1.53403	2.89089	0.0890819	1
Ift172	6.50233e-08	1.53393	2.88987	0.0891382	1
Mrps21	6.46846e-08	1.53081	2.85984	0.0908168	1
Ndufb4	6.46837e-08	1.5308	2.85976	0.0908211	1
Gnai2	6.45851e-08	1.52989	2.85105	0.0913146	1
Nudt17	6.4438e-08	1.52853	2.83807	0.0920547	1
Yif1a	6.41937e-08	1.52627	2.8166	0.093294	1
Magohb	6.41643e-08	1.52599	2.81401	0.0934444	1
Utp3	6.4e-08	1.52447	2.79963	0.0942863	1
Cct8	6.39766e-08	1.52425	2.79757	0.094407	1
Tmbim4	6.39687e-08	1.52417	2.79688	0.0944477	1
Rpsa	6.38784e-08	1.52333	2.789	0.0949136	1
Ssna1	6.37644e-08	1.52227	2.77904	0.0955051	1
Pebp1	6.37206e-08	1.52186	2.77524	0.0957326	1
Tmem165	6.35565e-08	1.52032	2.76096	0.0965905	1
Dynlt1a	6.33962e-08	1.51882	2.74704	0.0974344	1
Dguok	6.33224e-08	1.51813	2.74066	0.0978245	1
Map1lc3b	6.32931e-08	1.51785	2.73811	0.0979804	1
Timm23	6.32632e-08	1.51757	2.73553	0.0981388	1
Blvra	6.31663e-08	1.51666	2.72716	0.0986548	1
H2-DMb1	6.3126e-08	1.51628	2.72368	0.0988701	1
Stoml2	6.29985e-08	1.51507	2.71268	0.0995534	1
Fyb	6.29901e-08	1.51499	2.71196	0.0995984	1
Plaur	6.28287e-08	1.51347	2.69808	0.100469	1
Ncf4	6.2808e-08	1.51327	2.6963	0.100581	1
Mfsd4a	6.27815e-08	1.51302	2.69404	0.100724	1
Brms1	6.27641e-08	1.51285	2.69254	0.100819	1
Apip	6.26161e-08	1.51145	2.67986	0.101625	1
Bin1	6.24673e-08	1.51003	2.66714	0.10244	1
Ccr1	6.24619e-08	1.50998	2.66667	0.10247	1
Bin2	6.24344e-08	1.50972	2.66432	0.102621	1
Ddx1	6.2404e-08	1.50943	2.66173	0.102789	1
Atox1	6.22684e-08	1.50814	2.65017	0.103539	1
Trim34a	6.2213e-08	1.50761	2.64546	0.103846	1
Prpf8	6.21918e-08	1.50741	2.64366	0.103964	1
Tmed1	6.21028e-08	1.50656	2.6361	0.10446	1
Ggh	6.2041e-08	1.50596	2.63086	0.104805	1
Med10	6.1928e-08	1.50488	2.62128	0.105439	1
Trmt1	6.17589e-08	1.50326	2.60698	0.106394	1
Rpl36a	6.17494e-08	1.50316	2.60619	0.106448	1
Pusl1	6.17349e-08	1.50302	2.60496	0.10653	1
Rab10os	6.17298e-08	1.50298	2.60453	0.106559	1
Hint2	6.16831e-08	1.50253	2.60059	0.106824	1
Elovl1	6.16564e-08	1.50227	2.59834	0.106976	1
Unc50	6.16503e-08	1.50221	2.59782	0.107011	1
Vdac2	6.16295e-08	1.50201	2.59607	0.107129	1
Wdr18	6.15684e-08	1.50142	2.59093	0.107477	1
Fam104a	6.14748e-08	1.50052	2.58305	0.108013	1
Emc9	6.14293e-08	1.50008	2.57923	0.108274	1
Top1	6.14028e-08	1.49982	2.57701	0.108427	1
Rac2	6.13485e-08	1.4993	2.57245	0.108739	1
Phpt1	6.12642e-08	1.49848	2.56539	0.109226	1
Crip1	6.11687e-08	1.49755	2.55739	0.109779	1
Epb41l4aos	6.11312e-08	1.49719	2.55426	0.109997	1
1190007I07Rik	6.10438e-08	1.49634	2.54697	0.110506	1
Marco	6.10021e-08	1.49594	2.54348	0.11075	1
Rps21	6.09969e-08	1.49588	2.54305	0.110781	1
Cox4i1	6.09895e-08	1.49581	2.54243	0.110824	1
Gm36161	6.08866e-08	1.49481	2.53386	0.111427	1
Parl	6.08837e-08	1.49478	2.53362	0.111444	1
Prorsd1	6.08465e-08	1.49442	2.53052	0.111663	1
Rbfa	6.06533e-08	1.49253	2.51448	0.112805	1
Mrpl15	6.06099e-08	1.49211	2.51088	0.113062	1
Tmem35b	6.05865e-08	1.49188	2.50894	0.113202	1
Ms4a6c	6.05278e-08	1.4913	2.50408	0.113552	1
Wdr83os	6.05005e-08	1.49104	2.50183	0.113714	1
Cd22	6.04438e-08	1.49048	2.49714	0.114053	1
Cebpb	6.03287e-08	1.48935	2.48764	0.114744	1
Scfd1	6.02905e-08	1.48898	2.48449	0.114974	1
Mrps28	6.02324e-08	1.4884	2.4797	0.115324	1
F630028O10Rik	6.02256e-08	1.48834	2.47914	0.115365	1
Mpp6	6.004e-08	1.48651	2.46389	0.11649	1
Ppa2	6.00335e-08	1.48645	2.46336	0.11653	1
Psme1	6.00312e-08	1.48642	2.46317	0.116544	1
Cnih4	5.98655e-08	1.48478	2.44959	0.117556	1
Nrd1	5.98552e-08	1.48468	2.44874	0.117619	1
Nt5c	5.9825e-08	1.48438	2.44627	0.117804	1
Hmox2	5.96953e-08	1.4831	2.43567	0.118603	1
Lyl1	5.96727e-08	1.48287	2.43383	0.118743	1
Arl6ip5	5.96009e-08	1.48216	2.42798	0.119187	1
Rbis	5.95522e-08	1.48168	2.42402	0.119488	1
Gm31288	5.9256e-08	1.47873	2.39996	0.121338	1
Gng10	5.92248e-08	1.47841	2.39743	0.121535	1
Mtg2	5.91561e-08	1.47773	2.39188	0.121967	1
Ndufb2	5.91064e-08	1.47723	2.38785	0.122281	1
Fcmr	5.90843e-08	1.47701	2.38607	0.122421	1
Eif3e	5.90842e-08	1.47701	2.38607	0.122421	1
BC005561	5.90061e-08	1.47623	2.37976	0.122917	1
Gm30074	5.89536e-08	1.4757	2.37553	0.12325	1
Hcar2	5.88663e-08	1.47482	2.3685	0.123806	1
LOC115487803	5.88251e-08	1.47441	2.36518	0.124069	1
Akap9	5.87981e-08	1.47414	2.36302	0.124242	1
Ppig	5.87612e-08	1.47377	2.36004	0.124479	1
Erlec1	5.8755e-08	1.4737	2.35955	0.124518	1
Irf5	5.87156e-08	1.47331	2.35639	0.124771	1
Ankhd1	5.87147e-08	1.4733	2.35631	0.124777	1
Stard3	5.8681e-08	1.47296	2.35361	0.124993	1
Cops5	5.85538e-08	1.47168	2.34342	0.125813	1
Ak6	5.85328e-08	1.47146	2.34173	0.125949	1
Znhit1	5.84715e-08	1.47084	2.33683	0.126346	1
Anxa3	5.84492e-08	1.47062	2.33505	0.126491	1
Pecr	5.84158e-08	1.47028	2.33239	0.126707	1
Trmt112	5.84115e-08	1.47024	2.33204	0.126736	1
Psmc3	5.82378e-08	1.46848	2.31819	0.127869	1
Asah1	5.8228e-08	1.46838	2.31741	0.127933	1
Ola1	5.82212e-08	1.46831	2.31687	0.127977	1
Dynlrb1	5.81523e-08	1.46761	2.31139	0.128429	1
Snrpd1	5.81131e-08	1.46721	2.30828	0.128687	1
Abhd11	5.80934e-08	1.46701	2.30671	0.128817	1
Snf8	5.79045e-08	1.46509	2.29173	0.130065	1
Rabgap1l	5.78199e-08	1.46422	2.28504	0.130626	1
Ptgs1	5.78039e-08	1.46406	2.28378	0.130733	1
Atp5l	5.77465e-08	1.46347	2.27925	0.131116	1
Tmem160	5.77289e-08	1.4633	2.27786	0.131233	1
Scp2	5.77047e-08	1.46305	2.27594	0.131395	1
Lars2	5.76932e-08	1.46293	2.27504	0.131472	1
Uqcr11	5.76801e-08	1.4628	2.27401	0.131559	1
Dap	5.76374e-08	1.46236	2.27064	0.131845	1
Bcap31	5.76241e-08	1.46222	2.26959	0.131935	1
Psmd12	5.75604e-08	1.46157	2.26458	0.132362	1
Rtf2	5.75391e-08	1.46135	2.2629	0.132506	1
Vkorc1	5.74843e-08	1.46079	2.2586	0.132875	1
Ly96	5.73708e-08	1.45962	2.24968	0.133642	1
Ywhaq	5.73701e-08	1.45962	2.24963	0.133647	1
Atp6v0e	5.73054e-08	1.45895	2.24455	0.134086	1
Pdap1	5.72813e-08	1.4587	2.24267	0.134249	1
AB124611	5.72529e-08	1.45841	2.24045	0.134442	1
Psme2	5.71752e-08	1.45761	2.23437	0.134972	1
Ppp1ca	5.71438e-08	1.45728	2.23191	0.135186	1
Psmb9	5.70667e-08	1.45649	2.22589	0.135714	1
Tppp3	5.70137e-08	1.45594	2.22176	0.136077	1
Trem2	5.69341e-08	1.45512	2.21557	0.136625	1
Ralgps2	5.6926e-08	1.45503	2.21494	0.136681	1
Pet100	5.6756e-08	1.45327	2.20172	0.137856	1
Sumo1	5.67244e-08	1.45294	2.19927	0.138076	1
Aif1	5.6706e-08	1.45275	2.19784	0.138204	1
Sec62	5.66719e-08	1.4524	2.19521	0.138441	1
Pnrc1	5.66609e-08	1.45228	2.19435	0.138518	1
Ptprcap	5.65802e-08	1.45144	2.18811	0.13908	1
Trappc3	5.65181e-08	1.45079	2.18331	0.139515	1
Swi5	5.65055e-08	1.45066	2.18233	0.139603	1
Dnttip1	5.64836e-08	1.45043	2.18064	0.139756	1
Zeb2os	5.63999e-08	1.44956	2.17418	0.140344	1
Stap1	5.63925e-08	1.44948	2.17361	0.140396	1
Btla	5.63591e-08	1.44913	2.17104	0.140631	1
Tspan4	5.62754e-08	1.44826	2.1646	0.141222	1
Mrps36	5.60716e-08	1.44612	2.14894	0.142668	1
Bag5	5.59224e-08	1.44456	2.13752	0.143734	1
Aldoa	5.58697e-08	1.444	2.13349	0.144112	1
Atp5pb	5.58317e-08	1.4436	2.1306	0.144385	1
Lancl1	5.5817e-08	1.44345	2.12947	0.14449	1
Abracl	5.58053e-08	1.44332	2.12858	0.144575	1
Vps72	5.57388e-08	1.44262	2.12351	0.145053	1
Rrp7a	5.57387e-08	1.44262	2.1235	0.145055	1
Bst2	5.57016e-08	1.44223	2.12068	0.145322	1
Rpp21	5.5668e-08	1.44187	2.11812	0.145565	1
Suclg1	5.56628e-08	1.44182	2.11772	0.145603	1
Adssl1	5.56444e-08	1.44162	2.11633	0.145736	1
Slc25a4	5.54681e-08	1.43976	2.10294	0.147016	1
Exosc3	5.54415e-08	1.43947	2.10092	0.147211	1
Lamtor4	5.54366e-08	1.43942	2.10055	0.147246	1
Pdzd11	5.53094e-08	1.43807	2.09092	0.148177	1
Zfyve21	5.52511e-08	1.43745	2.08652	0.148604	1
Psma1	5.52349e-08	1.43728	2.08529	0.148724	1
Hmgn2	5.5198e-08	1.43689	2.0825	0.148996	1
Lman1	5.517e-08	1.43659	2.08039	0.149202	1
Pla2g7	5.50989e-08	1.43583	2.07503	0.149727	1
Pstpip1	5.50082e-08	1.43486	2.06821	0.150398	1
Zbtb32	5.50016e-08	1.43479	2.06771	0.150447	1
Milr1	5.49848e-08	1.43461	2.06645	0.150572	1
Fpr1	5.49783e-08	1.43454	2.06596	0.15062	1
Ddx24	5.4915e-08	1.43387	2.0612	0.151091	1
Ncl	5.48766e-08	1.43345	2.05833	0.151376	1
Ctsc	5.48554e-08	1.43323	2.05673	0.151535	1
Csf1r	5.48289e-08	1.43294	2.05475	0.151732	1
Idh2	5.47438e-08	1.43203	2.04838	0.152368	1
Rpl37rt	5.47304e-08	1.43189	2.04737	0.152469	1
Rbm39	5.4625e-08	1.43076	2.0395	0.15326	1
Acy3	5.43662e-08	1.42797	2.02021	0.155217	1
Cfdp1	5.42411e-08	1.42661	2.01093	0.15617	1
Itgb2	5.42104e-08	1.42628	2.00865	0.156404	1
Cd300lg	5.41891e-08	1.42605	2.00707	0.156567	1
Psmb7	5.41872e-08	1.42603	2.00693	0.156582	1
Rnf44	5.41732e-08	1.42588	2.00589	0.156689	1
Rps19bp1	5.41259e-08	1.42537	2.0024	0.157051	1
Cd177	5.40963e-08	1.42505	2.0002	0.157278	1
Sf3b5	5.40653e-08	1.42471	1.99791	0.157516	1
Glmp	5.40239e-08	1.42426	1.99485	0.157835	1
Mrpl17	5.40112e-08	1.42412	1.99392	0.157932	1
Dmap1	5.38573e-08	1.42245	1.98257	0.15912	1
Crtap	5.3828e-08	1.42213	1.98041	0.159347	1
Klf13	5.37999e-08	1.42182	1.97835	0.159564	1
Gas8	5.37397e-08	1.42117	1.97392	0.160032	1
Prkar2b	5.3692e-08	1.42065	1.97042	0.160403	1
Cfl2	5.36125e-08	1.41978	1.96459	0.161023	1
Impdh2	5.3594e-08	1.41958	1.96323	0.161168	1
Ciao2b	5.35394e-08	1.41898	1.95923	0.161595	1
Lsm4	5.35125e-08	1.41868	1.95727	0.161806	1
Eef1akmt1	5.34553e-08	1.41806	1.95308	0.162255	1
Bax	5.33762e-08	1.41719	1.94731	0.162877	1
Fibp	5.3317e-08	1.41654	1.94299	0.163344	1
Emc6	5.32476e-08	1.41578	1.93794	0.163893	1
Adprh	5.31408e-08	1.4146	1.93017	0.16474	1
Uqcr10	5.31324e-08	1.41451	1.92956	0.164806	1
Exosc10	5.31217e-08	1.41439	1.92878	0.164892	1
Tbcc	5.30822e-08	1.41395	1.92592	0.165206	1
Med21	5.30819e-08	1.41395	1.92589	0.165209	1
Phf14	5.30535e-08	1.41364	1.92383	0.165435	1
Aimp1	5.30429e-08	1.41352	1.92307	0.165519	1
Cct2	5.29535e-08	1.41253	1.91659	0.166233	1
Oscp1	5.29009e-08	1.41195	1.91279	0.166654	1
Snrpg	5.28346e-08	1.41122	1.90799	0.167187	1
Imp4	5.28075e-08	1.41092	1.90604	0.167404	1
Mrpl20	5.27667e-08	1.41046	1.90309	0.167733	1
Gemin7	5.26791e-08	1.40949	1.89677	0.16844	1
Acadl	5.26296e-08	1.40894	1.89322	0.16884	1
Tmem147	5.25382e-08	1.40792	1.88664	0.169581	1
Iah1	5.25259e-08	1.40779	1.88576	0.169681	1
Padi4	5.24497e-08	1.40694	1.88029	0.170301	1
Triap1	5.24248e-08	1.40666	1.87851	0.170503	1
Myg1	5.22155e-08	1.40432	1.86354	0.172217	1
Atg3	5.21153e-08	1.4032	1.85639	0.173042	1
Npc2	5.1972e-08	1.40159	1.8462	0.174226	1
Dohh	5.19657e-08	1.40152	1.84575	0.174278	1
Nmi	5.18491e-08	1.4002	1.83748	0.175247	1
Rpl34-ps1	5.18212e-08	1.39989	1.8355	0.175479	1
Ppp1r11	5.18003e-08	1.39965	1.83402	0.175653	1
Fcgrt	5.17926e-08	1.39957	1.83348	0.175718	1
Tent5a	5.17833e-08	1.39946	1.83282	0.175795	1
Glo1	5.17117e-08	1.39865	1.82775	0.176393	1
Klra2	5.17078e-08	1.39861	1.82747	0.176426	1
Tpi1	5.15867e-08	1.39724	1.81893	0.177441	1
Cebpa	5.15592e-08	1.39693	1.81698	0.177673	1
Mrpl21	5.15565e-08	1.3969	1.8168	0.177695	1
Tmem159	5.15309e-08	1.39661	1.81499	0.17791	1
Rap2b	5.1396e-08	1.39508	1.8055	0.179049	1
Glul	5.12681e-08	1.39362	1.79653	0.180133	1
Emc7	5.12469e-08	1.39338	1.79504	0.180313	1
Vps29	5.11994e-08	1.39284	1.79172	0.180717	1
Csf3r	5.1172e-08	1.39253	1.7898	0.180951	1
Abhd14a	5.1143e-08	1.3922	1.78777	0.181198	1
Manbal	5.11224e-08	1.39196	1.78633	0.181374	1
Uhmk1	5.11165e-08	1.39189	1.78592	0.181425	1
Naa10	5.10058e-08	1.39063	1.7782	0.182371	1
Hypk	5.09879e-08	1.39042	1.77694	0.182525	1
Bet1l	5.0987e-08	1.39041	1.77688	0.182533	1
Mrfap1	5.09674e-08	1.39019	1.77551	0.182701	1
Prpf40a	5.08681e-08	1.38905	1.7686	0.183555	1
Sympk	5.08295e-08	1.38861	1.76592	0.183888	1
Tagln2	5.08195e-08	1.38849	1.76522	0.183974	1
Lsg1	5.07795e-08	1.38803	1.76245	0.18432	1
Cd300a	5.06904e-08	1.38701	1.75627	0.185091	1
Ppt1	5.0689e-08	1.38699	1.75617	0.185103	1
Nipsnap3b	5.06417e-08	1.38645	1.7529	0.185513	1
Cd1d1	5.05839e-08	1.38578	1.7489	0.186016	1
Calm1	5.05108e-08	1.38494	1.74385	0.186652	1
Ube2i	5.04922e-08	1.38473	1.74256	0.186814	1
Hsd11b1	5.04921e-08	1.38472	1.74255	0.186816	1
Itgb7	5.04743e-08	1.38452	1.74132	0.186971	1
Utp11	5.04306e-08	1.38401	1.73831	0.187353	1
Acbd6	5.03855e-08	1.38349	1.7352	0.187748	1
Abhd17a	5.03509e-08	1.38309	1.73282	0.188051	1
Dtnbp1	5.03105e-08	1.38263	1.73004	0.188405	1
Calml4	5.02669e-08	1.38212	1.72704	0.188789	1
Ddrgk1	5.00631e-08	1.37975	1.71307	0.190588	1
Eif3f	5.00615e-08	1.37973	1.71296	0.190601	1
Grcc10	5.00496e-08	1.3796	1.71214	0.190707	1
Plekhj1	4.99987e-08	1.379	1.70866	0.191159	1
Tradd	4.99337e-08	1.37825	1.70422	0.191736	1
Idh3g	4.99093e-08	1.37796	1.70256	0.191953	1
Mrpl46	4.99038e-08	1.3779	1.70218	0.192003	1
Galnt9	4.98887e-08	1.37772	1.70115	0.192137	1
Iqgap2	4.98696e-08	1.3775	1.69985	0.192308	1
Idh3b	4.97969e-08	1.37665	1.6949	0.192957	1
Gmpr2	4.97737e-08	1.37638	1.69332	0.193164	1
Rsbn1l	4.97718e-08	1.37635	1.69319	0.193181	1
Gse1	4.97097e-08	1.37563	1.68897	0.193737	1
Trappc5	4.96966e-08	1.37547	1.68808	0.193855	1
Lman2	4.96301e-08	1.3747	1.68356	0.194452	1
Tubb4b	4.96259e-08	1.37465	1.68328	0.194489	1
Rpn1	4.96133e-08	1.3745	1.68242	0.194603	1
Mrps5	4.95989e-08	1.37433	1.68145	0.194732	1
Btg2	4.95534e-08	1.3738	1.67836	0.195142	1
Ostf1	4.95295e-08	1.37352	1.67675	0.195357	1
Mrps18a	4.95293e-08	1.37351	1.67673	0.195359	1
Pnisr	4.93659e-08	1.37159	1.66569	0.196837	1
Tnfaip8	4.92616e-08	1.37036	1.65866	0.197785	1
Trp53i11	4.92432e-08	1.37014	1.65742	0.197952	1
Iscu	4.92097e-08	1.36975	1.65516	0.198258	1
Mindy1	4.91769e-08	1.36936	1.65295	0.198557	1
Cd151	4.90645e-08	1.36803	1.64541	0.199585	1
Cnpy4	4.90569e-08	1.36794	1.6449	0.199654	1
Cbr1	4.90277e-08	1.36759	1.64294	0.199922	1
Ube2l3	4.90074e-08	1.36735	1.64158	0.200108	1
Tardbp	4.89154e-08	1.36626	1.63543	0.200954	1
Epas1	4.88007e-08	1.3649	1.62776	0.202012	1
Zmat5	4.8761e-08	1.36442	1.62512	0.20238	1
Snrpa1	4.87568e-08	1.36437	1.62484	0.202419	1
Anp32b	4.87383e-08	1.36415	1.62361	0.20259	1
Gm46894	4.87285e-08	1.36403	1.62295	0.202681	1
Pop5	4.87183e-08	1.36391	1.62227	0.202775	1
Cox7a2l	4.87039e-08	1.36374	1.62131	0.202909	1
Ddt	4.86981e-08	1.36367	1.62092	0.202963	1
Mrto4	4.8658e-08	1.36319	1.61826	0.203335	1
Mien1	4.86143e-08	1.36267	1.61535	0.203741	1
2022-09-07	4.85901e-08	1.36238	1.61375	0.203966	1
Dcxr	4.84927e-08	1.36122	1.60728	0.204874	1
Erh	4.8468e-08	1.36092	1.60565	0.205105	1
Ccdc88a	4.84638e-08	1.36087	1.60537	0.205145	1
Mthfs	4.84024e-08	1.36013	1.6013	0.205719	1
LOC102636299	4.8381e-08	1.35988	1.59989	0.205919	1
Ahsa1	4.83548e-08	1.35956	1.59815	0.206165	1
Rps15a-ps6	4.833e-08	1.35927	1.59652	0.206398	1
Rsrc1	4.83001e-08	1.35891	1.59454	0.206678	1
Cltb	4.82812e-08	1.35868	1.59329	0.206856	1
Xrn2	4.82801e-08	1.35867	1.59322	0.206867	1
Card19	4.8188e-08	1.35756	1.58715	0.207734	1
Smim12	4.81827e-08	1.35749	1.5868	0.207784	1
Tns1	4.81074e-08	1.35659	1.58184	0.208496	1
Cklf	4.80862e-08	1.35633	1.58045	0.208696	1
Sumf2	4.80517e-08	1.35592	1.57818	0.209022	1
Anapc16	4.79986e-08	1.35527	1.5747	0.209526	1
Npm1	4.79471e-08	1.35465	1.57132	0.210015	1
Ap5s1	4.7921e-08	1.35434	1.56961	0.210264	1
Nol7	4.79173e-08	1.35429	1.56937	0.210299	1
Selp	4.78825e-08	1.35387	1.56709	0.21063	1
Malsu1	4.78518e-08	1.3535	1.56508	0.210924	1
Pnkd	4.76935e-08	1.35158	1.55474	0.212437	1
Mettl23	4.7638e-08	1.3509	1.55113	0.212969	1
Pomp	4.75807e-08	1.3502	1.5474	0.21352	1
Tomm40	4.75792e-08	1.35018	1.5473	0.213535	1
Kdelr2	4.74918e-08	1.34912	1.54162	0.214377	1
Pygl	4.74857e-08	1.34904	1.54122	0.214436	1
C3	4.74688e-08	1.34884	1.54012	0.2146	1
Tbca	4.73784e-08	1.34773	1.53426	0.215474	1
Gpr180	4.73718e-08	1.34765	1.53383	0.215538	1
Sec61b	4.7291e-08	1.34666	1.52861	0.216321	1
Mrps16	4.71671e-08	1.34514	1.52061	0.217528	1
Ntan1	4.71176e-08	1.34454	1.51742	0.21801	1
Me1	4.7085e-08	1.34413	1.51532	0.218329	1
Brd1	4.70348e-08	1.34352	1.51209	0.21882	1
Aimp2	4.69979e-08	1.34306	1.50972	0.219182	1
Mrpl18	4.68959e-08	1.3418	1.50317	0.220184	1
Psmd4	4.68254e-08	1.34093	1.49866	0.220878	1
Phax	4.67335e-08	1.3398	1.49278	0.221786	1
Brk1	4.66959e-08	1.33933	1.49038	0.222157	1
Bag1	4.66817e-08	1.33915	1.48947	0.222299	1
Dhrs1	4.66097e-08	1.33826	1.48488	0.223012	1
Akr1b3	4.6563e-08	1.33768	1.48191	0.223476	1
Gtf3a	4.65263e-08	1.33723	1.47957	0.223841	1
Ten1	4.64801e-08	1.33665	1.47664	0.224302	1
Rrp1	4.64443e-08	1.33621	1.47436	0.224659	1
Sarnp	4.64331e-08	1.33607	1.47365	0.22477	1
2022-03-05	4.62556e-08	1.33385	1.46241	0.226547	1
Wdr53	4.62256e-08	1.33348	1.46051	0.226849	1
Nt5dc2	4.61413e-08	1.33242	1.45519	0.227697	1
Atp1a3	4.61406e-08	1.33241	1.45514	0.227705	1
Fkbp8	4.61389e-08	1.33239	1.45504	0.227721	1
Hspa4	4.61218e-08	1.33218	1.45396	0.227894	1
Josd2	4.60476e-08	1.33125	1.44928	0.228643	1
Ndufb3	4.59963e-08	1.3306	1.44606	0.229162	1
Gemin2	4.59798e-08	1.33039	1.44502	0.229329	1
Mtch2	4.59719e-08	1.3303	1.44452	0.229409	1
Fh1	4.5955e-08	1.33008	1.44346	0.22958	1
Esyt1	4.59524e-08	1.33005	1.4433	0.229606	1
1810058I24Rik	4.59485e-08	1.33	1.44305	0.229646	1
Srsf9	4.59262e-08	1.32972	1.44165	0.229872	1
Tomm5	4.58743e-08	1.32907	1.4384	0.230399	1
H1f4	4.58682e-08	1.32899	1.43801	0.230461	1
Anp32a	4.58346e-08	1.32857	1.43591	0.230803	1
Tmem128	4.58181e-08	1.32836	1.43487	0.230971	1
Scyl1	4.57908e-08	1.32802	1.43317	0.231248	1
Mbd2	4.57559e-08	1.32758	1.43098	0.231605	1
Naxd	4.57422e-08	1.3274	1.43013	0.231744	1
Hgsnat	4.56938e-08	1.32679	1.4271	0.232238	1
Commd6	4.56931e-08	1.32678	1.42706	0.232246	1
Tax1bp3	4.56842e-08	1.32667	1.4265	0.232336	1
Csnk2b	4.56704e-08	1.32649	1.42564	0.232478	1
Adgre5	4.56602e-08	1.32637	1.425	0.232582	1
Phf11d	4.56566e-08	1.32632	1.42478	0.232618	1
Gm26740	4.56535e-08	1.32628	1.42458	0.232651	1
Blnk	4.55611e-08	1.32511	1.41882	0.233597	1
Sptssa	4.55227e-08	1.32462	1.41643	0.233992	1
Snx6	4.54585e-08	1.32381	1.41244	0.234652	1
Cdc40	4.54282e-08	1.32343	1.41056	0.234964	1
Snhg6	4.54211e-08	1.32334	1.41012	0.235037	1
Susd3	4.52583e-08	1.32126	1.40002	0.23672	1
Mea1	4.52579e-08	1.32126	1.4	0.236724	1
Ormdl2	4.52568e-08	1.32124	1.39993	0.236735	1
Vgll4	4.52159e-08	1.32072	1.3974	0.237159	1
Mydgf	4.51349e-08	1.31969	1.3924	0.238	1
Txn1	4.51238e-08	1.31955	1.39172	0.238115	1
Dipk1a	4.51168e-08	1.31946	1.39128	0.238188	1
2210016L21Rik	4.50226e-08	1.31825	1.38548	0.239169	1
Acadvl	4.50029e-08	1.318	1.38427	0.239376	1
Ppp1r35	4.49872e-08	1.3178	1.38331	0.239539	1
Gripap1	4.49252e-08	1.317	1.3795	0.240187	1
Pfn1	4.49085e-08	1.31679	1.37847	0.240362	1
Snhg12	4.48895e-08	1.31655	1.3773	0.240561	1
Eprs	4.4821e-08	1.31566	1.3731	0.24128	1
Lsm5	4.47855e-08	1.31521	1.37092	0.241653	1
Lsm3	4.47576e-08	1.31485	1.36922	0.241946	1
3110009E18Rik	4.47507e-08	1.31476	1.3688	0.242018	1
Gm4890	4.46976e-08	1.31407	1.36555	0.242578	1
Necap2	4.46238e-08	1.31312	1.36105	0.243356	1
Arhgap45	4.45928e-08	1.31272	1.35916	0.243684	1
Morn2	4.45057e-08	1.3116	1.35385	0.244606	1
Nop10	4.44225e-08	1.31052	1.34879	0.245489	1
Mib2	4.4413e-08	1.3104	1.34822	0.24559	1
Mrpl4	4.44114e-08	1.31037	1.34812	0.245607	1
Snrpe	4.44105e-08	1.31036	1.34806	0.245617	1
Pdcd5	4.43748e-08	1.3099	1.3459	0.245996	1
Napsa	4.43686e-08	1.30982	1.34552	0.246063	1
Sptan1	4.4349e-08	1.30956	1.34433	0.246272	1
Dph3	4.43483e-08	1.30956	1.34429	0.246278	1
Ccz1	4.42802e-08	1.30867	1.34017	0.247004	1
Dnttip2	4.42193e-08	1.30788	1.33648	0.247655	1
Kctd6	4.4097e-08	1.30628	1.3291	0.248965	1
Bola2	4.40461e-08	1.30562	1.32604	0.249512	1
Pak1ip1	4.39646e-08	1.30455	1.32113	0.25039	1
Gnptg	4.38963e-08	1.30366	1.31703	0.251126	1
Sgms1	4.38857e-08	1.30352	1.31639	0.25124	1
Bach2	4.38254e-08	1.30273	1.31278	0.251892	1
Rad50	4.38012e-08	1.30241	1.31133	0.252154	1
Sars	4.37885e-08	1.30225	1.31057	0.252292	1
Srp9	4.36938e-08	1.301	1.30491	0.253319	1
Ccdc174	4.36456e-08	1.30037	1.30203	0.253843	1
Gfer	4.36173e-08	1.29999	1.30034	0.254151	1
U2af1	4.35799e-08	1.2995	1.29811	0.254559	1
Tha1	4.35789e-08	1.29949	1.29805	0.254569	1
Ctnnbl1	4.35561e-08	1.29919	1.29669	0.254818	1
Mrps12	4.3536e-08	1.29892	1.2955	0.255037	1
Ccdc124	4.34516e-08	1.2978	1.29048	0.25596	1
Chchd1	4.34417e-08	1.29767	1.28989	0.256068	1
Foxj2	4.32964e-08	1.29575	1.28128	0.257661	1
Atp6v1f	4.32468e-08	1.29509	1.27834	0.258208	1
Thyn1	4.32083e-08	1.29458	1.27607	0.258631	1
Golgb1	4.31727e-08	1.29411	1.27397	0.259024	1
Gimap1	4.31525e-08	1.29384	1.27277	0.259247	1
Pirb	4.31208e-08	1.29341	1.2709	0.259597	1
Clec5a	4.3095e-08	1.29307	1.26939	0.259882	1
Hopx	4.30471e-08	1.29243	1.26656	0.260413	1
Btg3	4.29362e-08	1.29095	1.26005	0.261642	1
Wdr74	4.28732e-08	1.29011	1.25635	0.262342	1
Hspa1a	4.28552e-08	1.28987	1.2553	0.262543	1
Mrpl52	4.28432e-08	1.28971	1.2546	0.262676	1
Mettl7a1	4.28225e-08	1.28943	1.25338	0.262907	1
Hsd17b12	4.27891e-08	1.28898	1.25143	0.26328	1
D830025C05Rik	4.27654e-08	1.28866	1.25004	0.263545	1
Grk2	4.27094e-08	1.28791	1.24677	0.26417	1
Mrps25	4.26974e-08	1.28775	1.24607	0.264304	1
LOC108167733	4.25883e-08	1.28628	1.23971	0.265527	1
Mtx2	4.24843e-08	1.28488	1.23366	0.266696	1
Celf1	4.23999e-08	1.28374	1.22877	0.267647	1
LOC108167440	4.23321e-08	1.28282	1.22484	0.268413	1
Hras	4.2324e-08	1.28271	1.22437	0.268505	1
Pmvk	4.23082e-08	1.2825	1.22346	0.268683	1
1110004F10Rik	4.22453e-08	1.28164	1.21982	0.269396	1
Capns1	4.21664e-08	1.28057	1.21527	0.270291	1
Galk1	4.21505e-08	1.28036	1.21435	0.270472	1
Manf	4.21351e-08	1.28015	1.21346	0.270647	1
Ptrhd1	4.21012e-08	1.27969	1.21151	0.271032	1
Raly	4.20994e-08	1.27966	1.21141	0.271053	1
Tspan13	4.20614e-08	1.27914	1.20922	0.271486	1
Tcn2	4.20358e-08	1.2788	1.20776	0.271777	1
Gipc1	4.19903e-08	1.27817	1.20514	0.272297	1
Timm8b	4.19726e-08	1.27793	1.20413	0.272499	1
Man2b2	4.19649e-08	1.27783	1.20368	0.272587	1
Eif5b	4.19614e-08	1.27778	1.20348	0.272627	1
Hmg20b	4.19326e-08	1.27739	1.20183	0.272956	1
Mark4	4.18609e-08	1.27641	1.19773	0.273777	1
Ifi35	4.18418e-08	1.27615	1.19663	0.273997	1
Akr1a1	4.17455e-08	1.27483	1.19113	0.275102	1
LOC115486905	4.17075e-08	1.27431	1.18896	0.275539	1
Med31	4.16718e-08	1.27382	1.18693	0.27595	1
Tmed4	4.16621e-08	1.27368	1.18637	0.276062	1
Samm50	4.16345e-08	1.2733	1.1848	0.27638	1
Myl12a	4.16214e-08	1.27312	1.18406	0.276532	1
Hyi	4.16146e-08	1.27303	1.18367	0.276611	1
Pum3	4.15763e-08	1.2725	1.18149	0.277053	1
LOC102638993	4.1535e-08	1.27193	1.17915	0.27753	1
Syf2	4.15275e-08	1.27183	1.17872	0.277616	1
Pcca	4.15016e-08	1.27147	1.17725	0.277916	1
Myo1g	4.14888e-08	1.2713	1.17652	0.278065	1
Tomm22	4.14743e-08	1.2711	1.1757	0.278232	1
Hikeshi	4.13861e-08	1.26988	1.17071	0.279256	1
Urod	4.12913e-08	1.26857	1.16535	0.280358	1
Anapc5	4.12412e-08	1.26787	1.16252	0.280943	1
Ddx41	4.11804e-08	1.26703	1.1591	0.281653	1
C130050O18Rik	4.11563e-08	1.26669	1.15774	0.281934	1
Llph	4.11153e-08	1.26612	1.15544	0.282414	1
Pole3	4.11057e-08	1.26599	1.1549	0.282527	1
H2ac8	4.10377e-08	1.26504	1.15108	0.283323	1
H2-T22	4.10349e-08	1.265	1.15092	0.283356	1
Tmem179b	4.10336e-08	1.26499	1.15085	0.283372	1
Aatf	4.08656e-08	1.26264	1.14144	0.285347	1
Pex2	4.08367e-08	1.26224	1.13983	0.285688	1
Arhgap31	4.08321e-08	1.26217	1.13958	0.285742	1
Exoc3	4.08097e-08	1.26186	1.13832	0.286007	1
Svil	4.0806e-08	1.26181	1.13812	0.28605	1
Sac3d1	4.06692e-08	1.25989	1.1305	0.287669	1
Srp14	4.06266e-08	1.25929	1.12813	0.288174	1
Gdap2	4.05338e-08	1.25798	1.12298	0.289277	1
Cycs	4.05218e-08	1.25782	1.12232	0.289419	1
Tmem42	4.04996e-08	1.2575	1.12109	0.289684	1
4921524J17Rik	4.04771e-08	1.25718	1.11984	0.289952	1
Clip1	4.04527e-08	1.25684	1.11849	0.290243	1
Acot8	4.04464e-08	1.25675	1.11815	0.290318	1
Alkbh3	4.03539e-08	1.25545	1.11304	0.291422	1
Stk19	4.02973e-08	1.25464	1.10992	0.292099	1
Zkscan14	4.02692e-08	1.25425	1.10837	0.292436	1
Mapre2	4.02563e-08	1.25406	1.10766	0.292591	1
Slc25a5	4.02091e-08	1.25339	1.10507	0.293157	1
Glod4	4.01377e-08	1.25238	1.10114	0.294015	1
Ndufa6	4.01346e-08	1.25234	1.10098	0.294052	1
Polb	4.00864e-08	1.25165	1.09833	0.294633	1
Polr2e	4.00705e-08	1.25142	1.09746	0.294824	1
Dnajc4	4.00571e-08	1.25123	1.09672	0.294986	1
Cuta	4.00132e-08	1.25061	1.09432	0.295515	1
Sirt2	3.99683e-08	1.24997	1.09187	0.296057	1
Magoh	3.9944e-08	1.24962	1.09054	0.296351	1
Nit2	3.98558e-08	1.24836	1.08573	0.297419	1
Trip11	3.98242e-08	1.24791	1.08401	0.297802	1
Arf1	3.97906e-08	1.24743	1.08218	0.298209	1
Snu13	3.97783e-08	1.24725	1.08151	0.298359	1
Nr1h2	3.9775e-08	1.2472	1.08133	0.298399	1
Slirp	3.97654e-08	1.24707	1.08081	0.298517	1
Saraf	3.97496e-08	1.24684	1.07995	0.298708	1
Exosc4	3.96808e-08	1.24585	1.07622	0.299545	1
Psmg4	3.96088e-08	1.24482	1.07232	0.300423	1
Wnt2	3.95649e-08	1.24419	1.06994	0.300959	1
Edem2	3.95534e-08	1.24402	1.06932	0.301099	1
Lmo2	3.95461e-08	1.24392	1.06893	0.301188	1
Zfp652	3.94816e-08	1.24298	1.06544	0.301978	1
Dnajc1	3.94636e-08	1.24273	1.06447	0.302198	1
Abcg1	3.9291e-08	1.24023	1.05518	0.304318	1
Map1lc3a	3.92618e-08	1.23981	1.05361	0.304677	1
Nxf1	3.92557e-08	1.23972	1.05328	0.304752	1
Mrpl24	3.92526e-08	1.23967	1.05312	0.30479	1
Rnf7	3.92246e-08	1.23927	1.05161	0.305136	1
Cyb561a3	3.92017e-08	1.23893	1.05039	0.305418	1
Ogt	3.91723e-08	1.23851	1.04881	0.305781	1
Ckap4	3.9135e-08	1.23797	1.04682	0.306242	1
Tmem141	3.91163e-08	1.23769	1.04581	0.306473	1
Mfge8	3.90248e-08	1.23636	1.04093	0.307606	1
Slc3a2	3.90096e-08	1.23614	1.04012	0.307794	1
Cenpb	3.89735e-08	1.23561	1.03819	0.308242	1
Slc25a3	3.89626e-08	1.23545	1.03761	0.308377	1
0610010K14Rik	3.89219e-08	1.23486	1.03545	0.308883	1
Zbp1	3.8855e-08	1.23388	1.03189	0.309715	1
Snx3	3.88323e-08	1.23355	1.03069	0.309998	1
Eif2s3x	3.87518e-08	1.23237	1.02642	0.311001	1
Arid4a	3.87395e-08	1.23219	1.02576	0.311156	1
Lsm12	3.8604e-08	1.2302	1.0186	0.312851	1
Hacd4	3.85918e-08	1.23002	1.01796	0.313004	1
Ccr7	3.85286e-08	1.22908	1.01463	0.313797	1
Ino80	3.85222e-08	1.22899	1.01429	0.313877	1
Camk1	3.85189e-08	1.22894	1.01412	0.313919	1
Mrpl11	3.84959e-08	1.2286	1.0129	0.314208	1
Creb3	3.84874e-08	1.22848	1.01246	0.314315	1
Mrps33	3.84638e-08	1.22813	1.01121	0.314612	1
Ccnd2	3.83591e-08	1.22658	1.00572	0.31593	1
Scpep1	3.82526e-08	1.225	1.00014	0.317276	1
Tmem134	3.82348e-08	1.22474	0.999209	0.317502	1
Txndc9	3.82106e-08	1.22438	0.997944	0.317809	1
Cfh	3.81819e-08	1.22395	0.996446	0.318172	1
Ufsp2	3.8157e-08	1.22358	0.99515	0.318487	1
Vamp4	3.81401e-08	1.22333	0.994265	0.318702	1
Plekhb2	3.81149e-08	1.22295	0.992951	0.319022	1
Nsmce2	3.81065e-08	1.22283	0.992518	0.319128	1
Uqcrq	3.80605e-08	1.22214	0.990122	0.319713	1
Cox5a	3.80472e-08	1.22194	0.98943	0.319882	1
Cdkn2d	3.80232e-08	1.22159	0.988183	0.320187	1
Ddx49	3.80008e-08	1.22125	0.987017	0.320472	1
Lsm1	3.79909e-08	1.2211	0.986502	0.320599	1
Gng5-ps	3.78908e-08	1.21961	0.981313	0.321875	1
Sf3b6	3.78822e-08	1.21948	0.980868	0.321985	1
Rdx	3.78655e-08	1.21923	0.979999	0.322199	1
Copb1	3.78216e-08	1.21857	0.977731	0.32276	1
Oxa1l	3.76709e-08	1.2163	0.969954	0.324692	1
Samsn1	3.76189e-08	1.21552	0.967279	0.32536	1
Parvb	3.76138e-08	1.21544	0.967017	0.325425	1
Kxd1	3.75482e-08	1.21445	0.963645	0.32627	1
Polr2c	3.7522e-08	1.21406	0.962301	0.326608	1
Pisd-ps1	3.74938e-08	1.21363	0.960858	0.326971	1
0610012G03Rik	3.74919e-08	1.2136	0.960758	0.326996	1
Gimap6	3.74143e-08	1.21243	0.956787	0.327998	1
Dok2	3.74096e-08	1.21236	0.956543	0.328059	1
Stxbp2	3.7405e-08	1.21229	0.95631	0.328118	1
Ppdpf	3.73982e-08	1.21219	0.955963	0.328206	1
Gars	3.73171e-08	1.21096	0.95182	0.329257	1
Dctpp1	3.73124e-08	1.21088	0.951581	0.329317	1
Kcnq1ot1	3.72415e-08	1.20981	0.947968	0.330237	1
Rnpep	3.72075e-08	1.20929	0.946236	0.330679	1
Tnfsf12	3.7202e-08	1.20921	0.945957	0.330751	1
App	3.71759e-08	1.20881	0.944632	0.331089	1
Ceacam1	3.71238e-08	1.20801	0.941984	0.331768	1
Nop14	3.71215e-08	1.20798	0.941867	0.331798	1
Rplp1	3.71143e-08	1.20787	0.941502	0.331892	1
Oxld1	3.70916e-08	1.20752	0.940351	0.332188	1
Actb	3.70739e-08	1.20725	0.939455	0.332418	1
Vapa	3.70346e-08	1.20665	0.937464	0.332931	1
Cyp27a1	3.70272e-08	1.20654	0.937088	0.333028	1
H2-Ke6	3.69847e-08	1.20589	0.934939	0.333583	1
Fam193a	3.69538e-08	1.20542	0.933377	0.333987	1
Pdrg1	3.67825e-08	1.20279	0.924747	0.336232	1
Pyurf	3.67793e-08	1.20274	0.924583	0.336275	1
Chchd2	3.67627e-08	1.20248	0.923748	0.336493	1
Aprt	3.67433e-08	1.20218	0.922777	0.336747	1
Exosc7	3.6697e-08	1.20147	0.920449	0.337357	1
Gm1821	3.66374e-08	1.20055	0.917462	0.338142	1
Pigyl	3.66041e-08	1.20004	0.915796	0.338581	1
Wdcp	3.65718e-08	1.19954	0.914183	0.339007	1
Pin4	3.65632e-08	1.1994	0.913749	0.339122	1
Ccdc85b	3.65616e-08	1.19938	0.91367	0.339143	1
Coro1a	3.65342e-08	1.19896	0.912304	0.339504	1
Fnta	3.64987e-08	1.1984	0.910528	0.339974	1
Gadd45gip1	3.64774e-08	1.19808	0.909468	0.340256	1
Golga4	3.64732e-08	1.19801	0.909259	0.340311	1
Pip4k2b	3.63729e-08	1.19645	0.904262	0.341641	1
Ppt2	3.63603e-08	1.19626	0.903637	0.341808	1
Twistnb	3.63503e-08	1.1961	0.903141	0.341941	1
Higd2a	3.62823e-08	1.19504	0.899766	0.342844	1
Farsa	3.61819e-08	1.19348	0.894793	0.344182	1
Mndal	3.61533e-08	1.19303	0.893379	0.344563	1
Mrps26	3.61234e-08	1.19256	0.891901	0.344963	1
2210016F16Rik	3.61032e-08	1.19225	0.890904	0.345232	1
Gpd1l	3.6094e-08	1.1921	0.890449	0.345356	1
Gbp2b	3.6035e-08	1.19118	0.887539	0.346145	1
Fundc2	3.60246e-08	1.19102	0.88703	0.346283	1
2310039H08Rik	3.59024e-08	1.1891	0.881021	0.347922	1
Tuba1a	3.58425e-08	1.18816	0.878081	0.348728	1
Reep5	3.56941e-08	1.18582	0.870828	0.350726	1
Nagpa	3.56493e-08	1.18511	0.868645	0.351331	1
Dgkd	3.56457e-08	1.18505	0.868468	0.35138	1
Borcs8	3.56263e-08	1.18474	0.867525	0.351641	1
Trap1	3.5616e-08	1.18458	0.867019	0.351782	1
Haus1	3.56154e-08	1.18457	0.866993	0.351789	1
Rmdn1	3.56039e-08	1.18439	0.866433	0.351945	1
Coa4	3.5546e-08	1.18347	0.863616	0.352729	1
Hdac7	3.54524e-08	1.18198	0.859075	0.353998	1
Emilin1	3.54017e-08	1.18118	0.856619	0.354687	1
Erp44	3.53833e-08	1.18088	0.855729	0.354937	1
Fam102a	3.53614e-08	1.18053	0.854668	0.355235	1
Dpm1	3.53512e-08	1.18037	0.854178	0.355373	1
Smc6	3.53248e-08	1.17995	0.8529	0.355733	1
Lyrm2	3.53184e-08	1.17985	0.852591	0.35582	1
Pa2g4	3.52888e-08	1.17938	0.851162	0.356224	1
Actr3	3.52607e-08	1.17893	0.849809	0.356606	1
Adamts10	3.52194e-08	1.17827	0.847821	0.357169	1
Lonp1	3.51247e-08	1.17675	0.843266	0.358464	1
Bloc1s4	3.50798e-08	1.17603	0.841111	0.359079	1
Nudt2	3.50734e-08	1.17593	0.840804	0.359167	1
Plcb1	3.4985e-08	1.17451	0.836571	0.360379	1
Mrpl57	3.49624e-08	1.17414	0.835491	0.36069	1
Phf10	3.49535e-08	1.174	0.835064	0.360812	1
Eloc	3.48945e-08	1.17305	0.832249	0.361623	1
Rbbp8	3.48745e-08	1.17272	0.831295	0.361898	1
Mlx	3.48409e-08	1.17218	0.829693	0.362361	1
Ugcg	3.47695e-08	1.17103	0.826296	0.363346	1
Lage3	3.47596e-08	1.17087	0.825825	0.363482	1
Sap30l	3.46641e-08	1.16932	0.821295	0.364802	1
Rnf130	3.46569e-08	1.1692	0.820952	0.364902	1
AI413582	3.46521e-08	1.16912	0.820726	0.364968	1
Hmgxb4	3.46374e-08	1.16889	0.820031	0.365171	1
Ifi202b	3.45971e-08	1.16823	0.818121	0.36573	1
Smarca5	3.4577e-08	1.1679	0.817175	0.366007	1
Pdcd6	3.45679e-08	1.16775	0.816742	0.366134	1
Acot9	3.45568e-08	1.16757	0.81622	0.366288	1
Abhd16a	3.45477e-08	1.16743	0.81579	0.366414	1
Atrx	3.45397e-08	1.1673	0.81541	0.366526	1
Dnpep	3.45073e-08	1.16677	0.813883	0.366975	1
Jagn1	3.4427e-08	1.16546	0.810097	0.368092	1
Lrch4	3.4371e-08	1.16454	0.807463	0.368871	1
Dhrs4	3.43169e-08	1.16366	0.804926	0.369625	1
Ywhaz	3.43089e-08	1.16353	0.804549	0.369737	1
Ecsit	3.42985e-08	1.16336	0.804061	0.369882	1
H2afj	3.42434e-08	1.16245	0.801483	0.37065	1
Smim11	3.42334e-08	1.16229	0.801014	0.37079	1
Saysd1	3.42061e-08	1.16184	0.799736	0.371172	1
Zfp467	3.41967e-08	1.16169	0.799298	0.371303	1
Vps28	3.41837e-08	1.16147	0.798689	0.371485	1
Lix1l	3.4182e-08	1.16144	0.798611	0.371509	1
Mcts1	3.41511e-08	1.16094	0.797166	0.371942	1
Ybx3	3.4145e-08	1.16083	0.796881	0.372028	1
Alg3	3.41394e-08	1.16074	0.796621	0.372106	1
Arl3	3.41382e-08	1.16072	0.796562	0.372123	1
Txnl1	3.41036e-08	1.16015	0.794949	0.372608	1
Rtcb	3.40814e-08	1.15979	0.793917	0.372918	1
Pofut2	3.40805e-08	1.15977	0.793875	0.372931	1
Zcchc9	3.40646e-08	1.15951	0.793133	0.373155	1
Wasf2	3.40546e-08	1.15934	0.792665	0.373295	1
Ntpcr	3.40536e-08	1.15933	0.792623	0.373308	1
Arl4a	3.40099e-08	1.15861	0.790588	0.373922	1
Tmem167	3.39969e-08	1.15839	0.789982	0.374105	1
Bri3	3.39903e-08	1.15828	0.789675	0.374199	1
Ndufv3	3.39784e-08	1.15809	0.789123	0.374365	1
Irf4	3.39641e-08	1.15785	0.788461	0.374566	1
Ppp1r12a	3.39108e-08	1.15697	0.785986	0.375317	1
Lgals1	3.39067e-08	1.1569	0.785799	0.375373	1
Thoc2	3.38819e-08	1.15649	0.784648	0.375723	1
Polr2i	3.38637e-08	1.15619	0.783805	0.37598	1
Kars	3.38512e-08	1.15598	0.783227	0.376156	1
Snhg1	3.38239e-08	1.15553	0.781963	0.376541	1
Parp2	3.3819e-08	1.15545	0.781739	0.37661	1
Gtf3c6	3.37834e-08	1.15486	0.780095	0.377112	1
Sgpl1	3.37697e-08	1.15463	0.779462	0.377306	1
2310009A05Rik	3.37438e-08	1.1542	0.778266	0.377672	1
Psma6	3.37184e-08	1.15378	0.777095	0.378031	1
Srsf7	3.37133e-08	1.15369	0.776859	0.378104	1
Phf5a	3.36924e-08	1.15334	0.775897	0.378399	1
Pgam1	3.36699e-08	1.15297	0.774858	0.378718	1
Ext2	3.36664e-08	1.15291	0.774699	0.378767	1
Emc1	3.3656e-08	1.15274	0.774218	0.378915	1
Msi2	3.36477e-08	1.1526	0.773837	0.379033	1
Siva1	3.36185e-08	1.15211	0.772497	0.379446	1
Bin3	3.36016e-08	1.15183	0.771717	0.379686	1
Trmt10b	3.36013e-08	1.15182	0.771706	0.37969	1
Rnaseh2a	3.35816e-08	1.15149	0.770801	0.379969	1
Jun	3.35255e-08	1.15056	0.768228	0.380766	1
Flot1	3.35165e-08	1.15041	0.767817	0.380893	1
Smn1	3.35125e-08	1.15034	0.767631	0.380951	1
Frg1	3.35052e-08	1.15022	0.767298	0.381054	1
Osgep	3.34873e-08	1.14992	0.766479	0.381309	1
F5	3.34814e-08	1.14982	0.766209	0.381392	1
Ccdc84	3.34481e-08	1.14926	0.764683	0.381867	1
Dnajc19	3.33951e-08	1.14837	0.762264	0.382621	1
Plod3	3.33017e-08	1.1468	0.758005	0.383954	1
Psmg1	3.32998e-08	1.14677	0.757917	0.383981	1
Fkbp5	3.32435e-08	1.14582	0.755356	0.384786	1
Snrpf	3.324e-08	1.14576	0.755199	0.384835	1
Yipf4	3.31717e-08	1.14461	0.752098	0.385813	1
Relb	3.3136e-08	1.14401	0.75048	0.386324	1
Ccar1	3.31315e-08	1.14393	0.750278	0.386388	1
Srsf11	3.30807e-08	1.14307	0.747977	0.387117	1
Dgkg	3.30633e-08	1.14278	0.747193	0.387366	1
Mia2	3.30342e-08	1.14228	0.745876	0.387785	1
Dtd1	3.30265e-08	1.14215	0.745527	0.387896	1
Xpnpep1	3.29031e-08	1.14006	0.73997	0.38967	1
Acat2	3.28668e-08	1.13944	0.738336	0.390195	1
Rn7sk	3.27423e-08	1.13731	0.732754	0.391992	1
Smim4	3.27266e-08	1.13704	0.732049	0.39222	1
Dalrd3	3.27035e-08	1.13665	0.731017	0.392554	1
Alas1	3.26946e-08	1.1365	0.73062	0.392682	1
Tnfsf13os	3.26924e-08	1.13646	0.730521	0.392714	1
Glrx	3.26707e-08	1.13609	0.729553	0.393028	1
Rgs19	3.26706e-08	1.13609	0.72955	0.393029	1
Adora2a	3.26641e-08	1.13598	0.729259	0.393123	1
Neurl2	3.26495e-08	1.13572	0.728606	0.393335	1
Adgb	3.2609e-08	1.13503	0.726801	0.393922	1
Derl1	3.26088e-08	1.13503	0.726789	0.393926	1
Pop7	3.25942e-08	1.13478	0.726137	0.394138	1
Rpl13a	3.25575e-08	1.13415	0.724507	0.394669	1
Rpl36-ps12	3.25496e-08	1.13401	0.724152	0.394785	1
Cgnl1	3.24992e-08	1.13314	0.721914	0.395517	1
Acaa1a	3.24689e-08	1.13262	0.720568	0.395958	1
Gm12191	3.23498e-08	1.13057	0.715291	0.397693	1
Gtpbp4	3.22871e-08	1.12948	0.712521	0.398608	1
Mrps22	3.22713e-08	1.12921	0.711825	0.398839	1
Fis1	3.22682e-08	1.12916	0.711686	0.398885	1
Rbm42	3.22629e-08	1.12906	0.711452	0.398962	1
Bphl	3.22578e-08	1.12898	0.711229	0.399036	1
Rab3a	3.22427e-08	1.12871	0.71056	0.399258	1
Apoo	3.21988e-08	1.12795	0.708628	0.3999	1
Rps27rt	3.21792e-08	1.12761	0.707765	0.400187	1
Birc6	3.21508e-08	1.12712	0.706519	0.400602	1
Polr2k	3.20514e-08	1.12539	0.702154	0.402061	1
Acaa2	3.20326e-08	1.12506	0.701333	0.402336	1
Plbd2	3.20256e-08	1.12494	0.701024	0.40244	1
Hcfc1r1	3.20225e-08	1.12489	0.700891	0.402484	1
Mrpl40	3.2e-08	1.12449	0.699904	0.402816	1
Mettl22	3.19985e-08	1.12447	0.699839	0.402838	1
Ndfip2	3.1975e-08	1.12406	0.69881	0.403184	1
Sod2	3.19646e-08	1.12388	0.69836	0.403335	1
Ptpn6	3.19411e-08	1.12346	0.697332	0.403682	1
Dok1	3.19226e-08	1.12314	0.696523	0.403955	1
Scaf11	3.19078e-08	1.12288	0.695878	0.404172	1
Mocs2	3.1897e-08	1.12269	0.695405	0.404332	1
Nsmce3	3.18848e-08	1.12248	0.694876	0.404511	1
Plp2	3.18246e-08	1.12142	0.692252	0.405399	1
Mdh1	3.17972e-08	1.12094	0.691063	0.405803	1
2310009B15Rik	3.17427e-08	1.11999	0.688697	0.406608	1
Znhit6	3.17403e-08	1.11994	0.688591	0.406644	1
1600002K03Rik	3.17382e-08	1.11991	0.6885	0.406675	1
Fbl	3.1694e-08	1.11913	0.686582	0.407329	1
Snrpb	3.16603e-08	1.11854	0.685126	0.407827	1
Cetn2	3.16404e-08	1.11819	0.684262	0.408123	1
Rasgrp4	3.1625e-08	1.11791	0.683599	0.40835	1
Selenot	3.16165e-08	1.11777	0.683232	0.408476	1
Gm8995	3.15863e-08	1.11723	0.681926	0.408924	1
Slc25a11	3.15858e-08	1.11722	0.681903	0.408932	1
Eif3c	3.15528e-08	1.11664	0.680481	0.409421	1
Asrgl1	3.1539e-08	1.1164	0.679885	0.409626	1
Acot13	3.15202e-08	1.11606	0.679073	0.409906	1
D430042O09Rik	3.14831e-08	1.11541	0.677477	0.410457	1
Aup1	3.14811e-08	1.11537	0.677392	0.410486	1
Rpl38	3.14744e-08	1.11525	0.677103	0.410586	1
Ifi211	3.14677e-08	1.11513	0.676813	0.410686	1
Ssb	3.14674e-08	1.11513	0.676803	0.41069	1
Commd7	3.1457e-08	1.11494	0.676353	0.410845	1
2022-09-01	3.14528e-08	1.11487	0.676172	0.410908	1
H2-Ab1	3.14394e-08	1.11463	0.675596	0.411107	1
Fam32a	3.14204e-08	1.11429	0.674781	0.41139	1
Rps28	3.14086e-08	1.11409	0.674275	0.411565	1
Lrrc59	3.1378e-08	1.11354	0.67296	0.412022	1
Ifngr1	3.13598e-08	1.11322	0.67218	0.412292	1
Ranbp1	3.13522e-08	1.11308	0.671856	0.412405	1
Fam98c	3.13194e-08	1.1125	0.670452	0.412894	1
Sft2d3	3.12869e-08	1.11192	0.669058	0.41338	1
Ndufa3	3.12797e-08	1.11179	0.66875	0.413488	1
Prxl2b	3.11531e-08	1.10953	0.663347	0.415381	1
Nol12	3.11446e-08	1.10938	0.662987	0.415507	1
Rpain	3.11151e-08	1.10886	0.661734	0.415949	1
Ttpal	3.10756e-08	1.10815	0.660054	0.416541	1
Snx1	3.10625e-08	1.10791	0.659496	0.416738	1
Map2k2	3.10379e-08	1.10747	0.658453	0.417107	1
Gm39941	3.10042e-08	1.10687	0.657024	0.417613	1
Jtb	3.09638e-08	1.10614	0.655314	0.418219	1
Ano6	3.09502e-08	1.1059	0.654736	0.418424	1
Tmed2	3.09315e-08	1.10556	0.653947	0.418705	1
Sys1	3.09204e-08	1.10536	0.653476	0.418873	1
Qars	3.08123e-08	1.10341	0.648914	0.420501	1
Rab27a	3.07876e-08	1.10296	0.647876	0.420873	1
Mettl26	3.07565e-08	1.1024	0.646568	0.421342	1
Ndufb6	3.07562e-08	1.1024	0.646555	0.421347	1
Sorl1	3.07358e-08	1.10203	0.645696	0.421656	1
Grhpr	3.07165e-08	1.10168	0.644887	0.421947	1
Cyp2ab1	3.07036e-08	1.10144	0.644344	0.422142	1
Hilpda	3.06958e-08	1.1013	0.644019	0.422259	1
Nkiras2	3.06698e-08	1.10083	0.642927	0.422653	1
Rrp15	3.06101e-08	1.09975	0.640426	0.423557	1
Wbp4	3.05495e-08	1.09865	0.637893	0.424475	1
Ndufaf3	3.05401e-08	1.09847	0.6375	0.424617	1
Pcif1	3.05391e-08	1.09846	0.637459	0.424632	1
Selenoo	3.04726e-08	1.09724	0.634685	0.425642	1
Ube2a	3.04079e-08	1.09606	0.631995	0.426625	1
Gstz1	3.03722e-08	1.09541	0.630509	0.427169	1
Fam162a	3.03279e-08	1.0946	0.628673	0.427843	1
Banf1	3.03264e-08	1.09457	0.628609	0.427866	1
Ppm1g	3.03203e-08	1.09446	0.628359	0.427958	1
Zbtb8os	3.02796e-08	1.09371	0.626671	0.428579	1
Man1a	3.02465e-08	1.09311	0.625303	0.429083	1
Tubg1	3.0234e-08	1.09288	0.624785	0.429275	1
Creld1	3.01829e-08	1.09194	0.622674	0.430055	1
Selplg	3.01824e-08	1.09193	0.622656	0.430062	1
Gvin1	3.01487e-08	1.09131	0.621263	0.430578	1
Arl6ip4	3.0127e-08	1.09091	0.62037	0.43091	1
Snw1	3.01213e-08	1.0908	0.620136	0.430997	1
Fkbp3	3.00849e-08	1.09013	0.618638	0.431554	1
Dnajc25	3.00419e-08	1.08934	0.616871	0.432213	1
Mrpl39	2.9982e-08	1.08823	0.614414	0.433131	1
Eefsec	2.99753e-08	1.08811	0.61414	0.433233	1
Slfn1	2.99748e-08	1.0881	0.614118	0.433241	1
Nudt3	2.9962e-08	1.08786	0.613592	0.433439	1
Ssr3	2.99204e-08	1.08709	0.61189	0.434077	1
Mcemp1	2.98922e-08	1.08656	0.610738	0.43451	1
Sdhaf4	2.98918e-08	1.08656	0.610722	0.434516	1
Pdlim4	2.98871e-08	1.08647	0.610529	0.434589	1
BC035044	2.98829e-08	1.08639	0.61036	0.434652	1
Ube2n	2.98789e-08	1.08632	0.610196	0.434714	1
Znhit3	2.97676e-08	1.08425	0.605657	0.436428	1
Ncor2	2.9732e-08	1.08358	0.604209	0.436977	1
Wdr37	2.96702e-08	1.08243	0.601701	0.43793	1
Eif4g1	2.96328e-08	1.08173	0.600184	0.438508	1
Arpc2	2.96072e-08	1.08125	0.599146	0.438904	1
Coa6	2.9586e-08	1.08085	0.59829	0.439231	1
Wdr75	2.95784e-08	1.08071	0.597983	0.439349	1
Nr2c2ap	2.95661e-08	1.08048	0.597486	0.439539	1
Ppp3ca	2.9562e-08	1.0804	0.597318	0.439603	1
Twsg1	2.95577e-08	1.08032	0.597146	0.439669	1
Far1	2.95503e-08	1.08018	0.596846	0.439784	1
Zfp800	2.95025e-08	1.07929	0.594919	0.440523	1
Gm35853	2.94899e-08	1.07905	0.59441	0.440719	1
Plin3	2.94487e-08	1.07828	0.592751	0.441357	1
Rexo2	2.94487e-08	1.07828	0.59275	0.441358	1
Asl	2.9428e-08	1.07789	0.591918	0.441678	1
Isoc2b	2.94214e-08	1.07776	0.59165	0.441782	1
Cyb561d2	2.94203e-08	1.07774	0.591607	0.441798	1
Ndst1	2.93874e-08	1.07712	0.590285	0.442309	1
Mcub	2.93746e-08	1.07688	0.589772	0.442507	1
Gm14636	2.93198e-08	1.07585	0.587572	0.44336	1
Acss1	2.93187e-08	1.07583	0.587529	0.443376	1
Mrps11	2.92667e-08	1.07484	0.585448	0.444185	1
Plaat3	2.92551e-08	1.07462	0.584981	0.444366	1
Rps9	2.92549e-08	1.07462	0.584973	0.44437	1
Tnpo1	2.92521e-08	1.07457	0.58486	0.444414	1
Fkbp4	2.9158e-08	1.07278	0.581104	0.44588	1
Mrpl41	2.91366e-08	1.07238	0.580254	0.446213	1
Msrb2	2.90321e-08	1.07039	0.576096	0.447847	1
Zup1	2.90144e-08	1.07005	0.575395	0.448123	1
Ufm1	2.89997e-08	1.06977	0.574813	0.448353	1
Gabarap	2.89946e-08	1.06967	0.57461	0.448433	1
Flnb	2.89644e-08	1.0691	0.573413	0.448906	1
Vim	2.8932e-08	1.06848	0.572133	0.449412	1
Lyz1	2.89293e-08	1.06843	0.572026	0.449455	1
Fkbp1a	2.88379e-08	1.06668	0.568417	0.450889	1
Sf3b1	2.88035e-08	1.06601	0.56706	0.451429	1
Cdk4	2.87736e-08	1.06544	0.565885	0.451899	1
Tmcc1	2.87721e-08	1.06541	0.565826	0.451922	1
Mrpl55	2.873e-08	1.0646	0.564169	0.452585	1
Pam16	2.8708e-08	1.06418	0.563309	0.45293	1
B230118H07Rik	2.8663e-08	1.06331	0.561543	0.453639	1
Sde2	2.86448e-08	1.06296	0.56083	0.453926	1
C1d	2.86369e-08	1.06281	0.56052	0.454051	1
Hmga1	2.85508e-08	1.06114	0.557155	0.455409	1
Rpl31	2.85485e-08	1.0611	0.557067	0.455444	1
Nr1h3	2.85348e-08	1.06083	0.556529	0.455662	1
Sdhaf1	2.85118e-08	1.06039	0.555632	0.456025	1
Esf1	2.85033e-08	1.06022	0.555302	0.456159	1
S1pr5	2.84717e-08	1.05961	0.554073	0.456658	1
Taldo1	2.84223e-08	1.05865	0.552153	0.457439	1
Dnajc24	2.842e-08	1.05861	0.55206	0.457477	1
Prpf19	2.8411e-08	1.05843	0.55171	0.45762	1
Tor1a	2.84053e-08	1.05832	0.551492	0.457709	1
Sirpa	2.83348e-08	1.05695	0.548757	0.458826	1
Ndufab1	2.82994e-08	1.05626	0.547385	0.459388	1
Ifi27l2a	2.82565e-08	1.05542	0.545729	0.460068	1
Emd	2.8246e-08	1.05522	0.545323	0.460235	1
Ptrh2	2.82219e-08	1.05475	0.544394	0.460617	1
Borcs6	2.82181e-08	1.05467	0.544245	0.460679	1
Slc2a8	2.82058e-08	1.05443	0.543771	0.460874	1
Rpp40	2.8194e-08	1.0542	0.543316	0.461062	1
Resf1	2.81894e-08	1.05411	0.543139	0.461135	1
Fam199x	2.81021e-08	1.0524	0.539778	0.462525	1
Nenf	2.80573e-08	1.05152	0.53806	0.463238	1
Dcun1d5	2.80561e-08	1.0515	0.538013	0.463257	1
Prkaa1	2.79035e-08	1.04849	0.532177	0.465693	1
Naa20	2.78533e-08	1.0475	0.530264	0.466496	1
Aarsd1	2.78407e-08	1.04725	0.529785	0.466697	1
Rassf2	2.78145e-08	1.04673	0.528789	0.467116	1
Urm1	2.7762e-08	1.04569	0.526793	0.467958	1
Fbxl6	2.77267e-08	1.04499	0.525456	0.468524	1
Pcmtd1	2.77101e-08	1.04466	0.524826	0.46879	1
Enpp1	2.76765e-08	1.04399	0.523556	0.469329	1
Uqcrh	2.7676e-08	1.04398	0.523535	0.469338	1
Pnn	2.76404e-08	1.04327	0.522191	0.469908	1
Rarg	2.76102e-08	1.04267	0.52105	0.470394	1
Gm46914	2.75976e-08	1.04241	0.520573	0.470597	1
Rhoa	2.75877e-08	1.04222	0.520202	0.470756	1
Hsbp1	2.75696e-08	1.04186	0.519516	0.471048	1
Rasgrp2	2.75686e-08	1.04184	0.51948	0.471064	1
Trappc2l	2.7549e-08	1.04144	0.518742	0.471379	1
Ophn1	2.75268e-08	1.041	0.517908	0.471736	1
Pim1	2.75257e-08	1.04098	0.517863	0.471755	1
Akip1	2.75213e-08	1.04089	0.517699	0.471825	1
Hyal1	2.74683e-08	1.03983	0.515706	0.472679	1
Aven	2.74677e-08	1.03982	0.515685	0.472688	1
Ppp1r10	2.74043e-08	1.03855	0.513306	0.473711	1
Arid3b	2.73615e-08	1.03769	0.511706	0.474401	1
Acin1	2.73434e-08	1.03732	0.511028	0.474694	1
Plgrkt	2.73288e-08	1.03703	0.510483	0.47493	1
Tspan17	2.73279e-08	1.03701	0.510447	0.474945	1
Mbd3	2.73008e-08	1.03646	0.509436	0.475383	1
Brix1	2.72356e-08	1.03515	0.507008	0.476437	1
Eny2	2.71945e-08	1.03432	0.505476	0.477104	1
Arpp19	2.71852e-08	1.03413	0.505133	0.477253	1
Cwc27	2.71619e-08	1.03366	0.504267	0.477631	1
Kif21b	2.71611e-08	1.03364	0.504238	0.477644	1
Dse	2.71608e-08	1.03364	0.504227	0.477649	1
Hscb	2.71423e-08	1.03326	0.503538	0.47795	1
Exosc8	2.70673e-08	1.03174	0.500761	0.479166	1
Ptcd2	2.70668e-08	1.03173	0.500741	0.479175	1
9130401M01Rik	2.70589e-08	1.03157	0.500449	0.479303	1
Tm6sf1	2.70584e-08	1.03156	0.50043	0.479311	1
Hibadh	2.70542e-08	1.03147	0.500274	0.47938	1
LOC115488927	2.70528e-08	1.03145	0.500224	0.479402	1
Ctbs	2.70367e-08	1.03112	0.499629	0.479663	1
St6gal1	2.69657e-08	1.02967	0.497006	0.480819	1
Mrpl34	2.69633e-08	1.02963	0.496921	0.480856	1
Prpf6	2.69279e-08	1.0289	0.495614	0.481434	1
Nup37	2.68948e-08	1.02823	0.494396	0.481973	1
Telo2	2.68782e-08	1.02789	0.493788	0.482243	1
Atf5	2.6876e-08	1.02784	0.493708	0.482278	1
Taf3	2.68706e-08	1.02773	0.493509	0.482366	1
Gtf2h5	2.68309e-08	1.02692	0.492051	0.483014	1
Brwd1	2.68049e-08	1.02639	0.491098	0.483438	1
Acyp1	2.68006e-08	1.0263	0.490941	0.483508	1
Pdcd2	2.66944e-08	1.02412	0.487058	0.485243	1
Pced1b	2.66938e-08	1.02411	0.487035	0.485253	1
Tbcb	2.6679e-08	1.0238	0.486495	0.485495	1
Snrnp35	2.6645e-08	1.0231	0.485255	0.486052	1
Ciao1	2.66205e-08	1.0226	0.484364	0.486452	1
Maged1	2.66115e-08	1.02241	0.484036	0.4866	1
Cfap36	2.6592e-08	1.02201	0.483328	0.486919	1
Clpb	2.65634e-08	1.02142	0.482287	0.487388	1
Tmem115	2.65195e-08	1.02051	0.480695	0.488108	1
Abhd12	2.64749e-08	1.01959	0.479079	0.48884	1
Timm17a	2.64549e-08	1.01917	0.478358	0.489167	1
Mef2d	2.64245e-08	1.01854	0.477258	0.489667	1
Timm13	2.64229e-08	1.01851	0.477199	0.489694	1
Med19	2.63908e-08	1.01784	0.476041	0.490221	1
Sqor	2.63801e-08	1.01762	0.475655	0.490397	1
Irf2bp2	2.63751e-08	1.01752	0.475475	0.490479	1
Ube2s	2.6367e-08	1.01735	0.475185	0.490612	1
Ccdc107	2.63629e-08	1.01726	0.475037	0.490679	1
Epsti1	2.63616e-08	1.01724	0.47499	0.4907	1
Chmp1a	2.62956e-08	1.01586	0.472613	0.491787	1
LOC115488935	2.62465e-08	1.01484	0.470848	0.492597	1
Cct7	2.61856e-08	1.01356	0.468668	0.493601	1
Chmp4b	2.61719e-08	1.01328	0.468178	0.493826	1
Atxn7l3b	2.61684e-08	1.0132	0.468051	0.493885	1
Bzw2	2.60983e-08	1.01173	0.465548	0.495043	1
Leng1	2.59905e-08	1.00947	0.461708	0.496827	1
Plin2	2.59819e-08	1.00929	0.461405	0.496968	1
Mir99ahg	2.59753e-08	1.00915	0.461168	0.497078	1
Ptgr2	2.59746e-08	1.00913	0.461146	0.497089	1
Denr	2.59669e-08	1.00897	0.460871	0.497217	1
Aoah	2.59502e-08	1.00862	0.46028	0.497493	1
Abca2	2.59464e-08	1.00854	0.460145	0.497556	1
Zfp182	2.59416e-08	1.00844	0.459974	0.497636	1
Ndufa10	2.5901e-08	1.00758	0.458535	0.498309	1
Rpf2	2.58877e-08	1.0073	0.458065	0.49853	1
Plxnc1	2.58334e-08	1.00615	0.456145	0.499431	1
Borcs7	2.57974e-08	1.00539	0.454875	0.500029	1
Gna11	2.57847e-08	1.00512	0.454426	0.50024	1
Ing4	2.57599e-08	1.00459	0.453554	0.500652	1
Rfc1	2.57337e-08	1.00403	0.452629	0.501089	1
Rbm8a	2.57271e-08	1.00389	0.452397	0.501199	1
Lsm2	2.56807e-08	1.0029	0.450768	0.50197	1
Eci2	2.56725e-08	1.00273	0.450481	0.502107	1
Prr12	2.56713e-08	1.0027	0.450437	0.502128	1
Hsd17b4	2.56436e-08	1.00211	0.449467	0.502588	1
H2afx	2.56325e-08	1.00188	0.449078	0.502773	1
Thap11	2.55496e-08	1.00011	0.446178	0.504156	1
Cox14	2.54789e-08	0.998591	0.443713	0.505336	1
Ttc19	2.5465e-08	0.998293	0.443229	0.505568	1
Pold2	2.54415e-08	0.997788	0.442409	0.505962	1
Cdkal1	2.54242e-08	0.997417	0.441809	0.506251	1
Mfsd1	2.54168e-08	0.997258	0.441552	0.506374	1
Mier3	2.53978e-08	0.996849	0.440892	0.506692	1
Sub1	2.53627e-08	0.996092	0.439673	0.50728	1
H2-K1	2.53272e-08	0.995328	0.438445	0.507874	1
Umps	2.52967e-08	0.99467	0.437389	0.508385	1
Prmt7	2.5285e-08	0.994417	0.436984	0.508582	1
Kifc3	2.52832e-08	0.994379	0.436923	0.508611	1
Isca2	2.52758e-08	0.994218	0.436666	0.508736	1
Surf2	2.52664e-08	0.994015	0.436341	0.508894	1
Clec4a2	2.52587e-08	0.993848	0.436075	0.509023	1
Cars2	2.52576e-08	0.993825	0.436038	0.509041	1
4930523C07Rik	2.52041e-08	0.992667	0.434192	0.509939	1
1110065P20Rik	2.51608e-08	0.991728	0.432701	0.510667	1
Gnl2	2.51575e-08	0.991656	0.432587	0.510722	1
Cse1l	2.51181e-08	0.990801	0.431235	0.511384	1
2022-03-02	2.51054e-08	0.990525	0.430798	0.511598	1
Adrm1	2.5062e-08	0.989581	0.429311	0.512327	1
Ripor2	2.50451e-08	0.989213	0.428732	0.512612	1
Exosc5	2.50402e-08	0.989105	0.428562	0.512695	1
Gm3435	2.50231e-08	0.988732	0.427978	0.512983	1
Fam50a	2.50187e-08	0.988637	0.427827	0.513057	1
Tma7	2.50034e-08	0.988302	0.427303	0.513315	1
Slc31a2	2.49981e-08	0.988188	0.427124	0.513404	1
Eif2s2	2.49536e-08	0.987216	0.425605	0.514154	1
Ndufaf8	2.49472e-08	0.987075	0.425385	0.514262	1
Sfi1	2.49272e-08	0.986638	0.424704	0.514599	1
Tbrg1	2.49076e-08	0.986209	0.424037	0.514929	1
Bag6	2.48794e-08	0.985592	0.423078	0.515405	1
Ptov1	2.48645e-08	0.985264	0.422569	0.515658	1
Ogdh	2.4843e-08	0.984792	0.421839	0.516021	1
Fuz	2.47911e-08	0.983652	0.420078	0.516898	1
Supt6	2.47587e-08	0.982939	0.418981	0.517446	1
Dusp7	2.4747e-08	0.982682	0.418587	0.517643	1
Sp140	2.47228e-08	0.982149	0.417768	0.518053	1
Rab13	2.47152e-08	0.981982	0.417512	0.518181	1
Snrpd3	2.47127e-08	0.981925	0.417425	0.518225	1
Azin1	2.46184e-08	0.979841	0.414245	0.519823	1
Bud23	2.45906e-08	0.979227	0.413312	0.520293	1
Cebpz	2.45836e-08	0.979072	0.413077	0.520412	1
5031426D15Rik	2.45602e-08	0.978554	0.412291	0.520809	1
Mplkip	2.45573e-08	0.978488	0.412192	0.520859	1
Btf3l4	2.45368e-08	0.978034	0.411505	0.521206	1
Cnot6	2.4521e-08	0.977683	0.410975	0.521475	1
Prkcb	2.45107e-08	0.977454	0.410629	0.52165	1
Bola1	2.44977e-08	0.977165	0.410194	0.521871	1
Prdx1	2.44803e-08	0.976778	0.409612	0.522167	1
Snrpa	2.44542e-08	0.976198	0.40874	0.52261	1
Coq9	2.44253e-08	0.975554	0.407773	0.523102	1
Cd47	2.43882e-08	0.974727	0.406537	0.523732	1
Asna1	2.4383e-08	0.97461	0.406362	0.523822	1
Akap8l	2.43529e-08	0.973939	0.405361	0.524333	1
Fdft1	2.43281e-08	0.973383	0.404533	0.524757	1
Asz1	2.43234e-08	0.973279	0.404379	0.524837	1
Atf3	2.42817e-08	0.972345	0.402993	0.525547	1
Bet1	2.42641e-08	0.971949	0.402408	0.525848	1
Heatr6	2.42361e-08	0.971322	0.401481	0.526325	1
Dnajc3	2.42338e-08	0.97127	0.401404	0.526365	1
Vps53	2.42323e-08	0.971238	0.401356	0.52639	1
Ptpn22	2.41961e-08	0.970424	0.400157	0.527008	1
Lmf1	2.41598e-08	0.969607	0.398957	0.527628	1
Prkra	2.41552e-08	0.969504	0.398805	0.527707	1
Mrpl12	2.41519e-08	0.969429	0.398696	0.527763	1
Cep295	2.41237e-08	0.968795	0.397767	0.528245	1
Crcp	2.41154e-08	0.968606	0.397491	0.528388	1
Alkbh7	2.41116e-08	0.96852	0.397365	0.528453	1
Ran	2.41025e-08	0.968317	0.397068	0.528607	1
Nudt19	2.40865e-08	0.967955	0.396541	0.528881	1
Htra3	2.40862e-08	0.967949	0.396531	0.528886	1
Dgcr6	2.40532e-08	0.967204	0.395446	0.529451	1
1700021F05Rik	2.40501e-08	0.967133	0.395343	0.529504	1
Med30	2.4015e-08	0.966338	0.394189	0.530106	1
Rps27l	2.39926e-08	0.96583	0.393452	0.53049	1
Tcp1	2.39735e-08	0.965397	0.392826	0.530817	1
Platr26	2.3965e-08	0.965205	0.392549	0.530963	1
Dnajc17	2.3929e-08	0.964389	0.391371	0.53158	1
Tm9sf4	2.39248e-08	0.964293	0.391233	0.531652	1
Tollip	2.38738e-08	0.963134	0.389567	0.532527	1
Klk8	2.3821e-08	0.961932	0.387847	0.533433	1
Htra2	2.37988e-08	0.961426	0.387125	0.533814	1
Cc2d1b	2.37908e-08	0.961242	0.386863	0.533953	1
Cmtm3	2.37089e-08	0.95937	0.384204	0.535362	1
Celf2	2.36629e-08	0.958316	0.382715	0.536154	1
Trappc6b	2.36414e-08	0.957823	0.38202	0.536524	1
Ramac	2.35725e-08	0.956237	0.379795	0.537713	1
Mrpl32	2.35445e-08	0.955593	0.378893	0.538196	1
Taf7	2.35328e-08	0.955323	0.378517	0.538398	1
Hoxb4	2.35229e-08	0.955096	0.3782	0.538568	1
Rbm12	2.35054e-08	0.954693	0.377638	0.53887	1
Srrm1	2.34821e-08	0.954155	0.376889	0.539273	1
She	2.34319e-08	0.952994	0.37528	0.54014	1
Ids	2.34317e-08	0.952988	0.375272	0.540145	1
Ift43	2.34125e-08	0.952543	0.374657	0.540477	1
Rpl17-ps8	2.34056e-08	0.952385	0.374438	0.540595	1
Apobec1	2.33951e-08	0.952142	0.374103	0.540776	1
Siglec1	2.3364e-08	0.951421	0.373109	0.541315	1
Hsdl2	2.33611e-08	0.951353	0.373015	0.541365	1
Il10rb	2.33608e-08	0.951346	0.373006	0.54137	1
Nagk	2.33489e-08	0.951068	0.372624	0.541577	1
Pygo2	2.3319e-08	0.950374	0.371671	0.542095	1
Aip	2.32777e-08	0.949414	0.370355	0.542811	1
Apbb1ip	2.32606e-08	0.949017	0.369813	0.543106	1
Tpd52l2	2.32296e-08	0.948294	0.368829	0.543643	1
Gsdmd	2.32012e-08	0.947629	0.367925	0.544138	1
Slc38a10	2.318e-08	0.947134	0.367253	0.544506	1
Ppm1m	2.31758e-08	0.947038	0.367122	0.544577	1
9130020K20Rik	2.31686e-08	0.946869	0.366893	0.544703	1
Txn2	2.31451e-08	0.94632	0.36615	0.54511	1
Smap1	2.31279e-08	0.945916	0.365604	0.54541	1
Ap1s2	2.31102e-08	0.945501	0.365045	0.545718	1
Commd9	2.30571e-08	0.944255	0.363369	0.546641	1
Scaf1	2.30469e-08	0.944016	0.363048	0.546818	1
Txnrd2	2.304e-08	0.943855	0.362832	0.546937	1
Tnfaip2	2.30199e-08	0.943382	0.362198	0.547288	1
Arf4	2.30125e-08	0.943209	0.361967	0.547416	1
Mgat2	2.30013e-08	0.942943	0.361612	0.547612	1
Zfp36l1	2.29498e-08	0.94173	0.359995	0.548509	1
Gmds	2.29284e-08	0.941225	0.359324	0.548882	1
Safb2	2.28948e-08	0.940431	0.358271	0.549468	1
Cdk6	2.28372e-08	0.939069	0.356471	0.550473	1
Mcrip2	2.28368e-08	0.939059	0.356458	0.55048	1
Nop53	2.28183e-08	0.938621	0.355881	0.550803	1
Otulinl	2.28079e-08	0.938374	0.355556	0.550985	1
Bloc1s3	2.2782e-08	0.937761	0.354751	0.551436	1
Rassf3	2.27405e-08	0.936774	0.353459	0.552162	1
Map4k2	2.27323e-08	0.93658	0.353206	0.552304	1
Map3k1	2.27189e-08	0.93626	0.352788	0.552539	1
Cks2	2.27117e-08	0.936088	0.352563	0.552666	1
Skap2	2.27079e-08	0.935998	0.352446	0.552732	1
Rfc4	2.26962e-08	0.935719	0.352082	0.552937	1
Pde6d	2.2669e-08	0.935072	0.351241	0.553411	1
Aspscr1	2.26634e-08	0.934938	0.351067	0.55351	1
Rexo1	2.26444e-08	0.934485	0.350478	0.553842	1
Ifi209	2.26036e-08	0.933511	0.349218	0.554556	1
Map2k1	2.2552e-08	0.932274	0.347623	0.555462	1
Rdm1	2.25317e-08	0.931787	0.346997	0.555818	1
Mrps34	2.2515e-08	0.931387	0.346483	0.556111	1
Rbbp6	2.2502e-08	0.931075	0.346083	0.556339	1
Ddx27	2.24858e-08	0.930686	0.345585	0.556623	1
Oat	2.24849e-08	0.930664	0.345557	0.556639	1
Rab14	2.24794e-08	0.930532	0.345388	0.556735	1
Fance	2.24788e-08	0.930518	0.345371	0.556745	1
R3hcc1	2.24774e-08	0.930485	0.345328	0.55677	1
Cdpf1	2.2429e-08	0.929321	0.343843	0.557619	1
Zfp622	2.23904e-08	0.928391	0.342661	0.558297	1
Ckb	2.23808e-08	0.928158	0.342365	0.558467	1
Ucp2	2.23664e-08	0.927812	0.341926	0.558719	1
Tifa	2.23399e-08	0.927171	0.341116	0.559186	1
Bcas2	2.2337e-08	0.9271	0.341026	0.559238	1
Ube2d-ps	2.23323e-08	0.926988	0.340885	0.559319	1
Zcwpw1	2.22891e-08	0.925943	0.339567	0.560079	1
Slc7a2	2.22741e-08	0.925579	0.33911	0.560344	1
Atic	2.22197e-08	0.92426	0.337456	0.561302	1
2022-09-10	2.22183e-08	0.924226	0.337413	0.561326	1
Nlrp1b	2.2209e-08	0.924	0.337131	0.56149	1
Rps12	2.22054e-08	0.923913	0.337022	0.561553	1
Srpk1	2.21708e-08	0.923071	0.335972	0.562164	1
Mdh2	2.2169e-08	0.923026	0.335916	0.562196	1
Ogfrl1	2.21582e-08	0.922765	0.335591	0.562385	1
Herc3	2.21424e-08	0.92238	0.335113	0.562664	1
LOC115486904	2.21177e-08	0.921777	0.334363	0.563101	1
Ralbp1	2.20557e-08	0.920264	0.332493	0.564195	1
Trappc4	2.20522e-08	0.920179	0.332388	0.564256	1
Ginm1	2.20372e-08	0.919811	0.331934	0.564522	1
Mycbp	2.19536e-08	0.917763	0.329421	0.566	1
Cstf2t	2.19438e-08	0.917522	0.329128	0.566173	1
Srp68	2.19295e-08	0.917169	0.328696	0.566428	1
Bccip	2.19227e-08	0.917003	0.328494	0.566547	1
Fus	2.19225e-08	0.916999	0.32849	0.56655	1
Dpcd	2.19219e-08	0.916984	0.328471	0.566561	1
Dnajc8	2.19135e-08	0.916777	0.328219	0.56671	1
Malt1	2.19096e-08	0.91668	0.328101	0.56678	1
Zfyve19	2.187e-08	0.915705	0.326916	0.567481	1
Upf3a	2.18378e-08	0.914913	0.325956	0.56805	1
Fgd2	2.18343e-08	0.914825	0.325849	0.568113	1
Tmem223	2.18181e-08	0.914425	0.325366	0.568401	1
Mrpl9	2.18011e-08	0.914006	0.324859	0.568702	1
Gm41461	2.17906e-08	0.913748	0.324548	0.568887	1
Ythdf1	2.17828e-08	0.913554	0.324315	0.569026	1
B4galt6	2.17656e-08	0.913128	0.323802	0.569332	1
Ube2b	2.17437e-08	0.912587	0.323152	0.569719	1
Pdcd10	2.17395e-08	0.912483	0.323027	0.569794	1
Thoc1	2.17371e-08	0.912423	0.322955	0.569837	1
2310011J03Rik	2.16321e-08	0.909816	0.319843	0.571702	1
Pik3r2	2.16195e-08	0.909503	0.319471	0.571926	1
Mettl5	2.16099e-08	0.909265	0.319188	0.572096	1
Timm44	2.159e-08	0.908767	0.318599	0.572451	1
Tsr3	2.15825e-08	0.90858	0.318377	0.572585	1
Btg1	2.15563e-08	0.907928	0.317606	0.57305	1
Tmem64	2.15538e-08	0.907864	0.317531	0.573095	1
Ankrd17	2.15409e-08	0.907542	0.317151	0.573325	1
Fam107b	2.15198e-08	0.907015	0.31653	0.573701	1
Psap	2.15089e-08	0.906742	0.316209	0.573895	1
Gm34455	2.15085e-08	0.906733	0.316199	0.573901	1
Ints11	2.15063e-08	0.906679	0.316135	0.57394	1
Tmsb10	2.14721e-08	0.905821	0.315129	0.57455	1
Gm15772	2.14378e-08	0.904963	0.314124	0.57516	1
Ogfod3	2.13548e-08	0.902877	0.311696	0.576641	1
Rab24	2.13464e-08	0.902665	0.31145	0.576792	1
Ebpl	2.1293e-08	0.901319	0.309894	0.577745	1
Prkd2	2.12761e-08	0.900893	0.309403	0.578047	1
Il18	2.12577e-08	0.900427	0.308868	0.578376	1
Ndufa2	2.12462e-08	0.900135	0.308532	0.578582	1
Rest	2.12421e-08	0.900033	0.308415	0.578654	1
Syvn1	2.12383e-08	0.899937	0.308305	0.578722	1
Spcs1	2.12323e-08	0.899785	0.30813	0.57883	1
Pigf	2.12096e-08	0.89921	0.307471	0.579236	1
Rtf1	2.11953e-08	0.898848	0.307057	0.579492	1
Gng11	2.11933e-08	0.898798	0.307	0.579527	1
Shld1	2.11281e-08	0.897143	0.305114	0.580694	1
Nsd3	2.11181e-08	0.896888	0.304824	0.580874	1
Gls	2.11114e-08	0.896718	0.304632	0.580993	1
Mrps23	2.10694e-08	0.895648	0.303419	0.581747	1
Mapk1ip1l	2.10636e-08	0.895501	0.303253	0.58185	1
Gm46093	2.10579e-08	0.895356	0.30309	0.581952	1
Sap18b	2.10528e-08	0.895224	0.302941	0.582044	1
Asph	2.10271e-08	0.894569	0.302203	0.582505	1
Tysnd1	2.09892e-08	0.8936	0.301113	0.583186	1
Aldh3b1	2.09756e-08	0.893253	0.300724	0.583429	1
Gm16104	2.09745e-08	0.893225	0.300692	0.583449	1
Dtd2	2.09182e-08	0.891782	0.299079	0.58446	1
Engase	2.08893e-08	0.89104	0.298254	0.584979	1
Calr	2.08866e-08	0.890971	0.298177	0.585028	1
Cd3eap	2.08504e-08	0.890041	0.297145	0.585678	1
Eif2b1	2.08502e-08	0.890036	0.297139	0.585682	1
Mrps18b	2.08099e-08	0.888997	0.29599	0.586407	1
Zdhhc18	2.08024e-08	0.888805	0.295778	0.586541	1
Rfc3	2.0779e-08	0.8882	0.295112	0.586963	1
Tmem214	2.07302e-08	0.886942	0.29373	0.58784	1
Mrpl13	2.07206e-08	0.886693	0.293458	0.588013	1
Nfic	2.06905e-08	0.885914	0.292606	0.588556	1
Bcs1l	2.06311e-08	0.884372	0.290926	0.589628	1
Nelfe	2.05886e-08	0.883267	0.289729	0.590394	1
Glcci1	2.05855e-08	0.883188	0.289643	0.590449	1
Ccdc167	2.04464e-08	0.879556	0.285741	0.592963	1
Fcna	2.04424e-08	0.879452	0.28563	0.593035	1
Hspa5	2.04406e-08	0.879403	0.285578	0.593068	1
Smim20	2.04247e-08	0.878988	0.285135	0.593355	1
Zbtb7b	2.04229e-08	0.87894	0.285085	0.593388	1
Scarb1	2.04167e-08	0.878778	0.284912	0.5935	1
Dip2b	2.04127e-08	0.878672	0.2848	0.593573	1
Ruvbl1	2.03951e-08	0.87821	0.284308	0.593891	1
Psmd3	2.03931e-08	0.878159	0.284254	0.593927	1
Mpg	2.03753e-08	0.87769	0.283756	0.59425	1
Ddx23	2.03703e-08	0.87756	0.283619	0.594339	1
Leo1	2.03399e-08	0.87676	0.282772	0.59489	1
Nudt14	2.03281e-08	0.876449	0.282444	0.595104	1
Gm21188	2.03275e-08	0.876434	0.282428	0.595115	1
Diablo	2.02914e-08	0.875483	0.281425	0.595769	1
Scamp1	2.01917e-08	0.87285	0.278668	0.597576	1
Lilrb4a	2.01545e-08	0.871862	0.277641	0.598252	1
Lnx2	2.01419e-08	0.871528	0.277293	0.598481	1
[truncated: 7,582 more rows]

## Sheet: Disrupted pathways by Cfb KO
Table S5 Genes and GO biogloical processes affected by in silico knockout of Retnla, Cfb and Timd4. (GO biological processes, Cfb KO)
ID	Description	GeneRatio	BgRatio	pvalue	p.adjust	qvalue	geneID	Count
GO:0006412	translation	40/189	493/8916	8.50916e-14	2.08219e-10	1.88276e-10	Rps3/Rpl15/Rpl32/Rpl29/Rplp0/Rpl26/Rpl28/Rpl21/Rps11/Eif3h/Rpl11/Rps7/Rps18/Rpl23/Rpl24/Rps2/Rps16/Rpl18a/Rpl3/Rpl19/Rpl8/Rpl10/Rps13/Rpl27a/Rpl4/Rpl9/Rps4x/Eif3i/Rpl36/Rpl14/Rpl18/Rpl6/Rps5/Eif5a/Rpl12/Rpl17/Rpl13/Gapdh/Mrpl33/Eif6	40
GO:0048002	antigen processing and presentation of peptide antigen	10/189	43/8916	1.50864e-08	1.08992e-05	9.85528e-06	H2-D1/Fcgr1/Fcer1g/Fcgr3/Slc11a1/Ctss/Pycard/H2-DMa/H2-T23/Ctsl	10
GO:0006959	humoral immune response	12/189	69/8916	1.78164e-08	1.08992e-05	9.85528e-06	C1qb/Slpi/C1qc/C1qa/Trf/Cd55/Lgals3/Phb/Cfp/H2-DMa/H2-T23/Gapdh	12
GO:0050778	positive regulation of immune response	23/189	294/8916	5.51803e-08	2.25044e-05	2.0349e-05	C1qb/Rps3/C1qc/H2-D1/C1qa/Tyrobp/Cd79b/Fcgr1/Cd79a/Park7/Fcer1g/Fcgr3/Cd55/Lgals3/Slc11a1/Ms4a1/Phb/Cfp/Cd19/Pycard/H2-DMa/H2-T23/Blk	23
GO:0016064	immunoglobulin mediated immune response	11/189	76/8916	5.00717e-07	0.000154681	0.000139866	C1qb/Crlf2/C1qc/C1qa/Fcgr1/Fcer1g/Fcgr3/Cd55/Cd19/H2-DMa/H2-T23	11
GO:0042255	ribosome assembly	10/189	61/8916	5.09572e-07	0.000154681	0.000139866	Rplp0/Rpl11/Rps10/Rpl24/Rps2/Rpl3/Rpl10/Rpl6/Rps5/Eif6	10
GO:0002863	positive regulation of inflammatory response to antigenic stimulus	5/189	8916-11-01	1.69139e-06	0.000318371	0.000287878	Fcgr1/Park7/Fcer1g/Fcgr3/H2-T23	5
GO:0002864	regulation of acute inflammatory response to antigenic stimulus	5/189	8916-11-01	1.69139e-06	0.000318371	0.000287878	Fcgr1/Park7/Fcer1g/Fcgr3/H2-T23	5
GO:0002438	acute inflammatory response to antigenic stimulus	5/189	14/8916	6.95851e-06	0.00106422	0.000962289	Fcgr1/Park7/Fcer1g/Fcgr3/H2-T23	5
GO:0002250	adaptive immune response	17/189	233/8916	8.51746e-06	0.00122601	0.00110859	C1qb/Crlf2/C1qc/H2-D1/C1qa/Cd79b/Fcgr1/Cd79a/Fcer1g/Fcgr3/Cd55/Slc11a1/Phb/Cd19/Pycard/H2-DMa/H2-T23	17
GO:0042273	ribosomal large subunit biogenesis	9/189	69/8916	1.3516e-05	0.00165801	0.00149921	Rplp0/Rpl26/Rpl11/Rpl24/Rpl3/Rpl10/Rpl14/Rpl6/Eif6	9
GO:0000027	ribosomal large subunit assembly	6/189	26/8916	1.35513e-05	0.00165801	0.00149921	Rplp0/Rpl11/Rpl24/Rpl3/Rpl10/Rpl6	6
GO:0002449	lymphocyte mediated immunity	13/189	150/8916	1.67003e-05	0.00177936	0.00160893	C1qb/Crlf2/C1qc/H2-D1/C1qa/Fcgr1/Fcer1g/Fcgr3/Cd55/Slc11a1/Cd19/H2-DMa/H2-T23	13
GO:0042742	defense response to bacterium	11/189	108/8916	1.67246e-05	0.00177936	0.00160893	Lyz2/Slpi/Hp/Cyba/Trf/Fcgr1/Fcer1g/Slc11a1/Pycard/H2-T23/Scd1	11
GO:0045087	innate immune response	23/189	412/8916	1.9007e-05	0.00193792	0.00175231	Apoe/C1qb/Slpi/Ifitm2/Ifitm3/C1qc/Cd14/C1qa/Cyba/Capg/Tnfaip8l2/Tyrobp/Fcgr1/Fcer1g/Cd55/Lgals3/Slc11a1/Phb/Cfp/Pycard/H2-T23/Blk/Gapdh	23
GO:0002526	acute inflammatory response	7/189	43/8916	2.90692e-05	0.00273586	0.00247382	Hp/Nupr1/Fcgr1/Park7/Fcer1g/Fcgr3/H2-T23	7
GO:0002684	positive regulation of immune system process	25/189	486/8916	3.22077e-05	0.00274801	0.00248481	C1qb/Crlf2/Rps3/C1qc/H2-D1/C1qa/Tyrobp/Cd79b/Fcgr1/Cd79a/Park7/Fcer1g/Fcgr3/Cd55/Lgals3/Slc11a1/Ms4a1/Phb/Cfp/Cd19/Pycard/H2-DMa/H2-T23/Blk/F7	25
GO:0002888	positive regulation of myeloid leukocyte mediated immunity	5/189	21/8916	6.26751e-05	0.00479268	0.00433365	Tyrobp/Fcgr1/Fcer1g/Fcgr3/H2-T23	5
GO:0046034	ATP metabolic process	13/189	176/8916	8.94511e-05	0.00663293	0.00599765	Nupr1/Eno1/Park7/Cox5b/Tspo/Atp5c1/Atp5b/Atp5d/Uqcrb/Ndufs8/Khk/Gapdh/Eif6	13
GO:0051444	negative regulation of ubiquitin-protein transferase activity	4/189	13/8916	0.000120393	0.00841717	0.00761099	Rpl11/Rps7/Rpl23/Park7	4
GO:0042743	hydrogen peroxide metabolic process	5/189	25/8916	0.000152744	0.0101017	0.00913421	Hp/Cyba/Prdx5/Prdx4/Park7	5
GO:0097028	dendritic cell differentiation	5/189	26/8916	0.000185885	0.0116631	0.010546	Prtn3/Tmem176b/Tmem176a/Spi1/Blk	5
GO:0006119	oxidative phosphorylation	8/189	83/8916	0.000356538	0.0202895	0.0183462	Nupr1/Park7/Cox5b/Atp5c1/Atp5b/Atp5d/Uqcrb/Ndufs8	8
GO:0001906	cell killing	8/189	86/8916	0.000454413	0.0241711	0.021856	H2-D1/Tyrobp/Fcgr1/Fcgr3/Cd55/Lgals3/H2-T23/Gapdh	8
GO:1901798	positive regulation of signal transduction by p53 class mediator	4/189	18/8916	0.000474137	0.0241711	0.021856	Rpl26/Rpl11/Rps7/Rpl23	4
GO:0019730	antimicrobial humoral response	5/189	32/8916	0.000513319	0.0246293	0.0222703	Slpi/Trf/Lgals3/H2-T23/Gapdh	5
GO:0010499	proteasomal ubiquitin-independent protein catabolic process	4/189	19/8916	0.000590687	0.0272719	0.0246599	Psmb8/Psmb5/Psmb2/Psma2	4
GO:0050766	positive regulation of phagocytosis	6/189	50/8916	0.000613188	0.0277865	0.0251252	Cyba/Fcgr1/Fcer1g/Fcgr3/Slc11a1/Pycard	6
GO:0032760	positive regulation of tumor necrosis factor production	7/189	71/8916	0.000727964	0.0317771	0.0287335	Cd14/Cyba/Tyrobp/Fcer1g/Fcgr3/Pycard/H2-T23	7
GO:2001244	positive regulation of intrinsic apoptotic signaling pathway	6/189	52/8916	0.000758547	0.0317771	0.0287335	Rps3/Rpl26/Nupr1/Rpl11/Rps7/Park7	6
GO:1903557	positive regulation of tumor necrosis factor superfamily cytokine production	7/189	72/8916	0.000792154	0.0317771	0.0287335	Cd14/Cyba/Tyrobp/Fcer1g/Fcgr3/Pycard/H2-T23	7
GO:0010543	regulation of platelet activation	4/189	21/8916	0.00088234	0.0342712	0.0309888	Apoe/Cd9/Fcer1g/Blk	4
GO:0055094	response to lipoprotein particle	4/189	21/8916	0.00088234	0.0342712	0.0309888	Apoe/Cd9/Cd68/Fcer1g	4
GO:0051438	regulation of ubiquitin-protein transferase activity	5/189	36/8916	0.000897294	0.0343075	0.0310216	Rpl11/Rps7/Rpl23/Rps2/Park7	5
GO:0071402	cellular response to lipoprotein particle stimulus	4/189	23/8916	0.00126292	0.0455074	0.0411488	Apoe/Cd9/Cd68/Fcer1g	4
GO:0002712	regulation of B cell mediated immunity	5/189	39/8916	0.00130181	0.0455074	0.0411488	Fcgr1/Fcer1g/Fcgr3/Cd55/H2-T23	5
GO:0002889	regulation of immunoglobulin mediated immune response	5/189	39/8916	0.00130181	0.0455074	0.0411488	Fcgr1/Fcer1g/Fcgr3/Cd55/H2-T23	5
GO:0030574	collagen catabolic process	3/189	8916-11-01	0.00136446	0.0463728	0.0419314	Prtn3/Ctss/Ctsl	3

## Sheet: Disrupted gene by Timd4 KO
Table S5 Genes and GO biogloical processes affected by in silico knockout of Retnla, Cfb and Timd4. (Genes, Timd4 KO)
	gene	distance	Z	FC	p.value	p.adj
5833	Timd4	0.000246898	11.6733	2.0976e+07	0	0
5958	Ubb	6.25237e-07	3.07161	134.518	4.20961e-31	2.0164e-27
3568	Cd79a	5.49771e-07	2.95031	104.005	2.01842e-24	6.4455e-21
6349	Cd79b	5.33295e-07	2.92192	97.8642	4.48075e-23	1.07314e-19
852	Rbm45	5.26588e-07	2.91014	95.4182	1.54127e-22	2.95308e-19
3553	Apoe	5.1652e-07	2.89221	91.8045	9.56755e-22	1.52762e-18
7422	LOC115488277	5.04502e-07	2.8704	87.5821	8.08534e-21	1.10654e-17
9102	Ms4a1	4.8873e-07	2.84109	82.1916	1.23516e-19	1.47911e-16
1871	Pax5	4.79022e-07	2.82264	78.9589	6.34152e-19	6.75019e-16
293	Cd55	4.73163e-07	2.81135	77.0391	1.67609e-18	1.60569e-15
3115	Gimap8	4.69115e-07	2.80347	75.7266	3.25789e-18	2.82517e-15
3699	Siglecg	4.68609e-07	2.80248	75.5633	3.53883e-18	2.82517e-15
7630	Ly6d	4.57525e-07	2.78059	72.031	2.11842e-17	1.56111e-14
2664	Crlf2	4.41468e-07	2.74805	67.0638	2.62865e-16	1.68392e-13
3120	Gimap3	4.41448e-07	2.74801	67.0578	2.63661e-16	1.68392e-13
3710	Spib	4.33777e-07	2.73209	64.7474	8.51416e-16	5.09786e-13
7633	Ly6a	4.246e-07	2.71273	62.0367	3.37122e-15	1.89978e-12
4003	Cd19	4.19547e-07	2.70191	60.5689	7.10472e-15	3.78129e-12
4847	Gm46110	4.17707e-07	2.69795	60.0389	9.3002e-15	4.68926e-12
9214	Scd1	4.14091e-07	2.69011	59.0038	1.57367e-14	7.53787e-12
4794	Ets1	4.13053e-07	2.68785	58.7086	1.82837e-14	8.34085e-12
7403	Blk	4.11921e-07	2.68537	58.3871	2.15299e-14	9.3753e-12
4833	Cxcr5	4.1068e-07	2.68266	58.036	2.57368e-14	1.072e-11
2217	C1qb	4.09046e-07	2.67907	57.5749	3.25357e-14	1.29872e-11
958	Rasgrp1	4.07949e-07	2.67665	57.2667	3.80547e-14	1.45826e-11
8788	Mzb1	3.99315e-07	2.65744	54.8682	1.2889e-13	4.74909e-11
2621	Plac8	3.91069e-07	2.63875	52.6256	4.03594e-13	1.43201e-10
7974	Gm15764	3.89702e-07	2.63561	52.2583	4.86592e-13	1.66484e-10
5615	Lyz2	3.8378e-07	2.62193	50.682	1.08608e-12	3.58782e-10
8621	Man2a1	3.68293e-07	2.58527	46.6742	8.38273e-12	2.67689e-09
1216	Slpi	3.65323e-07	2.57809	45.9243	1.2291e-11	3.79832e-09
7980	Gm35545	3.65018e-07	2.57735	45.8478	1.27808e-11	3.82626e-09
2141	Sdc3	3.53894e-07	2.54996	43.0959	5.21216e-11	1.5131e-08
3117	Gimap4	3.47445e-07	2.53374	41.5394	1.15517e-10	3.25487e-08
4971	Gm40528	3.47069e-07	2.53279	41.4498	1.20939e-10	3.27394e-08
4870	Pou2af1	3.46929e-07	2.53244	41.4163	1.23029e-10	3.27394e-08
1608	Cd2	3.46043e-07	2.53018	41.2051	1.37066e-10	3.5489e-08
7055	Tppp	3.41472e-07	2.51849	40.1236	2.38386e-10	6.00984e-08
8967	Tbc1d10c	3.40806e-07	2.51677	39.9672	2.58264e-10	6.34403e-08
4707	Tmem123	3.39809e-07	2.5142	39.7337	2.91052e-10	6.9707e-08
8439	H2-DMb2	3.3924e-07	2.51272	39.6007	3.11572e-10	7.28014e-08
8481	Ltb	3.37047e-07	2.50703	39.0904	4.04637e-10	9.22958e-08
9130	Abhd17b	3.3548e-07	2.50294	38.7279	4.87199e-10	1.07797e-07
439	Fcrla	3.35344e-07	2.50259	38.6965	4.95101e-10	1.07797e-07
4121	Ifitm3	3.34904e-07	2.50144	38.595	5.21535e-10	1.11029e-07
4124	Rnh1	3.34385e-07	2.50008	38.4755	5.54462e-10	1.15473e-07
391	Ralgps2	3.33824e-07	2.4986	38.3464	5.92386e-10	1.20746e-07
8469	D17H6S56E-5	3.27194e-07	2.48105	36.8384	1.28339e-09	2.56143e-07
4962	Ppib	3.26076e-07	2.47806	36.587	1.46001e-09	2.85447e-07
3435	Etnk1	3.24774e-07	2.47456	36.2955	1.69558e-09	3.24873e-07
4395	Cyp4f18	3.22011e-07	2.46711	35.6805	2.32484e-09	4.36705e-07
4579	Hp	3.21209e-07	2.46493	35.5029	2.54672e-09	4.69185e-07
8644	Lbh	3.15529e-07	2.44939	34.2585	4.82555e-09	8.72241e-07
8143	Sod1	3.11676e-07	2.43871	33.427	7.39898e-09	1.31263e-06
3441	Bhlhe41	3.07288e-07	2.42641	32.4924	1.19659e-08	2.06427e-06
4120	Ifitm2	3.07211e-07	2.42619	32.4761	1.20667e-08	2.06427e-06
9275	Ablim1	3.01491e-07	2.40992	31.278	2.236e-08	3.75804e-06
7847	Dazap2	3.01111e-07	2.40883	31.1992	2.32868e-08	3.84633e-06
8204	Rnaset2b	2.99354e-07	2.40377	30.836	2.80779e-08	4.55909e-06
377	Glul	2.97348e-07	2.39796	30.4243	3.47159e-08	5.54298e-06
6952	Diras2	2.92295e-07	2.38318	29.399	5.89072e-08	9.25132e-06
2181	Cd52	2.92101e-07	2.38261	29.3599	6.0109e-08	9.28781e-06
1902	Abca1	2.89994e-07	2.37638	28.9379	7.47368e-08	1.13647e-05
8471	Clic1	2.86525e-07	2.36603	28.2497	1.0663e-07	1.59612e-05
7919	Snn	2.86126e-07	2.36483	28.171	1.11054e-07	1.63676e-05
8090	Btla	2.83839e-07	2.35794	27.7226	1.40021e-07	2.03242e-05
7606	Mtss1	2.82378e-07	2.35352	27.4379	1.62223e-07	2.31954e-05
8972	Grk2	2.81751e-07	2.35161	27.3163	1.72753e-07	2.43378e-05
3121	Tmem176b	2.80494e-07	2.34778	27.0731	1.95909e-07	2.72002e-05
9468	Ogt	2.78024e-07	2.3402	26.5982	2.50475e-07	3.42793e-05
3179	Capg	2.76719e-07	2.33618	26.3492	2.84944e-07	3.84474e-05
399	Rabgap1l	2.74533e-07	2.3294	25.9345	3.53191e-07	4.69941e-05
1332	Fabp5	2.74054e-07	2.32791	25.8442	3.70118e-07	4.85717e-05
2283	Tardbp	2.72332e-07	2.32253	25.5204	4.37735e-07	5.66689e-05
3907	Trim34a	2.72058e-07	2.32167	25.4691	4.49536e-07	5.74208e-05
274	Tmem37	2.70279e-07	2.31607	25.1371	5.33961e-07	6.73072e-05
3122	Tmem176a	2.66277e-07	2.30337	24.3981	7.83463e-07	9.7475e-05
5766	LOC115487761	2.64411e-07	2.29739	24.0574	9.35065e-07	0.000114845
9405	Ssr4	2.63956e-07	2.29592	23.9747	9.76091e-07	0.000118366
5367	Psap	2.6243e-07	2.291	23.6983	1.12681e-06	0.000134936
6556	Prkar2b	2.61215e-07	2.28706	23.4794	1.26261e-06	0.000149331
4017	Coro1a	2.56116e-07	2.27034	22.5715	2.02461e-06	0.000236534
3118	Gimap6	2.54756e-07	2.26584	22.3326	2.29279e-06	0.000264638
5787	Bcl11a	2.52389e-07	2.25795	21.9196	2.84321e-06	0.000324261
1481	Ssr2	2.51671e-07	2.25554	21.7949	3.03399e-06	0.000341949
5017	Tmem30a	2.5097e-07	2.25318	21.6737	3.23185e-06	0.000360013
6350	Icam2	2.49847e-07	2.2494	21.4803	3.57492e-06	0.000393491
1408	Alg5	2.49725e-07	2.24898	21.4591	3.61453e-06	0.000393491
3989	Prkcb	2.4937e-07	2.24778	21.3983	3.73111e-06	0.000401618
5452	Prtn3	2.4615e-07	2.23683	20.8492	4.96894e-06	0.000528284
3630	Ech1	2.46039e-07	2.23645	20.8303	5.01815e-06	0.000528284
3386	Cd9	2.42222e-07	2.22329	20.1891	7.01517e-06	0.000730493
7265	Sh3bp5	2.41399e-07	2.22043	20.0522	7.53578e-06	0.000776266
436	Uhmk1	2.40952e-07	2.21887	19.9779	7.83428e-06	0.00079843
9442	Eif2s3x	2.38276e-07	2.2095	19.5366	9.86892e-06	0.000995202
8445	H2-Ob	2.38147e-07	2.20904	19.5155	9.97889e-06	0.00099581
3241	Rpn1	2.36438e-07	2.20301	19.2364	1.15489e-05	0.00114061
2207	Lypla2	2.36106e-07	2.20183	19.1824	1.18801e-05	0.00116134
7565	Pabpc1	2.34349e-07	2.19558	18.898	1.37898e-05	0.00133441
8	Pcmtd1	2.33332e-07	2.19194	18.7343	1.50253e-05	0.00143943
3391	Ccnd2	2.30185e-07	2.18059	18.2325	1.95518e-05	0.00185452
4338	Ndufa13	2.27425e-07	2.17053	17.7978	2.45665e-05	0.00230733
2934	Fscn1	2.26872e-07	2.1685	17.7113	2.57094e-05	0.00239122
1170	Ergic3	2.25994e-07	2.16526	17.5745	2.76275e-05	0.00254492
8604	Gm41604	2.25527e-07	2.16354	17.502	2.87008e-05	0.00261861
5333	Cd24a	2.25201e-07	2.16234	17.4514	2.9474e-05	0.00266378
9093	Cyb561a3	2.25011e-07	2.16163	17.4219	2.99358e-05	0.00268024
2580	Stap1	2.24781e-07	2.16078	17.3863	3.05017e-05	0.00270562
296	Fcmr	2.24256e-07	2.15884	17.3052	3.18314e-05	0.00279766
5349	Man1a	2.23702e-07	2.15678	17.2198	3.32948e-05	0.00289968
6395	Sumo2	2.23522e-07	2.15611	17.1922	3.37819e-05	0.00291559
577	Celf2	2.20661e-07	2.1454	16.7549	4.25328e-05	0.00363808
278	Marco	2.19921e-07	2.14261	16.6427	4.51248e-05	0.00382562
8965	Ptprcap	2.1913e-07	2.13962	16.5231	4.80612e-05	0.00403883
1049	Sirpa	2.1864e-07	2.13777	16.4493	4.9969e-05	0.00416264
9185	Blnk	2.16687e-07	2.13033	16.1569	5.8307e-05	0.00481536
9544	Prdx4	2.13446e-07	2.11786	15.6771	7.51293e-05	0.00615161
534	Gm35655	2.13002e-07	2.11614	15.6119	7.77619e-05	0.00631321
7566	Ywhaz	2.12232e-07	2.11315	15.4993	8.25341e-05	0.00664434
3713	Napsa	2.10487e-07	2.10633	15.2455	9.44023e-05	0.00753645
1421	Mbnl1	2.08872e-07	2.09997	15.0125	0.000106804	0.00845605
8377	Pim1	2.08445e-07	2.09829	14.9511	0.000110331	0.00866373
6566	Tspan13	2.07717e-07	2.0954	14.8468	0.000116608	0.00908214
906	Trp53i11	2.07509e-07	2.09458	14.8171	0.000118456	0.0091517
3639	Yif1b	2.05729e-07	2.08749	14.5641	0.000135474	0.0103827
6953	Syk	2.05169e-07	2.08524	14.4848	0.000141291	0.0106655
7703	Ddx17	2.0516e-07	2.08521	14.4835	0.00014139	0.0106655
1506	Pygo2	2.04541e-07	2.08272	14.3963	0.000148091	0.0110837
2218	C1qc	2.0439e-07	2.08211	14.375	0.000149776	0.0111229
4775	Acp5	2.02743e-07	2.07546	14.1443	0.00016931	0.0124769
1720	Nfkb1	2.02504e-07	2.0745	14.1109	0.000172338	0.012603
3667	Cd22	2.01737e-07	2.07138	14.0043	0.000182393	0.0132373
5179	Gpd1l	2.01484e-07	2.07035	13.9691	0.000185837	0.0133717
158	Tns1	2.01396e-07	2.06999	13.957	0.000187037	0.0133717
5632	Rassf3	1.99891e-07	2.06384	13.7492	0.000208908	0.0148247
4036	2022-09-01	1.99248e-07	2.0612	13.6608	0.000218979	0.0154251
3796	LOC108167440	1.98584e-07	2.05847	13.57	0.000229833	0.0160715
1416	Selenot	1.9803e-07	2.05618	13.4943	0.000239287	0.0166113
8206	Rnaset2a	1.97076e-07	2.05223	13.3647	0.000256406	0.0176718
6189	Msi2	1.96141e-07	2.04834	13.2382	0.000274305	0.0187703
1533	S100a4	1.95916e-07	2.0474	13.2078	0.000278786	0.0189417
292	Cxcr4	1.94506e-07	2.04149	13.0184	0.00030845	0.0208095
3958	Nucb2	1.93796e-07	2.03851	12.9235	0.000324488	0.0217384
7711	Apobec3	1.93607e-07	2.03771	12.8982	0.000328897	0.0218808
4012	Nupr1	1.92502e-07	2.03304	12.7515	0.000355719	0.023502
3670	Fxyd5	1.91915e-07	2.03055	12.6738	0.000370817	0.0242152
8801	Cd14	1.91886e-07	2.03042	12.67	0.000371569	0.0242152
7119	Tnpo1	1.89145e-07	2.0187	12.3106	0.000450401	0.0291544
7337	Psmb5	1.88596e-07	2.01634	12.2393	0.000467944	0.0300866
1919	Ptbp3	1.8793e-07	2.01346	12.153	0.0004901	0.031301
5370	Sgpl1	1.87429e-07	2.01129	12.0882	0.000507426	0.032193
5601	Nap1l1	1.87202e-07	2.0103	12.0589	0.00051545	0.0324869
4361	Lrrc25	1.86587e-07	2.00763	11.9799	0.000537781	0.0336728
7198	Rpl15	1.85791e-07	2.00416	11.8779	0.00056804	0.0353365
5776	Commd1	1.85268e-07	2.00187	11.8112	0.00058877	0.0363898
7760	Parvb	1.83819e-07	1.9955	11.6271	0.000649972	0.0399149
2106	Psmb2	1.82796e-07	1.99097	11.498	0.000696724	0.0425134
3274	Foxp1	1.8234e-07	1.98895	11.4407	0.000718518	0.0435658
1470	Mef2d	1.82233e-07	1.98848	11.4273	0.000723724	0.0436055
8443	Psmb8	1.81185e-07	1.98381	11.2962	0.00077666	0.0465025
4643	Cyba	1.80782e-07	1.98201	11.2461	0.000797904	0.0474778
6827	Klf6	1.80494e-07	1.98071	11.2102	0.000813489	0.0481063
6765	Ifi27	1.7995e-07	1.97827	11.1428	0.000843602	0.0493397
8376	Fgd2	1.79869e-07	1.97791	11.1327	0.00084819	0.0493397
1722	Ppp3ca	1.7984e-07	1.97778	11.1292	0.000849796	0.0493397
4690	Irf2bp2	1.79587e-07	1.97664	11.0979	0.000864266	0.0498775
3662	Zbtb32	1.79467e-07	1.9761	11.083	0.000871232	0.0499785
2298	Eno1	1.79132e-07	1.97459	11.0416	0.000890882	0.0508015
2932	Gm38733	1.78872e-07	1.97342	11.0096	0.000906389	0.0513799
8081	Atp6v1a	1.7866e-07	1.97246	10.9836	0.00091921	0.0518002
4364	Jund	1.78267e-07	1.97068	10.9353	0.000943485	0.0525649
2382	Psmc2	1.78235e-07	1.97054	10.9314	0.000945457	0.0525649
1252	1110018N20Rik	1.78175e-07	1.97026	10.924	0.000949241	0.0525649
4834	Ddx6	1.76725e-07	1.96367	10.747	0.00104448	0.0575065
218	Dgkd	1.75786e-07	1.95937	10.633	0.00111085	0.0608112
3027	Wnt2	1.73197e-07	1.94742	10.3221	0.00131443	0.0711452
2142	Laptm5	1.73196e-07	1.94742	10.3221	0.00131448	0.0711452
7819	Arf3	1.72319e-07	1.94333	10.2178	0.00139092	0.0748595
2219	C1qa	1.71761e-07	1.94072	10.1517	0.0014417	0.0771591
887	Celf1	1.70972e-07	1.93702	10.0586	0.00151635	0.0807035
6883	Irf4	1.7056e-07	1.93509	10.0103	0.0015567	0.0821266
8696	Epas1	1.70434e-07	1.9345	9.99548	0.00156925	0.0821266
42	Plekhb2	1.70393e-07	1.9343	9.99062	0.00157339	0.0821266
8484	H2-D1	1.70353e-07	1.93411	9.98596	0.00157738	0.0821266
6326	LOC115487803	1.70016e-07	1.93252	9.94646	0.00161159	0.0834543
3347	Foxj2	1.69016e-07	1.92779	9.82983	0.00171704	0.0884369
5588	Btg1	1.68845e-07	1.92698	9.80991	0.00173574	0.0889216
4070	Rgs10	1.68482e-07	1.92525	9.76776	0.00177599	0.0896017
1427	Ssr3	1.68396e-07	1.92484	9.7578	0.00178564	0.0896017
8270	Elob	1.68372e-07	1.92473	9.75499	0.00178837	0.0896017
7301	Lgals3	1.68332e-07	1.92454	9.75045	0.00179278	0.0896017
5172	Crtap	1.68306e-07	1.92441	9.74739	0.00179577	0.0896017
880	Ptprj	1.67984e-07	1.92288	9.71017	0.00183251	0.090961
1617	Hipk1	1.66987e-07	1.91811	9.5952	0.00195087	0.0963369
9388	Ids	1.66664e-07	1.91656	9.55809	0.0019907	0.0977996
9322	Ddx3x	1.66542e-07	1.91597	9.54415	0.00200588	0.0980423
2892	Cops6	1.66304e-07	1.91483	9.51683	0.00203596	0.0990075
3871	Rps3	1.65894e-07	1.91285	9.47007	0.00208852	0.10105
8900	Tcf4	1.65805e-07	1.91242	9.45989	0.00210014	0.101102
2244	Sdhb	1.64663e-07	1.9069	9.33002	0.0022543	0.107981
1815	Bach2	1.64325e-07	1.90525	9.29174	0.0023019	0.109712
5244	Tab2	1.63843e-07	1.90291	9.23729	0.00237135	0.112201
8385	Abcg1	1.63795e-07	1.90268	9.23194	0.00237829	0.112201
3609	Psmc4	1.63721e-07	1.90231	9.22352	0.00238926	0.112201
2295	Pik3cd	1.62692e-07	1.89728	9.10798	0.00254497	0.118931
7712	Cbx7	1.62116e-07	1.89445	9.04357	0.0026362	0.122596
4997	Rab27a	1.61661e-07	1.89221	8.99296	0.00271022	0.125041
3946	Eif4g2	1.61562e-07	1.89172	8.98188	0.0027267	0.125041
5764	Actr2	1.61554e-07	1.89168	8.98105	0.00272793	0.125041
6848	Psma2	1.6082e-07	1.88805	8.89962	0.0028523	0.130119
6516	Pum2	1.60165e-07	1.8848	8.82722	0.00296771	0.134742
1211	Serinc3	1.59342e-07	1.8807	8.7368	0.00311851	0.140921
1620	Ptpn22	1.58488e-07	1.87642	8.64339	0.00328251	0.147636
1555	Tnfaip8l2	1.58321e-07	1.87558	8.62514	0.00331556	0.14779
7801	Ano6	1.58291e-07	1.87543	8.6219	0.00332145	0.14779
640	Edf1	1.58237e-07	1.87516	8.616	0.00333223	0.14779
5028	Me1	1.57983e-07	1.87388	8.58831	0.00338327	0.149363
4942	LOC115487224	1.57549e-07	1.8717	8.54126	0.00347184	0.152436
1583	Fcgr1	1.57487e-07	1.87138	8.53453	0.00348471	0.152436
7951	Sdf2l1	1.56812e-07	1.86797	8.46156	0.00362731	0.157953
7769	Gramd4	1.56657e-07	1.86718	8.4448	0.00366089	0.158694
3314	Rpl32	1.56366e-07	1.86571	8.41345	0.00372454	0.160726
2862	Polr2j	1.55594e-07	1.86178	8.33062	0.00389824	0.167467
2727	Rplp0	1.54702e-07	1.85722	8.23538	0.00410815	0.175697
4538	Tppp3	1.54555e-07	1.85647	8.21973	0.00414373	0.176431
507	H3f3a	1.53597e-07	1.85154	8.11814	0.00438245	0.185769
2405	Rheb	1.53401e-07	1.85053	8.09746	0.00443274	0.186675
4065	Fus	1.53282e-07	1.84991	8.08487	0.00446363	0.186675
2485	Grpel1	1.5323e-07	1.84964	8.0794	0.00447714	0.186675
5742	Ogdh	1.53213e-07	1.84955	8.07753	0.00448175	0.186675
6270	Ccr7	1.52931e-07	1.8481	8.04791	0.00455563	0.18893
9532	Hsd17b10	1.52788e-07	1.84736	8.03282	0.00459372	0.189689
1207	Tox2	1.52348e-07	1.84507	7.98658	0.00471253	0.19376
6561	Sypl	1.52093e-07	1.84375	7.95989	0.00478254	0.195221
9001	Rnaseh2c	1.5207e-07	1.84363	7.95751	0.00478881	0.195221
1433	Mfsd1	1.51703e-07	1.84172	7.91918	0.00489134	0.198555
9040	Prdx5	1.51486e-07	1.84058	7.89651	0.00495303	0.200211
6219	Phb	1.50926e-07	1.83766	7.83826	0.0051152	0.205897
5704	Selenom	1.50728e-07	1.83662	7.81771	0.00517368	0.206629
7868	Pcbp2	1.50719e-07	1.83657	7.81672	0.0051765	0.206629
7230	Zmiz1	1.50376e-07	1.83477	7.78117	0.00527937	0.209861
6935	Rnf144b	1.50132e-07	1.83349	7.75598	0.00535349	0.211927
6873	Ripor2	1.49922e-07	1.83238	7.73431	0.00541814	0.213604
2300	Park7	1.4979e-07	1.83169	7.72067	0.00545921	0.214341
6650	Sgpp1	1.48985e-07	1.82744	7.63793	0.00571534	0.223482
6756	Lgmn	1.48447e-07	1.82458	7.58281	0.00589276	0.229482
3399	Gm15987	1.48308e-07	1.82384	7.5687	0.00593907	0.230349
1115	Cst3	1.48151e-07	1.82301	7.55261	0.00599232	0.230895
1560	Mindy1	1.48124e-07	1.82286	7.5499	0.00600133	0.230895
6867	H4c4	1.4801e-07	1.82226	7.53827	0.0060402	0.23146
3944	Rnf141	1.47331e-07	1.81863	7.46928	0.00627608	0.239541
6249	Pip4k2b	1.47207e-07	1.81797	7.45669	0.0063201	0.240264
5843	Cnot6	1.46993e-07	1.81683	7.43507	0.00639648	0.242207
8609	Khsrp	1.4665e-07	1.81498	7.40035	0.00652112	0.245954
83	Nabp1	1.46443e-07	1.81387	7.37955	0.00659699	0.24784
8953	Ndufs8	1.45866e-07	1.81076	7.32146	0.0068136	0.254978
7573	Azin1	1.45368e-07	1.80807	7.27155	0.00700553	0.26114
6671	Zfp36l1	1.44936e-07	1.80573	7.22841	0.00717589	0.266454
5380	Srgn	1.44841e-07	1.80522	7.21889	0.00721404	0.266836
603	Pip4k2a	1.43689e-07	1.79894	7.10453	0.00768894	0.283308
4350	Cope	1.43477e-07	1.79778	7.08361	0.00777923	0.285536
9156	Sgms1	1.42812e-07	1.79414	7.01808	0.00806906	0.294523
6228	Atp5g1	1.42737e-07	1.79373	7.01075	0.00810219	0.294523
2175	Zdhhc18	1.42706e-07	1.79355	7.00763	0.0081163	0.294523
6993	Smad5	1.42598e-07	1.79296	6.99712	0.00816412	0.295141
6280	Dnajc7	1.416e-07	1.78745	6.89945	0.00862223	0.310019
4629	Gse1	1.41561e-07	1.78724	6.89569	0.0086404	0.310019
5405	Adora2a	1.41287e-07	1.78572	6.86901	0.00877034	0.313507
8861	Ndst1	1.40902e-07	1.78358	6.83166	0.00895562	0.317817
5168	Pdcd6ip	1.40899e-07	1.78356	6.83133	0.00895726	0.317817
6310	Dusp3	1.40745e-07	1.78271	6.81638	0.00903257	0.319306
7161	Map3k1	1.40387e-07	1.78071	6.78174	0.0092095	0.324145
5853	Hnrnph1	1.40331e-07	1.7804	6.7764	0.00923712	0.324145
5755	Ikzf1	1.39997e-07	1.77854	6.74414	0.00940561	0.328853
6305	Vat1	1.39924e-07	1.77813	6.73712	0.00944271	0.32895
4257	Zfp703	1.3894e-07	1.77261	6.64268	0.00995642	0.345589
7300	Mapk1ip1l	1.3877e-07	1.77165	6.62641	0.0100478	0.347501
5579	Ndufa12	1.38199e-07	1.76843	6.57207	0.0103591	0.35698
5093	Rpl29	1.37819e-07	1.76628	6.53591	0.0105718	0.36295
5064	Armc8	1.37751e-07	1.76589	6.52952	0.0106099	0.36295
6735	Galc	1.37637e-07	1.76524	6.51867	0.0106748	0.36295
9012	Malat1	1.37567e-07	1.76485	6.51207	0.0107145	0.36295
1958	Cdkn2a	1.37554e-07	1.76478	6.51086	0.0107218	0.36295
1968	Nfia	1.37156e-07	1.76251	6.47323	0.0109511	0.369408
8697	Rhoq	1.36957e-07	1.76138	6.45439	0.0110679	0.372035
2780	Setd1b	1.36547e-07	1.75904	6.41585	0.0113106	0.378866
6331	Plekhm1	1.35818e-07	1.75487	6.34754	0.0117544	0.392361
7757	Tspo	1.3545e-07	1.75275	6.31321	0.0119842	0.39864
3950	Far1	1.35232e-07	1.7515	6.29291	0.0121222	0.401836
4610	Maf	1.34434e-07	1.74689	6.21883	0.0126399	0.417552
892	Nr1h3	1.34256e-07	1.74585	6.20233	0.0127583	0.418937
6498	Rab10os	1.34239e-07	1.74576	6.2008	0.0127693	0.418937
9035	Map4k2	1.33999e-07	1.74436	6.17862	0.0129303	0.421756
2979	Ubl3	1.3398e-07	1.74425	6.17685	0.0129432	0.421756
8485	H2-Q4	1.33737e-07	1.74284	6.15449	0.0131079	0.425672
3151	Herc3	1.33059e-07	1.73889	6.09224	0.0135776	0.439439
3119	Gimap1	1.29994e-07	1.72079	5.8148	0.0158919	0.512607
299	Rassf5	1.29711e-07	1.71911	5.78954	0.0161218	0.518278
8351	Nudt3	1.29542e-07	1.71809	5.77443	0.016261	0.521006
2177	Arid1a	1.29389e-07	1.71718	5.76084	0.0163873	0.521987
2974	Lnx2	1.29363e-07	1.71702	5.75848	0.0164093	0.521987
3334	Wnk1	1.29308e-07	1.71669	5.75358	0.0164551	0.521987
2256	Efhd2	1.29086e-07	1.71537	5.73389	0.0166406	0.526128
6830	Wdr37	1.28999e-07	1.71484	5.72611	0.0167144	0.526724
339	Kif21b	1.28925e-07	1.7144	5.71959	0.0167767	0.526953
8465	1110038B12Rik	1.28749e-07	1.71334	5.70399	0.0169264	0.529919
7133	Ak6	1.28339e-07	1.71087	5.66769	0.0172802	0.539232
1306	Gid8	1.28243e-07	1.71029	5.6592	0.017364	0.540089
4957	Plekho2	1.28079e-07	1.7093	5.64479	0.0175073	0.542782
3432	Ldhb	1.27974e-07	1.70867	5.63548	0.0176005	0.543912
6678	Srsf5	1.27754e-07	1.70733	5.61611	0.0177961	0.548188
2263	Tnfrsf1b	1.26994e-07	1.70272	5.54949	0.0184861	0.565379
6094	Efcab5	1.26946e-07	1.70243	5.54535	0.0185298	0.565379
3890	Arap1	1.26945e-07	1.70242	5.54522	0.0185312	0.565379
6200	Nme2	1.26771e-07	1.70137	5.53009	0.0186921	0.568478
1889	Nans	1.26489e-07	1.69965	5.50547	0.0189571	0.571352
1686	Cnn3	1.26488e-07	1.69964	5.50539	0.0189579	0.571352
5837	Psme2b	1.2648e-07	1.69959	5.50469	0.0189655	0.571352
163	Slc11a1	1.25956e-07	1.69639	5.45922	0.0194653	0.58341
2182	Sh3bgrl3	1.25933e-07	1.69625	5.45722	0.0194876	0.58341
5697	Sfi1	1.25777e-07	1.69528	5.44364	0.0196397	0.586132
700	Tbc1d13	1.25549e-07	1.69389	5.42394	0.0198625	0.589412
1746	Selenof	1.25538e-07	1.69382	5.42305	0.0198727	0.589412
5531	Hcfc2	1.25031e-07	1.6907	5.37927	0.0203774	0.602517
7448	Esd	1.24812e-07	1.68934	5.36043	0.0205987	0.607186
52	Cox5b	1.24218e-07	1.68567	5.30959	0.0212083	0.623238
396	4930523C07Rik	1.24025e-07	1.68447	5.29306	0.0214106	0.627258
6965	Rnf44	1.23584e-07	1.68173	5.25553	0.0218771	0.638971
344	Ptprc	1.23206e-07	1.67937	5.22338	0.0222852	0.648913
6023	Psmb6	1.23011e-07	1.67815	5.20687	0.0224978	0.651356
2885	Zcwpw1	1.22983e-07	1.67798	5.20454	0.022528	0.651356
9384	Arhgef6	1.22942e-07	1.67772	5.20106	0.0225731	0.651356
9020	Syvn1	1.22696e-07	1.67618	5.18026	0.0228449	0.657221
4915	Arid3b	1.22465e-07	1.67472	5.16072	0.0231033	0.662214
6832	Larp4b	1.2237e-07	1.67413	5.15275	0.0232096	0.662214
4554	Dpep2	1.22355e-07	1.67404	5.15153	0.0232259	0.662214
736	Fam102a	1.22244e-07	1.67334	5.14218	0.0233513	0.663813
8424	Tapbp	1.22118e-07	1.67254	5.13153	0.0234951	0.665925
4355	Uba52	1.21735e-07	1.67013	5.09941	0.023934	0.676364
860	Itga4	1.21474e-07	1.66848	5.07757	0.0242374	0.682924
7600	Fam91a1	1.21294e-07	1.66734	5.06251	0.0244489	0.686862
7810	Hdac7	1.20907e-07	1.66489	5.03026	0.0249082	0.696468
3873	Spcs2	1.20839e-07	1.66446	5.02464	0.0249891	0.696468
533	Tgfb2	1.20818e-07	1.66432	5.02287	0.0250147	0.696468
7452	Cog3	1.20762e-07	1.66397	5.01824	0.0250816	0.696468
4937	Pias1	1.20535e-07	1.66252	4.99938	0.0253563	0.702063
5471	Gamt	1.20288e-07	1.66095	4.97893	0.0256579	0.708365
8973	Kdm2a	1.20092e-07	1.6597	4.9627	0.0258998	0.712989
1071	Rassf2	1.19921e-07	1.65861	4.94861	0.0261117	0.716762
6177	Cltc	1.19784e-07	1.65773	4.93727	0.0262835	0.719243
8814	Gnpda1	1.19697e-07	1.65717	4.93007	0.0263933	0.719243
1344	Pde7a	1.1967e-07	1.65699	4.92784	0.0264273	0.719243
1574	BC028528	1.19527e-07	1.65608	4.91613	0.026607	0.722083
2479	Lrpap1	1.19418e-07	1.65538	4.90719	0.0267452	0.723781
461	Ly9	1.19052e-07	1.65303	4.87712	0.027215	0.733677
9329	Ndufb11	1.18942e-07	1.65232	4.86807	0.0273581	0.733677
4790	Aplp2	1.1891e-07	1.65211	4.8655	0.0273988	0.733677
9121	Rfk	1.18893e-07	1.652	4.86409	0.0274212	0.733677
8883	Malt1	1.18837e-07	1.65164	4.85954	0.0274937	0.733677
2378	Fgl2	1.18769e-07	1.65121	4.85398	0.0275824	0.733998
9154	Cstf2t	1.18602e-07	1.65012	4.84029	0.0278023	0.7378
8741	B4galt6	1.17594e-07	1.64359	4.7584	0.0291557	0.771579
1918	Ugcg	1.17017e-07	1.63983	4.71179	0.0299565	0.789449
9112	Zfp91	1.16989e-07	1.63964	4.70953	0.0299958	0.789449
6362	Gm11713	1.16883e-07	1.63896	4.70106	0.030144	0.791178
7099	Scamp1	1.16685e-07	1.63766	4.6851	0.0304252	0.794482
8010	St6gal1	1.16678e-07	1.63761	4.68451	0.0304358	0.794482
565	Fam107b	1.16307e-07	1.63518	4.6548	0.0309668	0.806147
9128	Gda	1.16114e-07	1.63391	4.63939	0.031246	0.810003
2237	Emc1	1.16088e-07	1.63374	4.63731	0.0312841	0.810003
1932	Akna	1.15881e-07	1.63238	4.6208	0.0315865	0.81563
4944	Snapc5	1.15167e-07	1.62766	4.56401	0.0326505	0.840838
5665	Atp5b	1.14712e-07	1.62463	4.52797	0.0333452	0.853998
3079	Fmc1	1.14639e-07	1.62415	4.52226	0.0334565	0.853998
550	Lpgat1	1.14588e-07	1.62381	4.5182	0.033536	0.853998
6610	Fbxo33	1.14566e-07	1.62367	4.51648	0.0335697	0.853998
1837	Dnaja1	1.14542e-07	1.6235	4.51458	0.0336072	0.853998
2340	Pusl1	1.14265e-07	1.62166	4.49277	0.0340385	0.861833
5757	Plek	1.14228e-07	1.62142	4.48991	0.0340955	0.861833
3050	Ube2h	1.14097e-07	1.62054	4.4796	0.0343017	0.864763
6340	Dcaf7	1.14037e-07	1.62014	4.47487	0.0343968	0.864884
6664	Eif2s1	1.13754e-07	1.61824	4.45266	0.0348469	0.873092
2909	Cox19	1.13717e-07	1.618	4.44979	0.0349055	0.873092
4552	Psmb10	1.13349e-07	1.61553	4.42107	0.0354977	0.885595
4180	Map2k7	1.13029e-07	1.61337	4.39609	0.0360215	0.896327
3891	Pde2a	1.12862e-07	1.61225	4.38317	0.0362954	0.899331
3654	Tyrobp	1.1271e-07	1.61123	4.37134	0.0365483	0.899331
1120	Acss1	1.12703e-07	1.61118	4.37081	0.0365597	0.899331
5590	Poc1b	1.12624e-07	1.61064	4.36467	0.0366916	0.899331
1449	Tmem131l	1.12588e-07	1.6104	4.36187	0.0367519	0.899331
2765	Pptc7	1.12568e-07	1.61026	4.36031	0.0367856	0.899331
2670	Chfr	1.1256e-07	1.61021	4.35967	0.0367994	0.899331
9036	Sf1	1.1227e-07	1.60825	4.33731	0.0372858	0.908648
5631	Gns	1.12221e-07	1.60792	4.33346	0.0373703	0.908648
8958	Ndufv1	1.12108e-07	1.60715	4.32474	0.0375621	0.910575
1706	Sec24b	1.12062e-07	1.60684	4.32123	0.0376396	0.910575
2498	Wdr1	1.1166e-07	1.60411	4.29026	0.0383313	0.924354
9026	Sac3d1	1.11619e-07	1.60383	4.28712	0.0384022	0.924354
8201	Dynlt1f	1.11555e-07	1.6034	4.28223	0.0385128	0.924694
2475	Add1	1.11424e-07	1.6025	4.27212	0.0387425	0.927791
7026	Uqcrb	1.1137e-07	1.60214	4.26805	0.0388355	0.927791
8200	Dynlt1c	1.11118e-07	1.60041	4.24871	0.0392801	0.936078
9019	Capn1	1.10594e-07	1.59682	4.20874	0.0402162	0.953681
4220	2610005L07Rik	1.10522e-07	1.59633	4.20324	0.0403469	0.953681
8745	Mapre2	1.10492e-07	1.59612	4.20095	0.0404013	0.953681
6007	Eif5a	1.10483e-07	1.59606	4.20029	0.040417	0.953681
2002	Cc2d1b	1.10213e-07	1.59421	4.17983	0.0409078	0.961018
4286	B430010I23Rik	1.10202e-07	1.59413	4.17897	0.0409285	0.961018
1167	Eif6	1.09877e-07	1.59189	4.15434	0.041528	0.971044
1787	Trp53inp1	1.09836e-07	1.5916	4.15123	0.0416043	0.971044
8623	Rab31	1.09776e-07	1.59119	4.14672	0.0417152	0.971044
4563	Chtf8	1.09698e-07	1.59065	4.14081	0.0418612	0.971044
2555	Slain2	1.09697e-07	1.59065	4.14076	0.0418623	0.971044
3504	Selenow	1.09217e-07	1.58732	4.10463	0.0427661	0.989611
1074	Pcna	1.09101e-07	1.58651	4.09585	0.0429886	0.992363
8721	Wac	1.0899e-07	1.58575	4.08755	0.0432001	0.994849
1778	Sdcbp	1.08792e-07	1.58436	4.07268	0.0435821	0.999172
5540	Tcp11l2	1.08755e-07	1.58411	4.06997	0.0436522	0.999172
9288	Prdx3	1.08647e-07	1.58336	4.06188	0.0438615	0.999172
9186	Tm9sf3	1.08629e-07	1.58323	4.06055	0.0438962	0.999172
5130	Usp4	1.08623e-07	1.58319	4.06005	0.0439093	0.999172
4557	Nfatc3	1.08533e-07	1.58256	4.05335	0.0440837	1
5024	Ibtk	1.08312e-07	1.58102	4.03683	0.0445175	1
4774	Elof1	1.0826e-07	1.58065	4.03296	0.0446196	1
3254	Nup210	1.08098e-07	1.57952	4.02093	0.0449391	1
8841	Cep120	1.08092e-07	1.57948	4.02044	0.0449519	1
5076	Trf	1.0803e-07	1.57904	4.01583	0.0450751	1
4239	Plekha2	1.08025e-07	1.57901	4.01551	0.0450835	1
6252	Lasp1	1.07877e-07	1.57798	4.00452	0.0453784	1
3598	Blvrb	1.07707e-07	1.57678	3.99188	0.04572	1
4041	Itgal	1.07599e-07	1.57602	3.98389	0.0459374	1
8478	Prrc2a	1.07552e-07	1.57569	3.9804	0.0460327	1
3459	Myadm	1.0745e-07	1.57498	3.97287	0.0462389	1
7249	Prkcd	1.07375e-07	1.57444	3.96727	0.0463929	1
4066	Pycard	1.07364e-07	1.57437	3.96649	0.0464145	1
4519	Cnot1	1.07337e-07	1.57418	3.96451	0.0464691	1
2617	Sec31a	1.07168e-07	1.57299	3.95204	0.0468146	1
2630	Aff1	1.07137e-07	1.57277	3.94973	0.0468789	1
7276	Wdfy4	1.06804e-07	1.57042	3.92523	0.0475666	1
2201	Nipal3	1.06635e-07	1.56922	3.91278	0.0479202	1
893	Acp2	1.06597e-07	1.56895	3.91004	0.0479983	1
1492	Fdps	1.06122e-07	1.56558	3.87529	0.0490018	1
7861	Mfsd5	1.06116e-07	1.56553	3.87481	0.0490158	1
1497	Krtcap2	1.0606e-07	1.56513	3.87071	0.0491356	1
9417	Atp6ap1	1.06036e-07	1.56497	3.86897	0.0491866	1
5343	Gm46224	1.05991e-07	1.56465	3.86573	0.0492818	1
5852	Canx	1.05986e-07	1.56461	3.86534	0.0492933	1
6872	Cmah	1.05972e-07	1.56451	3.86429	0.0493241	1
8429	Rps18	1.05866e-07	1.56376	3.85661	0.0495504	1
4103	Glrx3	1.05827e-07	1.56348	3.85373	0.0496354	1
7585	Eif3h	1.05818e-07	1.56341	3.85306	0.0496553	1
7973	Comt	1.0577e-07	1.56307	3.84961	0.0497575	1
7139	Pik3r1	1.05667e-07	1.56233	3.8421	0.049981	1
87	Gls	1.05665e-07	1.56232	3.84192	0.0499862	1
445	Fcer1g	1.05627e-07	1.56205	3.83918	0.0500682	1
8007	Dnajb11	1.05622e-07	1.56202	3.83886	0.0500776	1
7022	Ctsl	1.05611e-07	1.56193	3.83799	0.0501035	1
5642	Ctdsp2	1.05307e-07	1.55976	3.81597	0.0507663	1
9297	Plp2	1.05141e-07	1.55857	3.80398	0.051131	1
7746	Tcf20	1.05099e-07	1.55827	3.8009	0.0512251	1
6631	Actr10	1.05098e-07	1.55826	3.80081	0.0512277	1
4435	Tecr	1.05065e-07	1.55803	3.79844	0.0513002	1
5884	Cdc42se2	1.04944e-07	1.55716	3.78972	0.0515684	1
2607	Cnot6l	1.04851e-07	1.55649	3.78301	0.0517754	1
6559	Nampt	1.04808e-07	1.55618	3.77986	0.0518731	1
8067	Ndufb4	1.04769e-07	1.5559	3.77707	0.0519594	1
2971	Rpl21	1.04749e-07	1.55575	3.7756	0.0520053	1
2210	Rpl11	1.04708e-07	1.55546	3.77268	0.0520961	1
7807	Pced1b	1.04647e-07	1.55502	3.76828	0.0522334	1
4360	Ssbp4	1.04564e-07	1.55443	3.76233	0.0524195	1
5057	Slc25a36	1.04551e-07	1.55433	3.76135	0.0524503	1
4888	Psma4	1.04232e-07	1.55203	3.73848	0.0531726	1
1708	Rpl34	1.04167e-07	1.55156	3.73382	0.0533212	1
5391	Reep3	1.03881e-07	1.54949	3.71332	0.05398	1
2470	Mxd4	1.03821e-07	1.54905	3.70901	0.0541196	1
6300	Psme3	1.03778e-07	1.54874	3.70592	0.0542196	1
9311	Ebp	1.03758e-07	1.54859	3.70452	0.0542652	1
94	Stk17b	1.0369e-07	1.5481	3.69965	0.0544238	1
5240	Lats1	1.03593e-07	1.54739	3.69272	0.0546504	1
6184	Supt4a	1.03554e-07	1.54712	3.69	0.0547396	1
8197	Tulp4	1.03418e-07	1.54613	3.68032	0.0550584	1
6982	Tmed9	1.03412e-07	1.54608	3.67984	0.0550741	1
2779	Rhof	1.03125e-07	1.54399	3.65947	0.0557513	1
1752	Gng5	1.0296e-07	1.54278	3.64774	0.0561454	1
211	Cops7b	1.02731e-07	1.54111	3.63155	0.0566939	1
1479	Lamtor2	1.02709e-07	1.54095	3.62998	0.0567476	1
6097	Taok1	1.02568e-07	1.53992	3.62005	0.057087	1
1468	Gpatch4	1.02557e-07	1.53984	3.61924	0.0571151	1
6809	Gpr132	1.02498e-07	1.5394	3.61509	0.0572577	1
5539	Ckap4	1.0241e-07	1.53876	3.60891	0.0574707	1
2884	Mepce	1.02395e-07	1.53865	3.60782	0.0575085	1
1350	Tbl1xr1	1.02345e-07	1.53828	3.60428	0.0576309	1
3754	Emp3	1.02282e-07	1.53782	3.59985	0.0577847	1
1668	S1pr1	1.02256e-07	1.53763	3.59806	0.0578469	1
5321	Cd164	1.02244e-07	1.53754	3.59723	0.0578759	1
3178	Mat2a	1.02211e-07	1.5373	3.59486	0.0579586	1
4201	F10	1.02042e-07	1.53605	3.58299	0.0583739	1
318	Zc3h11a	1.01966e-07	1.5355	3.5777	0.0585603	1
5371	Eif4ebp2	1.01888e-07	1.53492	3.5722	0.0587546	1
1333	Fabp4	1.01865e-07	1.53475	3.57061	0.0588108	1
3591	Egln2	1.01848e-07	1.53462	3.56938	0.0588543	1
8626	Twsg1	1.01458e-07	1.53175	3.54212	0.059829	1
2198	Clic4	1.01422e-07	1.53148	3.53963	0.0599189	1
3539	Ercc1	1.01149e-07	1.52946	3.5206	0.0606105	1
6000	Zbtb4	1.01089e-07	1.52901	3.51638	0.0607649	1
1539	S100a10	1.01039e-07	1.52864	3.5129	0.0608929	1
5519	S1pr4	1.01008e-07	1.52841	3.51076	0.0609713	1
5898	Larp1	1.00999e-07	1.52834	3.51014	0.0609944	1
5565	Apaf1	1.00937e-07	1.52788	3.50582	0.0611537	1
347	Dennd1b	1.00863e-07	1.52733	3.5007	0.0613429	1
5994	Cd68	1.0072e-07	1.52627	3.49074	0.061713	1
8924	Setbp1	1.00659e-07	1.52581	3.48652	0.0618706	1
6887	Serpinb1a	1.00443e-07	1.52421	3.47162	0.06243	1
1475	Pmf1	1.00435e-07	1.52415	3.47107	0.062451	1
2134	Ptp4a2	1.00361e-07	1.52359	3.46591	0.062646	1
7512	Prkaa1	1.00126e-07	1.52184	3.44974	0.0632617	1
5007	Gclc	1.00073e-07	1.52144	3.44609	0.0634015	1
2588	Cox18	1.00045e-07	1.52123	3.44413	0.0634769	1
4531	Cbfb	9.99171e-08	1.52027	3.43533	0.0638157	1
5582	Plxnc1	9.96871e-08	1.51855	3.41954	0.0644289	1
8495	Ppp1r18	9.96421e-08	1.51821	3.41645	0.0645495	1
3619	Med29	9.94091e-08	1.51645	3.40049	0.0651771	1
3984	Gga2	9.90821e-08	1.51399	3.37816	0.0660658	1
4445	Dcaf15	9.90372e-08	1.51365	3.37509	0.0661888	1
7470	Elf1	9.89974e-08	1.51335	3.37238	0.0662978	1
3066	Cald1	9.89073e-08	1.51267	3.36625	0.066545	1
1773	6330407A03Rik	9.88817e-08	1.51247	3.36451	0.0666156	1
2448	Mrpl33	9.86935e-08	1.51105	3.35171	0.0671353	1
2812	Slc15a4	9.8617e-08	1.51047	3.34652	0.0673472	1
7877	Copz1	9.86031e-08	1.51036	3.34557	0.067386	1
6963	Cltb	9.84607e-08	1.50928	3.33592	0.0677827	1
8596	Micos13	9.84129e-08	1.50892	3.33268	0.0679162	1
921	Cd44	9.83121e-08	1.50815	3.32585	0.0681986	1
3477	Rpl28	9.8221e-08	1.50746	3.31969	0.0684547	1
1253	Ptgis	9.77589e-08	1.50394	3.28853	0.0697653	1
924	Cat	9.7676e-08	1.5033	3.28296	0.0700027	1
6687	Rbm25	9.74084e-08	1.50126	3.26499	0.0707734	1
205	Cab39	9.73979e-08	1.50117	3.26429	0.0708037	1
1512	She	9.71829e-08	1.49953	3.24989	0.0714281	1
7616	Efr3a	9.71046e-08	1.49892	3.24466	0.0716566	1
9082	Ahnak	9.70635e-08	1.49861	3.24191	0.0717768	1
5220	Limd1	9.68119e-08	1.49667	3.22513	0.0725161	1
275	Dbi	9.6703e-08	1.49583	3.21788	0.072838	1
6076	Slc43a2	9.66081e-08	1.4951	3.21156	0.0731196	1
1500	Adam15	9.63639e-08	1.49321	3.19535	0.073848	1
6893	Tubb2a	9.63412e-08	1.49304	3.19384	0.0739161	1
1783	Asph	9.62465e-08	1.4923	3.18756	0.0742005	1
9484	Cox7b	9.61903e-08	1.49187	3.18384	0.0743696	1
432	Mgst3	9.61796e-08	1.49179	3.18314	0.0744018	1
3012	Glcci1	9.61586e-08	1.49162	3.18175	0.074465	1
3573	Pou2f2	9.61125e-08	1.49127	3.1787	0.0746043	1
2556	Fryl	9.60448e-08	1.49074	3.17422	0.074809	1
2127	Eif3i	9.59942e-08	1.49035	3.17088	0.0749621	1
4329	Atp6v1b2	9.59423e-08	1.48994	3.16745	0.0751197	1
5977	Rpl26	9.58096e-08	1.48891	3.15869	0.0755236	1
9215	Ndufb8	9.52976e-08	1.48492	3.12502	0.0770987	1
1011	Bambi-ps1	9.52142e-08	1.48427	3.11956	0.0773579	1
6436	Socs3	9.51736e-08	1.48395	3.1169	0.0774841	1
6225	Gngt2	9.50648e-08	1.4831	3.10977	0.0778238	1
5559	Arl1	9.50451e-08	1.48295	3.10848	0.0778854	1
7450	Lcp1	9.46185e-08	1.4796	3.08065	0.079229	1
6320	Grn	9.45372e-08	1.47896	3.07535	0.0794872	1
4813	Sorl1	9.43554e-08	1.47753	3.06353	0.0800673	1
6047	Ankfy1	9.42849e-08	1.47698	3.05896	0.080293	1
7718	Atf4	9.42354e-08	1.47658	3.05575	0.0804521	1
5302	Dse	9.41935e-08	1.47625	3.05303	0.0805867	1
7479	Kctd12	9.40753e-08	1.47532	3.04537	0.0809675	1
8368	Stk38	9.40499e-08	1.47512	3.04373	0.0810496	1
9058	Rtn3	9.39526e-08	1.47435	3.03744	0.0813643	1
8559	Guca1a	9.37011e-08	1.47236	3.02119	0.0821829	1
5743	Zmiz2	9.3656e-08	1.472	3.01829	0.0823302	1
3898	Numa1	9.3404e-08	1.47	3.00207	0.0831582	1
4576	Zfhx3	9.34017e-08	1.46998	3.00192	0.0831659	1
4704	Casp1	9.33908e-08	1.4699	3.00122	0.083202	1
3242	Eefsec	9.33806e-08	1.46982	3.00056	0.0832355	1
6913	Tmem14c	9.32607e-08	1.46886	2.99287	0.0836321	1
7297	Gmfb	9.32269e-08	1.46859	2.9907	0.0837442	1
2124	Bsdc1	9.29336e-08	1.46625	2.97191	0.0847219	1
1707	Ostc	9.28849e-08	1.46586	2.96879	0.0848853	1
6113	Ift20	9.28275e-08	1.46541	2.96512	0.0850779	1
3073	Mtpn	9.28168e-08	1.46532	2.96444	0.085114	1
9168	Tnks2	9.26483e-08	1.46397	2.95369	0.085682	1
1531	S100a1	9.26438e-08	1.46394	2.9534	0.0856971	1
2351	Cdk6	9.25003e-08	1.46279	2.94425	0.0861834	1
7840	Dip2b	9.23172e-08	1.46132	2.93261	0.0868069	1
9579	mt-Rnr1	9.22986e-08	1.46117	2.93143	0.0868703	1
4310	Sap30	9.22272e-08	1.46059	2.9269	0.0871147	1
9332	Cdk16	9.19197e-08	1.45812	2.90741	0.0881732	1
3128	Hnrnpa2b1	9.1876e-08	1.45777	2.90465	0.0883245	1
3284	Itpr1	9.1855e-08	1.4576	2.90332	0.0883974	1
6401	Grb2	9.18158e-08	1.45728	2.90084	0.0885333	1
8229	Psmb1	9.17126e-08	1.45645	2.89433	0.0888919	1
15	Arfgef1	9.16864e-08	1.45624	2.89268	0.0889831	1
872	Med19	9.16417e-08	1.45588	2.88985	0.0891392	1
380	Xpr1	9.16203e-08	1.4557	2.88851	0.0892136	1
548	Ppp2r5a	9.15885e-08	1.45545	2.8865	0.0893249	1
2327	Gnb1	9.15365e-08	1.45502	2.88322	0.0895067	1
7607	Gm41330	9.14821e-08	1.45458	2.8798	0.0896973	1
6430	2022-09-09	9.12675e-08	1.45285	2.8663	0.0904526	1
5145	Uqcrc1	9.12646e-08	1.45282	2.86612	0.0904629	1
1696	Camk2d	9.12555e-08	1.45275	2.86555	0.0904949	1
9360	Stag2	9.10328e-08	1.45094	2.85158	0.0912842	1
3883	Rab6a	9.10166e-08	1.45081	2.85056	0.0913419	1
9521	Acsl4	9.08924e-08	1.4498	2.84279	0.0917849	1
9291	Csf2ra	9.08343e-08	1.44933	2.83916	0.0919924	1
848	LOC105244208	9.07275e-08	1.44845	2.83248	0.0923754	1
4492	Cyld	9.07267e-08	1.44845	2.83243	0.0923782	1
442	Fcgr3	9.06919e-08	1.44816	2.83026	0.0925033	1
9313	Cybb	9.06585e-08	1.44789	2.82818	0.0926235	1
3966	Vps35l	9.06103e-08	1.4475	2.82517	0.092797	1
5314	Amd1	9.04466e-08	1.44616	2.81497	0.0933885	1
7482	Fbxl3	9.04023e-08	1.4458	2.81222	0.093549	1
1247	Cse1l	9.03907e-08	1.4457	2.81149	0.0935914	1
8679	Gm33373	9.01866e-08	1.44403	2.79881	0.0943343	1
324	Adipor1	9.0117e-08	1.44346	2.79449	0.0945887	1
6866	H2ac8	9.01093e-08	1.4434	2.79401	0.0946169	1
3733	Rps11	9.00975e-08	1.4433	2.79328	0.0946601	1
1654	Psma5	9.00447e-08	1.44287	2.79001	0.0948537	1
6186	Srsf1	8.9966e-08	1.44222	2.78514	0.0951425	1
8290	Rps2	8.95552e-08	1.43884	2.75976	0.0966629	1
4986	Adam10	8.94576e-08	1.43804	2.75375	0.0970267	1
890	Spi1	8.90792e-08	1.43491	2.7305	0.0984487	1
580	Atp5c1	8.8979e-08	1.43408	2.72436	0.0988277	1
1210	Ttpal	8.89769e-08	1.43406	2.72423	0.0988355	1
1612	Csde1	8.88453e-08	1.43297	2.71618	0.0993355	1
3379	Gapdh	8.87249e-08	1.43197	2.70882	0.0997947	1
8426	Pfdn6	8.87162e-08	1.4319	2.70829	0.099828	1
3910	Trim12c	8.87017e-08	1.43178	2.7074	0.0998835	1
2769	Arpc3	8.86418e-08	1.43128	2.70375	0.100112	1
3659	U2af1l4	8.85331e-08	1.43037	2.69713	0.100529	1
2431	Khk	8.85322e-08	1.43036	2.69707	0.100533	1
6938	Fam120a	8.85319e-08	1.43036	2.69705	0.100534	1
8101	Rpl24	8.85236e-08	1.43029	2.69654	0.100566	1
2400	Tmub1	8.82487e-08	1.428	2.67982	0.101627	1
7701	Tmem184b	8.81344e-08	1.42705	2.67288	0.102071	1
812	Cd302	8.80569e-08	1.4264	2.66819	0.102373	1
1291	Zfp971	8.80013e-08	1.42593	2.66482	0.10259	1
7414	Ptk2b	8.78086e-08	1.42432	2.65316	0.103344	1
5769	Aftph	8.77676e-08	1.42397	2.65068	0.103505	1
3107	Zfp282	8.77599e-08	1.42391	2.65022	0.103536	1
1401	Gm30074	8.77507e-08	1.42383	2.64966	0.103572	1
2707	Ankrd13a	8.76069e-08	1.42262	2.64099	0.104139	1
8601	Ndufa11	8.74722e-08	1.42149	2.63287	0.104672	1
1766	Ankrd13c	8.73252e-08	1.42025	2.62403	0.105257	1
6544	Rps7	8.72986e-08	1.42003	2.62243	0.105363	1
5494	Lsm7	8.72819e-08	1.41989	2.62143	0.10543	1
3501	Chmp2a	8.72612e-08	1.41971	2.62019	0.105512	1
9512	Fam199x	8.72361e-08	1.4195	2.61868	0.105613	1
6480	Cenpx	8.70088e-08	1.41758	2.60505	0.106524	1
7376	Eef1akmt1	8.70069e-08	1.41757	2.60493	0.106532	1
6277	Acly	8.6994e-08	1.41746	2.60416	0.106584	1
6799	Klc1	8.69617e-08	1.41718	2.60223	0.106714	1
1567	Mcl1	8.69415e-08	1.41701	2.60102	0.106795	1
3486	U2af2	8.68998e-08	1.41666	2.59853	0.106963	1
262	Vps4b	8.68626e-08	1.41634	2.5963	0.107113	1
5465	Atp5d	8.68234e-08	1.41601	2.59396	0.107272	1
9126	Anxa1	8.67948e-08	1.41577	2.59225	0.107388	1
4970	Rab8b	8.6705e-08	1.41501	2.58689	0.107752	1
9359	Xiap	8.67025e-08	1.41499	2.58674	0.107762	1
813	Rbms1	8.65623e-08	1.4138	2.57838	0.108333	1
7867	Prr13	8.64453e-08	1.4128	2.57142	0.10881	1
1308	Ythdf1	8.64233e-08	1.41262	2.57011	0.1089	1
612	Abi1	8.63372e-08	1.41188	2.56499	0.109253	1
7328	Dad1	8.62147e-08	1.41084	2.55771	0.109757	1
8750	Galnt1	8.62117e-08	1.41081	2.55754	0.109769	1
4242	Gm31288	8.61347e-08	1.41016	2.55297	0.110087	1
6303	Rpl27	8.61284e-08	1.4101	2.55259	0.110113	1
7734	Phf5a	8.6088e-08	1.40976	2.55021	0.11028	1
4032	AI467606	8.60537e-08	1.40947	2.54817	0.110422	1
315	Ppp1r15b	8.58709e-08	1.4079	2.53736	0.111181	1
4166	Arhgef18	8.58513e-08	1.40774	2.5362	0.111262	1
5765	Rab1a	8.5656e-08	1.40607	2.52468	0.112078	1
5771	Peli1	8.56285e-08	1.40583	2.52305	0.112193	1
1759	Zzz3	8.5561e-08	1.40525	2.51907	0.112477	1
8128	Usp25	8.55478e-08	1.40514	2.5183	0.112532	1
562	Rpp38	8.55249e-08	1.40494	2.51695	0.112628	1
3275	Gm38865	8.53445e-08	1.40339	2.50635	0.113389	1
3197	Ino80b	8.53307e-08	1.40327	2.50553	0.113447	1
578	5031426D15Rik	8.53011e-08	1.40302	2.5038	0.113572	1
1202	Mafb	8.52354e-08	1.40245	2.49994	0.113851	1
558	Cr1l	8.50981e-08	1.40127	2.49189	0.114434	1
6124	Suz12	8.50333e-08	1.40071	2.4881	0.11471	1
9065	Nxf1	8.48749e-08	1.39934	2.47884	0.115388	1
2624	Mrps18c	8.47405e-08	1.39818	2.47099	0.115965	1
4793	Fli1	8.46048e-08	1.39701	2.46309	0.11655	1
589	Rsu1	8.4471e-08	1.39585	2.4553	0.117129	1
8419	Ndufa7	8.42866e-08	1.39425	2.44459	0.11793	1
4887	Ireb2	8.41109e-08	1.39272	2.43441	0.118698	1
6677	Susd6	8.40597e-08	1.39227	2.43145	0.118923	1
110	Clk1	8.39694e-08	1.39148	2.42623	0.11932	1
786	Zeb2os	8.38179e-08	1.39016	2.41748	0.119988	1
3992	Arhgap17	8.37853e-08	1.38988	2.4156	0.120132	1
8202	Ezr	8.37237e-08	1.38934	2.41205	0.120404	1
1027	Sppl2a	8.36544e-08	1.38873	2.40806	0.120712	1
8014	Lpp	8.34725e-08	1.38714	2.3976	0.121522	1
8140	Cct8	8.32963e-08	1.38559	2.38749	0.12231	1
4768	Tmem205	8.31862e-08	1.38463	2.38118	0.122805	1
5860	0610009B22Rik	8.31659e-08	1.38445	2.38002	0.122896	1
8505	H2-T23	8.31001e-08	1.38387	2.37625	0.123193	1
5265	Heca	8.28794e-08	1.38192	2.36365	0.124192	1
8061	Cd86	8.28003e-08	1.38123	2.35914	0.124551	1
1728	Adh5	8.26661e-08	1.38004	2.3515	0.125163	1
9054	Cox8a	8.26602e-08	1.37999	2.35116	0.12519	1
9456	Stard8	8.26207e-08	1.37964	2.34891	0.12537	1
264	Serpinb10	8.26035e-08	1.37949	2.34793	0.125449	1
3715	Atf5	8.25124e-08	1.37868	2.34276	0.125866	1
3940	Swap70	8.24815e-08	1.37841	2.34101	0.126008	1
6817	Esyt2	8.23758e-08	1.37747	2.33501	0.126494	1
8352	Rps10	8.23262e-08	1.37703	2.3322	0.126723	1
6616	Rpl36al	8.22762e-08	1.37659	2.32936	0.126954	1
203	Sp100	8.22105e-08	1.376	2.32565	0.127257	1
9522	Tmem164	8.21453e-08	1.37542	2.32196	0.127559	1
3392	Parp11	8.2136e-08	1.37534	2.32144	0.127602	1
7160	Mier3	8.20886e-08	1.37492	2.31876	0.127822	1
4615	Cmip	8.20261e-08	1.37436	2.31523	0.128113	1
7982	Klhl24	8.19734e-08	1.37389	2.31225	0.128358	1
6710	Nek9	8.19575e-08	1.37375	2.31136	0.128432	1
8729	Mib1	8.18896e-08	1.37315	2.30753	0.128749	1
3260	Slc6a6	8.17421e-08	1.37183	2.29922	0.129439	1
3162	Rmnd5a	8.17204e-08	1.37164	2.298	0.12954	1
215	Inpp5d	8.1641e-08	1.37093	2.29354	0.129913	1
2958	Arpc1b	8.1608e-08	1.37063	2.29169	0.130068	1
5285	Enpp1	8.15921e-08	1.37049	2.29079	0.130143	1
3225	Pcbp1	8.15851e-08	1.37043	2.2904	0.130177	1
2094	Mrps15	8.14858e-08	1.36954	2.28483	0.130644	1
1034	Stard7	8.10567e-08	1.36569	2.26083	0.132683	1
4811	Hspa8	8.09987e-08	1.36517	2.2576	0.13296	1
6497	Metrnl	8.0813e-08	1.3635	2.24725	0.133852	1
8085	Gtpbp8	8.08e-08	1.36338	2.24653	0.133915	1
3369	Ptms	8.06839e-08	1.36233	2.24008	0.134474	1
6928	Mylip	8.06794e-08	1.36229	2.23983	0.134496	1
5744	Ppia	8.06662e-08	1.36217	2.2391	0.13456	1
1072	Slc23a2	8.06628e-08	1.36214	2.23891	0.134576	1
9240	Trim8	8.04731e-08	1.36043	2.22839	0.135495	1
514	Wdr26	8.04072e-08	1.35983	2.22474	0.135816	1
1721	Bank1	8.02887e-08	1.35875	2.21819	0.136393	1
1212	Pkig	8.02318e-08	1.35824	2.21505	0.136671	1
8722	Ccny	8.00893e-08	1.35694	2.20719	0.137369	1
515	Lbr	8.00765e-08	1.35683	2.20648	0.137432	1
2808	Ubc	7.99444e-08	1.35563	2.19921	0.138082	1
3021	Tfec	7.98747e-08	1.35499	2.19537	0.138426	1
3285	Bhlhe40	7.98296e-08	1.35458	2.19289	0.138649	1
125	Bmpr2	7.98276e-08	1.35456	2.19278	0.138659	1
6397	Gga3	7.98116e-08	1.35442	2.19191	0.138738	1
2052	Ebna1bp2	7.96774e-08	1.35319	2.18454	0.139403	1
5573	Hal	7.96501e-08	1.35294	2.18304	0.139538	1
4523	Tk2	7.94301e-08	1.35093	2.171	0.140635	1
9094	Ddb1	7.94272e-08	1.35091	2.17084	0.140649	1
7223	Samd8	7.93295e-08	1.35001	2.1655	0.141139	1
4649	Piezo1	7.91856e-08	1.34869	2.15765	0.141861	1
5073	Ryk	7.91391e-08	1.34827	2.15512	0.142095	1
2443	Ift172	7.90864e-08	1.34778	2.15225	0.142361	1
3319	2022-03-08	7.90117e-08	1.34709	2.14819	0.142738	1
1880	Slc25a51	7.90103e-08	1.34708	2.14811	0.142745	1
3366	Spsb2	7.88079e-08	1.34522	2.13712	0.143772	1
3470	Leng8	7.87441e-08	1.34463	2.13366	0.144096	1
2487	Tbc1d14	7.87136e-08	1.34435	2.13201	0.144252	1
2306	Phf13	7.86755e-08	1.344	2.12994	0.144446	1
6131	Zfp207	7.86701e-08	1.34395	2.12965	0.144474	1
7770	Cerk	7.8581e-08	1.34312	2.12483	0.144929	1
1000	Pdia3	7.85493e-08	1.34283	2.12312	0.145091	1
3229	Gmcl1	7.85203e-08	1.34256	2.12155	0.14524	1
2233	Capzb	7.84926e-08	1.34231	2.12005	0.145381	1
192	Dock10	7.84783e-08	1.34218	2.11928	0.145455	1
7620	St3gal1	7.84629e-08	1.34203	2.11845	0.145534	1
5289	Epb41l2	7.84055e-08	1.3415	2.11535	0.145829	1
3044	Calu	7.83809e-08	1.34127	2.11402	0.145955	1
3287	Edem1	7.83154e-08	1.34067	2.11049	0.146292	1
3015	Tmem106b	7.83094e-08	1.34061	2.11017	0.146323	1
5758	Ppp3r1	7.82132e-08	1.33972	2.10499	0.14682	1
6334	Arf2	7.82045e-08	1.33964	2.10452	0.146864	1
41	Fam168b	7.8071e-08	1.3384	2.09734	0.147556	1
1432	Lxn	7.80338e-08	1.33805	2.09534	0.147749	1
3845	Picalm	7.80076e-08	1.33781	2.09394	0.147885	1
8911	BC031181	7.79931e-08	1.33768	2.09316	0.14796	1
945	Slc12a6	7.78745e-08	1.33657	2.0868	0.148577	1
8884	Sec11c	7.78702e-08	1.33653	2.08657	0.1486	1
3231	Nfu1	7.78002e-08	1.33588	2.08281	0.148965	1
286	Rab3gap1	7.76249e-08	1.33424	2.07344	0.149883	1
1190	Manbal	7.75582e-08	1.33362	2.06988	0.150233	1
7744	Smdt1	7.75103e-08	1.33317	2.06732	0.150485	1
3550	Apoc2	7.74726e-08	1.33282	2.06531	0.150684	1
8628	Ndufv2	7.73389e-08	1.33157	2.05819	0.15139	1
7212	Ppp3cb	7.73378e-08	1.33156	2.05813	0.151396	1
5870	9530068E07Rik	7.72924e-08	1.33113	2.05571	0.151636	1
5699	Eif4enif1	7.72295e-08	1.33054	2.05237	0.151969	1
6514	Rhob	7.7192e-08	1.33019	2.05038	0.152168	1
4183	Elavl1	7.71822e-08	1.3301	2.04986	0.15222	1
869	Ctnnd1	7.7099e-08	1.32932	2.04544	0.152663	1
513	Cnih4	7.69804e-08	1.3282	2.03916	0.153295	1
5817	Pank3	7.69335e-08	1.32776	2.03667	0.153545	1
9269	Gm31734	7.68514e-08	1.32699	2.03232	0.153985	1
3343	M6pr	7.68439e-08	1.32692	2.03193	0.154025	1
4819	Cbl	7.68307e-08	1.3268	2.03123	0.154096	1
2704	Gltp	7.67348e-08	1.32589	2.02616	0.154611	1
8702	Ttc7	7.66388e-08	1.32498	2.02109	0.155127	1
2429	Ost4	7.66304e-08	1.32491	2.02065	0.155173	1
2100	Map7d1	7.6604e-08	1.32466	2.01926	0.155315	1
8161	Atp5o	7.65614e-08	1.32425	2.01702	0.155544	1
345	Nek7	7.65251e-08	1.32391	2.01511	0.15574	1
8880	Fech	7.6435e-08	1.32306	2.01036	0.156228	1
5352	Serinc1	7.63959e-08	1.32269	2.0083	0.15644	1
2157	Ptafr	7.63051e-08	1.32183	2.00353	0.156933	1
748	Slc2a8	7.62896e-08	1.32168	2.00272	0.157017	1
2364	Sri	7.62222e-08	1.32104	1.99918	0.157384	1
1839	B4galt1	7.61835e-08	1.32068	1.99715	0.157595	1
8307	Unkl	7.60654e-08	1.31955	1.99097	0.15824	1
233	Hdac4	7.60271e-08	1.31919	1.98896	0.158449	1
3962	Itpripl2	7.6026e-08	1.31918	1.9889	0.158456	1
7689	Sh3bp1	7.5919e-08	1.31816	1.98331	0.159042	1
8341	Phf1	7.58555e-08	1.31756	1.97999	0.159391	1
197	Trip12	7.58127e-08	1.31715	1.97776	0.159627	1
2963	Atp5j2	7.57437e-08	1.31649	1.97416	0.160007	1
4498	Amfr	7.55148e-08	1.3143	1.96225	0.161273	1
9536	Kantr	7.55092e-08	1.31425	1.96196	0.161304	1
743	Tor2a	7.54476e-08	1.31366	1.95876	0.161646	1
2763	Hvcn1	7.53809e-08	1.31302	1.9553	0.162017	1
4269	Gsr	7.53691e-08	1.31291	1.95468	0.162083	1
5693	Sarnp	7.53591e-08	1.31281	1.95416	0.162139	1
6706	Dlst	7.53437e-08	1.31267	1.95337	0.162225	1
7698	Polr2f	7.53232e-08	1.31247	1.9523	0.162339	1
3951	Rras2	7.53089e-08	1.31233	1.95156	0.162419	1
6646	Hif1a	7.5297e-08	1.31222	1.95094	0.162485	1
5623	Dyrk2	7.52944e-08	1.31219	1.95081	0.1625	1
8643	Ypel5	7.51992e-08	1.31128	1.94588	0.163032	1
359	Prg4	7.51688e-08	1.31099	1.9443	0.163202	1
5850	Ltc4s	7.51618e-08	1.31092	1.94395	0.163241	1
3286	Arl8b	7.51179e-08	1.3105	1.94167	0.163487	1
7908	Mettl22	7.50024e-08	1.30939	1.93571	0.164135	1
4816	Arhgef12	7.49876e-08	1.30925	1.93494	0.164219	1
619	Arrdc1	7.47899e-08	1.30734	1.92476	0.165333	1
3663	Cox6b1	7.4764e-08	1.30709	1.92342	0.16548	1
781	Ppp6c	7.46324e-08	1.30582	1.91666	0.166225	1
4312	Galnt7	7.45196e-08	1.30473	1.91087	0.166867	1
7561	Cox6c	7.44302e-08	1.30386	1.90628	0.167377	1
7401	Ctsb	7.44195e-08	1.30376	1.90574	0.167438	1
5345	Nus1	7.43868e-08	1.30344	1.90406	0.167624	1
1538	S100a11	7.4316e-08	1.30276	1.90044	0.168029	1
2596	G3bp2	7.42812e-08	1.30242	1.89866	0.168228	1
1469	Naxe	7.42768e-08	1.30238	1.89844	0.168254	1
7416	Dpysl2	7.42201e-08	1.30183	1.89554	0.168578	1
1102	Sec23b	7.41922e-08	1.30156	1.89411	0.168739	1
8148	Synj1	7.41619e-08	1.30126	1.89257	0.168913	1
8234	Rgmb	7.38325e-08	1.29806	1.87579	0.170813	1
3147	Ppm1k	7.38249e-08	1.29798	1.87541	0.170857	1
1451	Arfip1	7.38046e-08	1.29778	1.87438	0.170975	1
4985	Mindy2	7.37621e-08	1.29737	1.87222	0.171221	1
2696	Ssh1	7.37146e-08	1.2969	1.8698	0.171497	1
6582	Strn3	7.36317e-08	1.29609	1.8656	0.17198	1
397	Mrps14	7.36224e-08	1.296	1.86513	0.172034	1
4964	Ciao2a	7.34104e-08	1.29393	1.8544	0.173272	1
1360	Phc3	7.33914e-08	1.29374	1.85344	0.173383	1
7424	Gm16867	7.33059e-08	1.2929	1.84913	0.173884	1
4241	Fgfr1	7.32645e-08	1.2925	1.84704	0.174128	1
7267	Eaf1	7.31896e-08	1.29176	1.84327	0.174569	1
8346	Uqcc2	7.31239e-08	1.29111	1.83996	0.174956	1
7671	Rpl8	7.31027e-08	1.29091	1.83889	0.175081	1
5723	Ap1b1	7.30967e-08	1.29085	1.83859	0.175116	1
8199	Dynlt1a	7.30626e-08	1.29051	1.83688	0.175318	1
5923	Flcn	7.30349e-08	1.29024	1.83548	0.175481	1
9046	Ppp1r14b	7.29233e-08	1.28914	1.82988	0.176142	1
8585	Lrg1	7.29148e-08	1.28906	1.82945	0.176192	1
3565	Ethe1	7.29132e-08	1.28904	1.82937	0.176202	1
6970	Zfp346	7.28957e-08	1.28887	1.82849	0.176306	1
1754	Prkacb	7.28951e-08	1.28886	1.82846	0.176309	1
102	Mob4	7.28089e-08	1.28801	1.82414	0.176821	1
9533	Smc1a	7.27851e-08	1.28778	1.82295	0.176963	1
6224	Abi3	7.27785e-08	1.28771	1.82262	0.177002	1
8156	Son	7.26856e-08	1.28679	1.81797	0.177555	1
1852	Sigmar1	7.26476e-08	1.28642	1.81607	0.177782	1
4367	Ifi30	7.26476e-08	1.28642	1.81607	0.177782	1
7415	Trim35	7.25101e-08	1.28506	1.8092	0.178604	1
3637	Psmd8	7.24684e-08	1.28464	1.80712	0.178854	1
7549	Ropn1l	7.2463e-08	1.28459	1.80685	0.178887	1
463	Cd84	7.24119e-08	1.28408	1.8043	0.179193	1
4737	Pin1	7.24053e-08	1.28402	1.80398	0.179233	1
5947	Grap	7.23976e-08	1.28394	1.80359	0.179279	1
1135	Bcl2l1	7.2355e-08	1.28352	1.80147	0.179535	1
6069	Rpa1	7.2325e-08	1.28322	1.79997	0.179716	1
2749	Oas1a	7.23134e-08	1.2831	1.7994	0.179786	1
6114	Tmem97	7.21971e-08	1.28195	1.79361	0.180486	1
7238	Dnah12	7.21702e-08	1.28168	1.79228	0.180649	1
2066	Smap2	7.21131e-08	1.28111	1.78944	0.180994	1
7984	Parl	7.19436e-08	1.27942	1.78104	0.182022	1
7309	Naa30	7.19425e-08	1.27941	1.78099	0.182028	1
870	Selenoh	7.18904e-08	1.27889	1.77841	0.182345	1
7676	Eif3d	7.16823e-08	1.27681	1.76813	0.183614	1
1328	Mrps28	7.1612e-08	1.27611	1.76466	0.184045	1
3616	Rps16	7.15741e-08	1.27573	1.76279	0.184277	1
6125	Crlf3	7.15302e-08	1.27529	1.76063	0.184546	1
2057	Ybx1	7.15122e-08	1.27511	1.75975	0.184656	1
6265	Casc3	7.12061e-08	1.27203	1.74471	0.186543	1
6193	Trim25	7.12004e-08	1.27198	1.74443	0.186578	1
1487	Gon4l	7.11879e-08	1.27185	1.74382	0.186655	1
4018	Mapk3	7.11869e-08	1.27184	1.74377	0.186661	1
8026	Dlg1	7.10459e-08	1.27042	1.73687	0.187535	1
6146	Ap2b1	7.08782e-08	1.26873	1.72868	0.18858	1
8353	Ilrun	7.07635e-08	1.26757	1.72309	0.189296	1
7627	Ptp4a3	7.07505e-08	1.26743	1.72246	0.189377	1
6657	Churc1	7.07154e-08	1.26708	1.72075	0.189597	1
6251	Rpl23	7.06049e-08	1.26596	1.71538	0.190289	1
6289	Atp6v0a1	7.05334e-08	1.26523	1.7119	0.190738	1
4028	Cdipt	7.04452e-08	1.26434	1.70762	0.191294	1
760	Traf1	7.04254e-08	1.26414	1.70666	0.191419	1
2371	Cd36	7.0398e-08	1.26386	1.70534	0.191592	1
6950	Cks2	7.02794e-08	1.26265	1.6996	0.192341	1
3253	Iqsec1	7.02773e-08	1.26263	1.69949	0.192354	1
61	Mrpl30	7.02418e-08	1.26227	1.69778	0.192579	1
8467	Hspa1a	7.01974e-08	1.26182	1.69563	0.19286	1
305	Nucks1	7.01338e-08	1.26117	1.69256	0.193264	1
3994	Nsmce1	7.01101e-08	1.26093	1.69142	0.193414	1
376	Rnasel	6.98347e-08	1.25811	1.67815	0.19517	1
5649	Dtx3	6.95732e-08	1.25543	1.66561	0.196848	1
1319	Dnajc5	6.95688e-08	1.25539	1.6654	0.196876	1
9435	Prkx	6.95191e-08	1.25488	1.66302	0.197196	1
1349	Gyg	6.93691e-08	1.25333	1.65585	0.198165	1
7445	Itm2b	6.92785e-08	1.2524	1.65153	0.198751	1
7114	Hexb	6.92719e-08	1.25233	1.65121	0.198794	1
1039	Bcl2l11	6.92076e-08	1.25167	1.64815	0.199211	1
155	Pecr	6.91935e-08	1.25152	1.64748	0.199302	1
1414	Serp1	6.91926e-08	1.25151	1.64744	0.199308	1
8786	Matr3	6.91649e-08	1.25123	1.64612	0.199488	1
9190	Rrp12	6.913e-08	1.25087	1.64446	0.199715	1
6467	Hgs	6.90492e-08	1.25003	1.64061	0.200241	1
1297	Psma7	6.90028e-08	1.24955	1.63841	0.200544	1
6185	Dynll2	6.89437e-08	1.24894	1.63561	0.200929	1
5178	Cmtm7	6.88598e-08	1.24807	1.63163	0.201478	1
3523	Prkd2	6.88356e-08	1.24782	1.63048	0.201636	1
6143	Slfn4	6.88255e-08	1.24772	1.63	0.201703	1
4200	F7	6.87859e-08	1.2473	1.62813	0.201963	1
6732	Gtf2a1	6.8672e-08	1.24612	1.62274	0.20271	1
4175	Fcor	6.86027e-08	1.2454	1.61946	0.203166	1
1908	Klf4	6.86024e-08	1.2454	1.61945	0.203168	1
4284	Slc7a2	6.85882e-08	1.24525	1.61878	0.203262	1
8844	Gramd3	6.85723e-08	1.24509	1.61803	0.203366	1
4995	Ccpg1	6.85146e-08	1.24449	1.61531	0.203747	1
8870	Csnk1a1	6.84478e-08	1.24379	1.61216	0.204188	1
4262	Eif4ebp1	6.83417e-08	1.24268	1.60717	0.204891	1
3010	Rpa3	6.83411e-08	1.24268	1.60714	0.204895	1
1010	Slc28a2	6.83398e-08	1.24266	1.60708	0.204903	1
797	Arl5a	6.83314e-08	1.24258	1.60668	0.204959	1
1352	Fndc3b	6.81605e-08	1.24079	1.59866	0.206094	1
7949	Mapk1	6.81264e-08	1.24043	1.59706	0.206321	1
3345	Gm8430	6.81239e-08	1.24041	1.59694	0.206338	1
3200	Mob1a	6.8082e-08	1.23997	1.59498	0.206617	1
1956	Klhl9	6.80568e-08	1.23971	1.5938	0.206785	1
1507	Pbxip1	6.7975e-08	1.23885	1.58996	0.207331	1
648	Nacc2	6.79555e-08	1.23864	1.58905	0.207461	1
1558	Cdc42se1	6.7862e-08	1.23766	1.58469	0.208087	1
9118	Gnaq	6.78332e-08	1.23736	1.58334	0.20828	1
4148	Cd81	6.78161e-08	1.23718	1.58254	0.208395	1
2959	Pdap1	6.77932e-08	1.23694	1.58147	0.208549	1
4894	Pstpip1	6.77651e-08	1.23665	1.58016	0.208737	1
157	Rpl37a	6.7574e-08	1.23464	1.57126	0.210024	1
9310	Rbm3	6.75666e-08	1.23456	1.57092	0.210074	1
8779	Fam53c	6.75127e-08	1.23399	1.56841	0.210438	1
801	Arl6ip6	6.74483e-08	1.23331	1.56542	0.210873	1
6006	Gps2	6.74457e-08	1.23328	1.5653	0.210891	1
7551	Cct5	6.7383e-08	1.23262	1.56239	0.211315	1
4904	1700017B05Rik	6.73224e-08	1.23198	1.55958	0.211726	1
5481	Klf16	6.73161e-08	1.23191	1.55929	0.211769	1
9398	Xlr4b	6.72834e-08	1.23157	1.55778	0.211991	1
7912	Usp7	6.72787e-08	1.23152	1.55756	0.212023	1
1221	Dnttip1	6.72033e-08	1.23072	1.55407	0.212536	1
666	Surf4	6.7203e-08	1.23072	1.55405	0.212538	1
2501	Bod1l	6.71028e-08	1.22966	1.54942	0.21322	1
9172	Ide	6.70662e-08	1.22927	1.54774	0.21347	1
727	Prrc2b	6.70561e-08	1.22916	1.54727	0.213539	1
3819	Iqgap1	6.69258e-08	1.22778	1.54126	0.21443	1
5250	Shprh	6.68918e-08	1.22742	1.53969	0.214663	1
1192	Ctnnbl1	6.67639e-08	1.22606	1.53382	0.215541	1
1795	Tmem64	6.67157e-08	1.22554	1.5316	0.215872	1
2357	Krit1	6.66762e-08	1.22512	1.52979	0.216144	1
7637	Naprt	6.66292e-08	1.22462	1.52763	0.216468	1
3555	Bcam	6.65865e-08	1.22417	1.52567	0.216763	1
5325	Foxo3	6.65576e-08	1.22386	1.52435	0.216963	1
7575	Slc25a32	6.65164e-08	1.22342	1.52247	0.217247	1
2698	Kctd10	6.64976e-08	1.22322	1.5216	0.217377	1
7553	Cpq	6.64407e-08	1.22261	1.519	0.217771	1
4000	Sbk1	6.64294e-08	1.22249	1.51848	0.217849	1
7381	Zdhhc20	6.64095e-08	1.22227	1.51757	0.217987	1
8474	Csnk2b	6.63769e-08	1.22193	1.51608	0.218213	1
5479	Tcf3	6.63441e-08	1.22157	1.51458	0.218441	1
6233	Nfe2l1	6.629e-08	1.221	1.51212	0.218817	1
7580	Emc2	6.62712e-08	1.22079	1.51126	0.218947	1
3149	Pyurf	6.62242e-08	1.22029	1.50912	0.219274	1
7421	Slc25a37	6.62044e-08	1.22008	1.50821	0.219412	1
6254	Rpl19	6.60639e-08	1.21857	1.50182	0.220392	1
7806	Slc38a2	6.60503e-08	1.21842	1.5012	0.220486	1
1229	Pltp	6.60212e-08	1.21811	1.49988	0.22069	1
9466	Nono	6.59815e-08	1.21768	1.49808	0.220968	1
8572	Rftn1	6.59322e-08	1.21715	1.49584	0.221313	1
4465	Prdx2	6.58928e-08	1.21673	1.49405	0.221589	1
8292	Ndufb10	6.58804e-08	1.2166	1.49349	0.221676	1
4776	Pigyl	6.588e-08	1.21659	1.49347	0.221679	1
8056	Dtx3l	6.58556e-08	1.21633	1.49237	0.22185	1
7848	Smagp	6.57972e-08	1.2157	1.48972	0.22226	1
4208	Rasa3	6.5771e-08	1.21542	1.48853	0.222444	1
8017	Ccdc50	6.57684e-08	1.21539	1.48841	0.222463	1
6704	Fcf1	6.57356e-08	1.21504	1.48693	0.222693	1
5136	Ndufaf3	6.55906e-08	1.21347	1.48038	0.223716	1
8552	Cnpy3	6.55544e-08	1.21308	1.47875	0.223971	1
915	B230118H07Rik	6.55512e-08	1.21304	1.4786	0.223994	1
7501	Gpr183	6.55416e-08	1.21294	1.47817	0.224061	1
6298	Coa3	6.54804e-08	1.21228	1.47541	0.224495	1
5181	Stt3b	6.54762e-08	1.21223	1.47522	0.224524	1
139	Creb1	6.54625e-08	1.21208	1.4746	0.224621	1
3922	Taf10	6.54598e-08	1.21205	1.47448	0.22464	1
923	Apip	6.54595e-08	1.21205	1.47447	0.224642	1
1363	Zmat3	6.54286e-08	1.21172	1.47307	0.224861	1
4654	Cbfa2t3	6.54038e-08	1.21145	1.47196	0.225037	1
843	Wipf1	6.53137e-08	1.21047	1.4679	0.225677	1
96	Pgap1	6.53011e-08	1.21033	1.46734	0.225766	1
1076	Gpcpd1	6.52386e-08	1.20966	1.46453	0.22621	1
2642	Lrrc8c	6.51993e-08	1.20923	1.46277	0.22649	1
9148	Cd274	6.51248e-08	1.20842	1.45943	0.227021	1
4307	Spcs3	6.51099e-08	1.20826	1.45876	0.227128	1
7460	Dnajc15	6.50884e-08	1.20802	1.45779	0.227281	1
4007	Atxn2l	6.50394e-08	1.20749	1.4556	0.227631	1
5462	Gpx4	6.48326e-08	1.20523	1.44636	0.229113	1
5702	Pik3ip1	6.48261e-08	1.20516	1.44607	0.229159	1
2858	Ywhag	6.47761e-08	1.20462	1.44384	0.229519	1
3784	Snrpa1	6.47367e-08	1.20419	1.44209	0.229802	1
3618	Zfp36	6.47252e-08	1.20406	1.44157	0.229885	1
6973	Prelid1	6.46966e-08	1.20375	1.4403	0.230091	1
3972	Lyrm1	6.46873e-08	1.20365	1.43989	0.230158	1
3047	Tnpo3	6.46387e-08	1.20311	1.43772	0.230509	1
450	Ufc1	6.46075e-08	1.20277	1.43634	0.230733	1
5069	Msl2	6.45555e-08	1.2022	1.43402	0.231109	1
6429	Sec14l1	6.44793e-08	1.20136	1.43064	0.23166	1
6421	Ube2o	6.44607e-08	1.20116	1.42981	0.231795	1
946	Emc4	6.44377e-08	1.20091	1.42879	0.231962	1
4294	Snx25	6.44215e-08	1.20073	1.42807	0.232079	1
5126	Dag1	6.43113e-08	1.19952	1.4232	0.232878	1
7797	Prickle1	6.42401e-08	1.19874	1.42004	0.233396	1
1628	Capza1	6.4198e-08	1.19827	1.41818	0.233703	1
4785	Thyn1	6.41807e-08	1.19808	1.41742	0.233828	1
8671	Atl2	6.41287e-08	1.19751	1.41512	0.234208	1
7189	Psmd6	6.41154e-08	1.19736	1.41454	0.234305	1
4533	Tradd	6.40938e-08	1.19712	1.41358	0.234462	1
3020	Mdfic	6.40382e-08	1.19651	1.41113	0.234869	1
6347	Psmc5	6.40252e-08	1.19637	1.41056	0.234964	1
5589	Atp2b1	6.3986e-08	1.19593	1.40883	0.235251	1
3575	Gsk3a	6.39229e-08	1.19524	1.40605	0.235712	1
817	Gca	6.38089e-08	1.19397	1.40104	0.236549	1
3536	Snrpd2	6.36985e-08	1.19275	1.3962	0.237361	1
8798	Sra1	6.36438e-08	1.19215	1.3938	0.237764	1
8051	Hacd2	6.35719e-08	1.19135	1.39066	0.238294	1
5041	Ctsh	6.35208e-08	1.19078	1.38842	0.238672	1
2788	Hcar2	6.351e-08	1.19066	1.38795	0.238752	1
8205	Tagap	6.34931e-08	1.19047	1.38721	0.238876	1
7240	Arhgef3	6.3481e-08	1.19034	1.38668	0.238966	1
3224	2310040G24Rik	6.34654e-08	1.19016	1.386	0.239082	1
3658	Psenen	6.34299e-08	1.18977	1.38445	0.239345	1
7368	Khnyn	6.33688e-08	1.18909	1.38179	0.239797	1
4575	Psmd7	6.33321e-08	1.18868	1.38019	0.24007	1
7733	Tob2	6.33219e-08	1.18856	1.37974	0.240146	1
9516	Prps1	6.3281e-08	1.18811	1.37796	0.240449	1
8329	Tmem8	6.3279e-08	1.18809	1.37787	0.240464	1
3502	Ube2m	6.32312e-08	1.18755	1.37579	0.24082	1
4354	Rex1bd	6.32223e-08	1.18745	1.3754	0.240886	1
7006	Dapk1	6.32181e-08	1.18741	1.37522	0.240917	1
8134	Atp5j	6.31812e-08	1.18699	1.37361	0.241192	1
740	Eng	6.31572e-08	1.18673	1.37257	0.241371	1
903	Phf21a	6.30797e-08	1.18586	1.36921	0.241948	1
7397	Dleu2	6.30172e-08	1.18516	1.36649	0.242415	1
3554	Tomm40	6.29553e-08	1.18447	1.36381	0.242878	1
3749	Rpl18	6.28865e-08	1.1837	1.36083	0.243393	1
4789	Zbtb44	6.28606e-08	1.18341	1.35971	0.243588	1
1172	Rbm12	6.27736e-08	1.18243	1.35595	0.244241	1
1546	Selenbp1	6.27642e-08	1.18232	1.35554	0.244311	1
3956	Rps13	6.2764e-08	1.18232	1.35553	0.244313	1
6188	Mrps23	6.26447e-08	1.18098	1.35039	0.245211	1
4428	Usp38	6.26299e-08	1.18081	1.34975	0.245322	1
2336	Aurkaip1	6.26177e-08	1.18068	1.34922	0.245414	1
3017	Bmt2	6.26114e-08	1.18061	1.34895	0.245462	1
6640	Dhrs7	6.25989e-08	1.18046	1.34841	0.245556	1
6676	Slc39a9	6.25776e-08	1.18022	1.34749	0.245717	1
4727	Slc36a4	6.25605e-08	1.18003	1.34676	0.245845	1
8995	Fibp	6.25416e-08	1.17982	1.34595	0.245988	1
1029	Blvra	6.24669e-08	1.17898	1.34273	0.246553	1
5692	Ormdl2	6.24621e-08	1.17892	1.34252	0.246589	1
3924	Mrpl17	6.24574e-08	1.17887	1.34232	0.246625	1
5143	Nckipsd	6.24523e-08	1.17881	1.3421	0.246663	1
40	Ptpn18	6.24012e-08	1.17824	1.33991	0.24705	1
5995	Eif4a1	6.23699e-08	1.17788	1.33856	0.247287	1
6521	Fam49a	6.23617e-08	1.17779	1.33821	0.247349	1
7768	Trmu	6.21493e-08	1.17539	1.32911	0.248963	1
1988	Tmem59	6.20924e-08	1.17474	1.32668	0.249397	1
6903	Ly86	6.20716e-08	1.17451	1.32579	0.249555	1
5336	Crybg1	6.19478e-08	1.1731	1.32051	0.2505	1
3872	Arrb1	6.18344e-08	1.17181	1.31568	0.251369	1
4595	Glg1	6.18267e-08	1.17172	1.31535	0.251428	1
9259	Mxi1	6.18072e-08	1.1715	1.31452	0.251578	1
9334	Cfp	6.17286e-08	1.17061	1.31118	0.252181	1
358	Tpr	6.16641e-08	1.16987	1.30844	0.252677	1
4434	Ndufb7	6.16499e-08	1.16971	1.30784	0.252786	1
2108	AU040320	6.15954e-08	1.16909	1.30553	0.253206	1
4141	Tollip	6.1558e-08	1.16866	1.30394	0.253494	1
3739	Snrnp70	6.15009e-08	1.16801	1.30152	0.253935	1
3780	Mcee	6.14802e-08	1.16777	1.30065	0.254094	1
5546	Prdm4	6.14752e-08	1.16771	1.30044	0.254133	1
5659	Stat6	6.14419e-08	1.16733	1.29903	0.25439	1
9410	Irak1	6.14116e-08	1.16698	1.29775	0.254625	1
9110	Mpeg1	6.13364e-08	1.16612	1.29457	0.255208	1
3923	Tpp1	6.12812e-08	1.16549	1.29224	0.255635	1
6442	Cant1	6.12781e-08	1.16546	1.29211	0.255659	1
8782	Hspa9	6.12478e-08	1.16511	1.29084	0.255894	1
1586	Lix1l	6.1172e-08	1.16424	1.28764	0.256483	1
1187	Samhd1	6.11543e-08	1.16403	1.2869	0.256621	1
4071	Tial1	6.11148e-08	1.16358	1.28523	0.256928	1
2810	Bri3bp	6.10835e-08	1.16322	1.28392	0.257172	1
6734	Sel1l	6.10814e-08	1.16319	1.28383	0.257188	1
2948	Aimp2	6.09549e-08	1.16174	1.27852	0.258175	1
3708	Josd2	6.09111e-08	1.16123	1.27668	0.258517	1
7942	Cebpd	6.09055e-08	1.16117	1.27645	0.258561	1
4145	Mrpl23	6.08738e-08	1.1608	1.27512	0.258809	1
3232	Gfpt1	6.08726e-08	1.16079	1.27507	0.258818	1
6371	Prkar1a	6.08392e-08	1.1604	1.27367	0.25908	1
6834	Zmynd11	6.08305e-08	1.1603	1.2733	0.259148	1
7096	Homer1	6.08054e-08	1.16001	1.27225	0.259344	1
2851	Pom121	6.07715e-08	1.15962	1.27084	0.25961	1
6438	Cyth1	6.07526e-08	1.1594	1.27005	0.259758	1
8926	Rbfa	6.07482e-08	1.15935	1.26986	0.259793	1
5000	Fam214a	6.06752e-08	1.15851	1.26681	0.260365	1
1723	H2afz	6.06727e-08	1.15848	1.26671	0.260385	1
7863	Pfdn5	6.06522e-08	1.15824	1.26585	0.260546	1
5534	Slc41a2	6.05623e-08	1.1572	1.2621	0.261254	1
1203	Top1	6.04897e-08	1.15636	1.25908	0.261826	1
9517	Tsc22d3	6.04591e-08	1.15601	1.2578	0.262067	1
1613	Nras	6.04118e-08	1.15546	1.25584	0.262441	1
7728	Ep300	6.03962e-08	1.15528	1.25519	0.262564	1
9547	Rps6ka3	6.03508e-08	1.15475	1.2533	0.262923	1
1080	Bmp2	6.01638e-08	1.15257	1.24555	0.264404	1
785	Zeb2	6.00516e-08	1.15126	1.24091	0.265296	1
1851	Dctn3	5.98987e-08	1.14948	1.23459	0.266516	1
8829	Tmed7	5.98754e-08	1.1492	1.23363	0.266702	1
5132	Usp19	5.98532e-08	1.14894	1.23272	0.266879	1
3622	Gmfg	5.98439e-08	1.14883	1.23234	0.266953	1
9496	Chm	5.983e-08	1.14867	1.23176	0.267064	1
9351	Ndufa1	5.98088e-08	1.14842	1.23089	0.267234	1
8818	Yipf5	5.97498e-08	1.14773	1.22846	0.267706	1
9243	Wbp1l	5.97329e-08	1.14753	1.22777	0.267841	1
6390	Atp5h	5.96595e-08	1.14667	1.22475	0.26843	1
5439	Pdxk	5.96021e-08	1.146	1.2224	0.268891	1
2921	Snx8	5.95594e-08	1.1455	1.22065	0.269234	1
1564	Ctss	5.95407e-08	1.14528	1.21988	0.269384	1
1399	Setd7	5.954e-08	1.14527	1.21985	0.26939	1
9251	Sh3pxd2a	5.94791e-08	1.14455	1.21736	0.26988	1
7078	Mef2c	5.94653e-08	1.14439	1.21679	0.269991	1
7393	Arl11	5.9446e-08	1.14416	1.216	0.270147	1
276	3110009E18Rik	5.93895e-08	1.1435	1.21369	0.270602	1
7282	Wapl	5.93812e-08	1.1434	1.21335	0.270669	1
4926	Myo9a	5.93383e-08	1.14289	1.2116	0.271016	1
4122	Ifitm6	5.93007e-08	1.14245	1.21007	0.271319	1
4227	Vdac3	5.92587e-08	1.14195	1.20835	0.271659	1
7714	Rpl3	5.92364e-08	1.14169	1.20744	0.271839	1
5651	Dctn2	5.92286e-08	1.1416	1.20713	0.271902	1
2998	Casd1	5.92235e-08	1.14154	1.20692	0.271943	1
8795	Pfdn1	5.92056e-08	1.14133	1.20619	0.272088	1
1523	Slc39a1	5.91679e-08	1.14088	1.20465	0.272394	1
5428	Ube2g2	5.90594e-08	1.1396	1.20024	0.273274	1
5694	Cd63	5.90377e-08	1.13934	1.19936	0.27345	1
4882	Rab39	5.90266e-08	1.13921	1.19891	0.27354	1
6700	Abcd4	5.90164e-08	1.13909	1.19849	0.273624	1
4748	Cdc37	5.90082e-08	1.13899	1.19816	0.27369	1
8345	Itpr3	5.88641e-08	1.13728	1.19232	0.274863	1
4736	Ubl5	5.88392e-08	1.13698	1.1913	0.275067	1
5006	Tmod3	5.87741e-08	1.13621	1.18867	0.275598	1
692	Urm1	5.87441e-08	1.13585	1.18746	0.275843	1
3028	Asz1	5.86409e-08	1.13462	1.18329	0.276687	1
6725	Sptlc2	5.86368e-08	1.13457	1.18312	0.276721	1
8070	Cox17	5.85694e-08	1.13377	1.18041	0.277273	1
7287	Tspan14	5.85557e-08	1.13361	1.17985	0.277386	1
1535	S100a8	5.84508e-08	1.13235	1.17563	0.278248	1
6881	Uqcrfs1	5.84059e-08	1.13182	1.17382	0.278617	1
6246	Mllt6	5.83966e-08	1.13171	1.17345	0.278693	1
1907	Rad23b	5.83732e-08	1.13143	1.17251	0.278886	1
9008	Fam89b	5.83585e-08	1.13125	1.17192	0.279008	1
213	Eif4e2	5.82985e-08	1.13053	1.16951	0.279502	1
4439	Ddx39	5.82981e-08	1.13053	1.16949	0.279505	1
7169	Ndufs4	5.82915e-08	1.13045	1.16923	0.27956	1
1180	2900097C17Rik	5.82454e-08	1.1299	1.16738	0.27994	1
4359	Isyna1	5.82205e-08	1.1296	1.16638	0.280146	1
3034	Ndufa5	5.81943e-08	1.12928	1.16533	0.280362	1
3913	Trim30a	5.81913e-08	1.12925	1.16521	0.280387	1
221	Arl4c	5.80651e-08	1.12773	1.16016	0.281431	1
8508	Rpp21	5.80253e-08	1.12725	1.15858	0.281761	1
4837	Kmt2a	5.79793e-08	1.1267	1.15674	0.282143	1
7623	Chrac1	5.79423e-08	1.12625	1.15526	0.28245	1
119	Trak2	5.78921e-08	1.12565	1.15326	0.282867	1
2711	Sppl3	5.77613e-08	1.12407	1.14806	0.283957	1
4530	Ciao2b	5.77254e-08	1.12364	1.14663	0.284255	1
13	Cops5	5.76395e-08	1.1226	1.14322	0.284973	1
2677	Ddx51	5.76272e-08	1.12245	1.14273	0.285076	1
3964	Gde1	5.76236e-08	1.12241	1.14259	0.285106	1
395	Cop1	5.76041e-08	1.12217	1.14181	0.285269	1
840	Ola1	5.75981e-08	1.1221	1.14158	0.285319	1
7077	Cetn3	5.74847e-08	1.12072	1.13709	0.286268	1
537	Kctd3	5.74753e-08	1.12061	1.13671	0.286348	1
4407	Sin3b	5.74381e-08	1.12016	1.13524	0.28666	1
6940	Ninj1	5.7352e-08	1.11911	1.13185	0.287382	1
2602	2022-09-11	5.73317e-08	1.11887	1.13104	0.287553	1
1412	Rnf13	5.73313e-08	1.11886	1.13103	0.287557	1
3789	Mef2a	5.73269e-08	1.11881	1.13085	0.287593	1
9278	Atrnl1	5.72935e-08	1.1184	1.12954	0.287874	1
4549	Nutf2	5.72614e-08	1.11801	1.12827	0.288145	1
5617	Cpsf6	5.72447e-08	1.11781	1.12761	0.288285	1
2076	Ndufs5	5.72326e-08	1.11766	1.12714	0.288387	1
2859	Gm40346	5.70913e-08	1.11594	1.12158	0.289579	1
5036	Mthfsl	5.6993e-08	1.11474	1.11772	0.29041	1
7257	Pbrm1	5.69866e-08	1.11466	1.11747	0.290464	1
7998	2510009E07Rik	5.68949e-08	1.11354	1.11387	0.291242	1
4165	Insr	5.68892e-08	1.11347	1.11365	0.29129	1
4550	Edc4	5.68746e-08	1.11329	1.11308	0.291414	1
1802	Wwp1	5.68583e-08	1.11309	1.11244	0.291551	1
4759	Tmed1	5.68333e-08	1.11279	1.11147	0.291764	1
1646	Ahcyl1	5.67886e-08	1.11224	1.10971	0.292144	1
9416	Taz	5.67885e-08	1.11224	1.10971	0.292144	1
1181	Epb41l1	5.67875e-08	1.11223	1.10967	0.292153	1
5905	Irgm2	5.67795e-08	1.11213	1.10936	0.292221	1
5838	9930111J21Rik1	5.67766e-08	1.11209	1.10925	0.292246	1
1622	Phtf1	5.67711e-08	1.11203	1.10903	0.292292	1
9195	Ubtd1	5.67554e-08	1.11183	1.10842	0.292426	1
8842	Csnk1g3	5.6684e-08	1.11096	1.10563	0.293034	1
7727	Rbx1	5.65554e-08	1.10938	1.10062	0.29413	1
1214	Tomm34	5.65278e-08	1.10904	1.09955	0.294366	1
9344	C330007P06Rik	5.64643e-08	1.10825	1.09708	0.294908	1
1340	Sirpb1c	5.63729e-08	1.10713	1.09353	0.295691	1
2992	Rfc3	5.63695e-08	1.10709	1.0934	0.295719	1
4392	Zfp709	5.63473e-08	1.10681	1.09253	0.29591	1
4444	Rfx1	5.62366e-08	1.10545	1.08825	0.29686	1
6536	Iah1	5.62258e-08	1.10531	1.08783	0.296953	1
153	Fn1	5.62241e-08	1.10529	1.08776	0.296967	1
4921	Arih1	5.6221e-08	1.10525	1.08764	0.296994	1
4422	Otud4	5.61568e-08	1.10446	1.08516	0.297546	1
3847	Tmem126a	5.61399e-08	1.10425	1.08451	0.297691	1
5671	Cnpy2	5.61051e-08	1.10382	1.08317	0.29799	1
6055	Tax1bp3	5.60799e-08	1.10351	1.08219	0.298208	1
1733	Pdlim5	5.60794e-08	1.1035	1.08217	0.298212	1
8544	Srf	5.60546e-08	1.10319	1.08122	0.298426	1
6348	Smarcd2	5.60393e-08	1.103	1.08062	0.298558	1
1532	S100a13	5.60045e-08	1.10257	1.07928	0.298858	1
1601	Notch2	5.59043e-08	1.10133	1.07542	0.299723	1
2241	Arhgef10l	5.58961e-08	1.10123	1.07511	0.299794	1
5628	Tmbim4	5.58188e-08	1.10026	1.07214	0.300463	1
8416	Rab11b	5.57689e-08	1.09964	1.07022	0.300896	1
1976	Jak1	5.57674e-08	1.09963	1.07016	0.300909	1
1324	Pcmtd2	5.56714e-08	1.09843	1.06648	0.301742	1
7082	Cox7c	5.55106e-08	1.09642	1.06033	0.30314	1
2541	N4bp2	5.54874e-08	1.09613	1.05945	0.303342	1
7720	Tnrc6b	5.5443e-08	1.09558	1.05775	0.303729	1
4924	Pkm	5.53224e-08	1.09407	1.05315	0.304782	1
162	Tmbim1	5.52929e-08	1.0937	1.05203	0.30504	1
5122	Ip6k1	5.52494e-08	1.09315	1.05037	0.305421	1
381	Acbd6	5.52269e-08	1.09287	1.04952	0.305618	1
3272	Frmd4b	5.5201e-08	1.09254	1.04853	0.305845	1
9471	Rps4x	5.51725e-08	1.09218	1.04746	0.306094	1
6673	Dcaf5	5.51426e-08	1.09181	1.04632	0.306356	1
4376	Myo9b	5.51408e-08	1.09179	1.04625	0.306372	1
9236	Cuedc2	5.50676e-08	1.09086	1.04347	0.307015	1
9013	Neat1	5.50499e-08	1.09064	1.0428	0.30717	1
1259	Ube2v1	5.4967e-08	1.0896	1.03967	0.307899	1
4232	Kat6a	5.49642e-08	1.08956	1.03956	0.307924	1
378	Ier5	5.49374e-08	1.08922	1.03855	0.30816	1
5813	Fbxw11	5.49145e-08	1.08893	1.03768	0.308362	1
9511	Morf4l2	5.49009e-08	1.08876	1.03716	0.308482	1
7050	Mrpl36	5.48956e-08	1.0887	1.03697	0.308528	1
2547	Atp8a1	5.48568e-08	1.08821	1.0355	0.30887	1
1769	Wls	5.48549e-08	1.08818	1.03543	0.308887	1
1508	Pmvk	5.479e-08	1.08736	1.03298	0.30946	1
6244	Socs7	5.47101e-08	1.08635	1.02997	0.310166	1
4844	Sidt2	5.46844e-08	1.08603	1.029	0.310393	1
1370	Ndufb5	5.46827e-08	1.086	1.02894	0.310408	1
8940	Cyb5a	5.46666e-08	1.0858	1.02833	0.31055	1
9337	Zfp182	5.46658e-08	1.08579	1.0283	0.310558	1
5072	Anapc13	5.46439e-08	1.08551	1.02748	0.310751	1
523	Aida	5.4623e-08	1.08525	1.02669	0.310936	1
9565	Trappc2	5.4604e-08	1.08501	1.02598	0.311105	1
89	Mfsd6	5.46008e-08	1.08497	1.02586	0.311133	1
6304	Ifi35	5.45816e-08	1.08472	1.02514	0.311303	1
3974	Uqcrc2	5.45621e-08	1.08448	1.0244	0.311477	1
5312	Rpf2	5.45106e-08	1.08382	1.02247	0.311933	1
6499	Rab10	5.44851e-08	1.0835	1.02152	0.31216	1
2212	Zfp46	5.44718e-08	1.08333	1.02102	0.312278	1
8365	Mapk14	5.44689e-08	1.08329	1.02091	0.312304	1
7379	Sap18	5.44577e-08	1.08315	1.02049	0.312403	1
1923	Snx30	5.44481e-08	1.08303	1.02013	0.312489	1
1105	Rin2	5.44288e-08	1.08278	1.01941	0.31266	1
2432	Preb	5.44168e-08	1.08263	1.01896	0.312766	1
406	Prdx6	5.44133e-08	1.08259	1.01882	0.312798	1
314	Mdm4	5.44038e-08	1.08246	1.01847	0.312883	1
3182	Tgoln1	5.4399e-08	1.0824	1.01829	0.312925	1
4189	Abhd13	5.43829e-08	1.0822	1.01769	0.313068	1
1096	Rrbp1	5.43801e-08	1.08216	1.01758	0.313093	1
4912	Csk	5.43006e-08	1.08115	1.01461	0.313801	1
9087	Tmem258	5.42814e-08	1.08091	1.01389	0.313972	1
1930	Pole3	5.42225e-08	1.08016	1.01169	0.314498	1
1530	Chtop	5.4164e-08	1.07941	1.00951	0.31502	1
674	Rxra	5.41317e-08	1.079	1.00831	0.315309	1
3016	Tmem168	5.40798e-08	1.07833	1.00638	0.315773	1
4387	Mvb12a	5.40789e-08	1.07832	1.00634	0.315781	1
7875	Hnrnpa1	5.40337e-08	1.07774	1.00466	0.316186	1
4991	Tcf12	5.40325e-08	1.07773	1.00461	0.316197	1
7307	Exoc5	5.39889e-08	1.07717	1.003	0.316587	1
7498	Stk24	5.39788e-08	1.07704	1.00262	0.316677	1
7677	Ift27	5.39776e-08	1.07702	1.00258	0.316688	1
5040	Tmed3	5.39763e-08	1.07701	1.00253	0.3167	1
3932	Rpl27a	5.39673e-08	1.07689	1.00219	0.316781	1
8919	Haus1	5.39174e-08	1.07625	1.00034	0.317229	1
6790	Traf3	5.38921e-08	1.07593	0.9994	0.317456	1
6797	Bag5	5.38653e-08	1.07558	0.998407	0.317696	1
6977	Prr7	5.38197e-08	1.075	0.996718	0.318106	1
9127	Zfand5	5.37423e-08	1.07401	0.993853	0.318802	1
5053	Atp1b3	5.3719e-08	1.0737	0.992989	0.319013	1
1801	Rmdn1	5.36939e-08	1.07338	0.992064	0.319238	1
6089	Abr	5.36884e-08	1.07331	0.99186	0.319288	1
5088	Wdr82	5.3686e-08	1.07328	0.991771	0.31931	1
3562	Plaur	5.36188e-08	1.07242	0.98929	0.319916	1
719	Fnbp1	5.36005e-08	1.07218	0.988615	0.320081	1
3976	Eef2k	5.35792e-08	1.0719	0.987828	0.320274	1
6524	Lpin1	5.35674e-08	1.07175	0.987396	0.32038	1
8294	Hagh	5.35437e-08	1.07145	0.986521	0.320594	1
9306	Timm17b	5.35392e-08	1.07139	0.986356	0.320635	1
4484	N4bp1	5.34015e-08	1.06961	0.981287	0.321881	1
6258	Stard3	5.33629e-08	1.06911	0.97987	0.322231	1
393	2810025M15Rik	5.33571e-08	1.06904	0.979659	0.322283	1
5756	Sec61g	5.33292e-08	1.06868	0.978632	0.322537	1
1430	Rsrc1	5.32641e-08	1.06783	0.976244	0.323128	1
4373	Rpl18a	5.32306e-08	1.0674	0.975019	0.323432	1
2824	Asl	5.32156e-08	1.0672	0.974467	0.323569	1
6889	Serpinb6a	5.3215e-08	1.0672	0.974444	0.323574	1
3141	Gars	5.32143e-08	1.06719	0.974419	0.323581	1
1339	Rbis	5.31795e-08	1.06674	0.973146	0.323897	1
8041	Tnk2	5.31121e-08	1.06586	0.970682	0.32451	1
2133	Khdrbs1	5.31075e-08	1.0658	0.970512	0.324553	1
5203	Rpl14	5.31034e-08	1.06575	0.970363	0.32459	1
2392	Fam126a	5.30268e-08	1.06475	0.967564	0.325289	1
6294	Tubg1	5.29872e-08	1.06424	0.966122	0.325649	1
325	Klhl12	5.29152e-08	1.0633	0.963497	0.326307	1
2114	Smim12	5.28115e-08	1.06195	0.959726	0.327256	1
2820	Sumf2	5.27844e-08	1.06159	0.958741	0.327504	1
9460	Pdzd11	5.27833e-08	1.06158	0.9587	0.327515	1
9571	Msl3	5.27443e-08	1.06107	0.957284	0.327872	1
423	Mpc2	5.27246e-08	1.06081	0.956569	0.328053	1
6118	Lgals9	5.26939e-08	1.06041	0.955456	0.328334	1
7651	Cyc1	5.26506e-08	1.05984	0.953887	0.328732	1
5062	Pik3cb	5.26006e-08	1.05919	0.952074	0.329192	1
7167	Snx18	5.25993e-08	1.05917	0.952027	0.329204	1
2172	Nudc	5.25802e-08	1.05892	0.951338	0.329379	1
5568	Tmpo	5.25614e-08	1.05867	0.950655	0.329553	1
4133	Rplp2	5.25217e-08	1.05815	0.949219	0.329918	1
6781	Ppp2r5c	5.25052e-08	1.05794	0.948625	0.33007	1
7272	Timm23	5.24776e-08	1.05757	0.947625	0.330325	1
4574	Wwp2	5.24346e-08	1.05701	0.946076	0.33072	1
8695	Prkce	5.24154e-08	1.05676	0.94538	0.330898	1
7215	Chchd1	5.24113e-08	1.0567	0.945233	0.330936	1
6063	Sgsm2	5.23922e-08	1.05645	0.944545	0.331112	1
8576	Kat2b	5.23749e-08	1.05623	0.943921	0.331272	1
2204	Fuca1	5.23484e-08	1.05588	0.942967	0.331516	1
2888	Pilrb2	5.23361e-08	1.05572	0.942525	0.331629	1
4390	Colgalt1	5.23191e-08	1.05549	0.941911	0.331787	1
6792	Tnfaip2	5.22954e-08	1.05518	0.941058	0.332006	1
3212	Rab11fip5	5.22719e-08	1.05487	0.940212	0.332223	1
3299	Jagn1	5.21931e-08	1.05383	0.937381	0.332952	1
766	Rbm18	5.2168e-08	1.0535	0.936478	0.333185	1
7955	Snap29	5.21487e-08	1.05325	0.935786	0.333364	1
9541	Nbdy	5.207e-08	1.05221	0.932964	0.334094	1
2981	Hmgb1	5.20484e-08	1.05192	0.93219	0.334294	1
2566	Tmem165	5.20243e-08	1.0516	0.931326	0.334519	1
5529	1190007I07Rik	5.19975e-08	1.05125	0.930368	0.334767	1
6933	Kdm1b	5.19697e-08	1.05088	0.929372	0.335026	1
935	Eif3m	5.19446e-08	1.05055	0.928474	0.33526	1
485	Fh1	5.19357e-08	1.05043	0.928159	0.335342	1
6489	Csnk1d	5.19312e-08	1.05037	0.927997	0.335384	1
6596	Srp54a	5.19214e-08	1.05024	0.927645	0.335476	1
7956	Crkl	5.19118e-08	1.05011	0.927304	0.335564	1
2317	Lrrc47	5.19089e-08	1.05007	0.927199	0.335592	1
2096	Lsm10	5.18954e-08	1.0499	0.926716	0.335718	1
8438	H2-DMa	5.18576e-08	1.0494	0.925369	0.336069	1
5431	Pfkl	5.18268e-08	1.04899	0.92427	0.336356	1
6187	Vezf1	5.18053e-08	1.0487	0.923503	0.336557	1
1584	Txnip	5.1794e-08	1.04855	0.923098	0.336663	1
7453	Tpt1	5.17535e-08	1.04801	0.921656	0.33704	1
1591	Polr3c	5.17281e-08	1.04768	0.920751	0.337278	1
1239	Trp53rka	5.17225e-08	1.0476	0.920552	0.33733	1
5624	Cand1	5.16445e-08	1.04656	0.917777	0.338059	1
6716	Ift43	5.151e-08	1.04477	0.913003	0.339319	1
467	Pex19	5.15065e-08	1.04472	0.912879	0.339352	1
5458	Cnn2	5.1463e-08	1.04414	0.911339	0.339759	1
7735	Aco2	5.14597e-08	1.0441	0.911221	0.339791	1
6599	Psma6	5.13971e-08	1.04326	0.909008	0.340378	1
1444	Etfdh	5.13901e-08	1.04317	0.908758	0.340444	1
3380	Mrpl51	5.13881e-08	1.04314	0.908687	0.340463	1
5619	Slc35e3	5.13864e-08	1.04312	0.908626	0.340479	1
1195	Tgm2	5.1383e-08	1.04308	0.908508	0.340511	1
7708	Sun2	5.1343e-08	1.04254	0.907094	0.340887	1
2281	Exosc10	5.13177e-08	1.0422	0.906199	0.341125	1
4851	Nxpe2	5.13066e-08	1.04205	0.905808	0.341229	1
7525	Lmbrd2	5.12954e-08	1.0419	0.905413	0.341334	1
2819	Cct6a	5.12759e-08	1.04164	0.904722	0.341519	1
3761	Ldha	5.12586e-08	1.04141	0.904114	0.341681	1
8553	2310039H08Rik	5.12299e-08	1.04103	0.903101	0.341951	1
4911	Ulk3	5.1121e-08	1.03956	0.899265	0.342979	1
2853	Ccl24	5.11193e-08	1.03954	0.899207	0.342994	1
4478	4921524J17Rik	5.10782e-08	1.03899	0.897762	0.343382	1
3660	Igflr1	5.10638e-08	1.0388	0.897255	0.343519	1
6299	Becn1	5.10466e-08	1.03856	0.89665	0.343682	1
2886	Pilra	5.1018e-08	1.03818	0.895645	0.343952	1
3821	Sec11a	5.10036e-08	1.03799	0.895139	0.344088	1
6354	Milr1	5.10024e-08	1.03797	0.895099	0.344099	1
4934	Fem1b	5.09699e-08	1.03753	0.893958	0.344407	1
6333	Nsf	5.094e-08	1.03713	0.89291	0.34469	1
4437	Gipc1	5.0864e-08	1.03611	0.890246	0.345411	1
4650	Cdt1	5.08496e-08	1.03591	0.889744	0.345547	1
4029	Mvp	5.08116e-08	1.0354	0.888415	0.345907	1
4993	Rfx7	5.08041e-08	1.0353	0.88815	0.345979	1
5493	Oaz1	5.07774e-08	1.03494	0.88722	0.346232	1
2835	Ncf1	5.07597e-08	1.0347	0.886598	0.346401	1
4943	Rpl4	5.07003e-08	1.0339	0.884527	0.346965	1
7413	Ccdc25	5.06771e-08	1.03358	0.883715	0.347186	1
3517	Tmem160	5.06675e-08	1.03345	0.883381	0.347277	1
385	Tor1aip1	5.06259e-08	1.03289	0.881933	0.347673	1
8824	Dcp2	5.05013e-08	1.0312	0.877594	0.348861	1
535	Rrp15	5.04341e-08	1.03029	0.875262	0.349503	1
6248	Psmb3	5.04175e-08	1.03006	0.874687	0.349661	1
4940	Aagab	5.04061e-08	1.02991	0.874292	0.34977	1
1855	Vcp	5.03788e-08	1.02953	0.873344	0.350031	1
9117	Gm32026	5.03763e-08	1.0295	0.873257	0.350055	1
7244	Selenok	5.03742e-08	1.02947	0.873185	0.350075	1
5941	Map2k3	5.03658e-08	1.02936	0.872893	0.350156	1
7619	Sla	5.03327e-08	1.02891	0.871745	0.350473	1
9457	Efnb1	5.02408e-08	1.02766	0.868566	0.351353	1
4975	Tln2	5.02347e-08	1.02757	0.868354	0.351411	1
6680	Synj2bp	5.023e-08	1.02751	0.868193	0.351456	1
5520	Gna15	5.02281e-08	1.02748	0.868126	0.351475	1
4143	Ctsd	5.02241e-08	1.02743	0.867988	0.351513	1
333	Timm17a	5.01432e-08	1.02632	0.865194	0.352289	1
3664	Rbm42	5.01412e-08	1.0263	0.865125	0.352309	1
5944	Aldh3a2	5.01047e-08	1.0258	0.863867	0.352659	1
3758	Saa3	5.01023e-08	1.02577	0.863785	0.352682	1
6658	Max	5.01001e-08	1.02574	0.863708	0.352703	1
8305	Clcn7	5.00747e-08	1.02539	0.862833	0.352947	1
5663	Naca	5.0066e-08	1.02527	0.862533	0.353031	1
3203	Dguok	5.00481e-08	1.02502	0.861917	0.353203	1
2543	Rbm47	5.00209e-08	1.02465	0.860979	0.353465	1
928	Caprin1	5.00151e-08	1.02457	0.860779	0.353521	1
4248	Lsm1	4.9969e-08	1.02394	0.859192	0.353965	1
2376	Ptpn12	4.99664e-08	1.02391	0.859103	0.35399	1
8568	Trem2	4.98959e-08	1.02294	0.856679	0.35467	1
6450	Slc26a11	4.98866e-08	1.02281	0.85636	0.354759	1
6703	Arel1	4.98416e-08	1.02219	0.854818	0.355193	1
3665	Tmem147	4.98213e-08	1.02192	0.854121	0.355389	1
5291	Arhgap18	4.98016e-08	1.02164	0.853444	0.35558	1
9286	Eif3a	4.97989e-08	1.02161	0.853354	0.355605	1
3816	Fes	4.97982e-08	1.0216	0.853329	0.355612	1
886	Ptpmt1	4.97746e-08	1.02127	0.852522	0.35584	1
469	Pea15a	4.97666e-08	1.02116	0.852248	0.355917	1
1404	Proser1	4.97384e-08	1.02078	0.851283	0.35619	1
8092	Retnla	4.97296e-08	1.02066	0.85098	0.356275	1
2896	Cnpy4	4.97291e-08	1.02065	0.850963	0.35628	1
4024	Taok2	4.97253e-08	1.0206	0.850834	0.356316	1
8088	Slc35a5	4.97195e-08	1.02052	0.850635	0.356373	1
8215	Igf2r	4.96981e-08	1.02022	0.849902	0.35658	1
3385	Tnfrsf1a	4.96199e-08	1.01914	0.847229	0.357337	1
2534	Rpl9	4.95972e-08	1.01883	0.846454	0.357557	1
1132	Rbck1	4.95876e-08	1.0187	0.846128	0.35765	1
3772	Nipa2	4.95497e-08	1.01818	0.844836	0.358017	1
5778	Cct4	4.95439e-08	1.0181	0.844638	0.358074	1
411	Prrc2c	4.95286e-08	1.01789	0.844116	0.358222	1
4898	Imp3	4.95235e-08	1.01782	0.843941	0.358272	1
9567	Tmsb4x	4.95157e-08	1.01771	0.843675	0.358348	1
175	Zfand2b	4.95024e-08	1.01752	0.843221	0.358477	1
7295	Gm1821	4.94918e-08	1.01738	0.842861	0.35858	1
3959	Rps15a	4.94711e-08	1.01709	0.842154	0.358781	1
4454	Trmt1	4.94487e-08	1.01678	0.841393	0.358999	1
2242	Rcc2	4.94034e-08	1.01616	0.839853	0.359439	1
8302	Cramp1l	4.93399e-08	1.01528	0.837696	0.360056	1
3799	Mrps11	4.93371e-08	1.01524	0.8376	0.360084	1
524	Mia3	4.93249e-08	1.01507	0.837187	0.360202	1
737	Dpm2	4.93012e-08	1.01474	0.83638	0.360434	1
16	Ncoa2	4.9296e-08	1.01467	0.836204	0.360485	1
2313	Kcnab2	4.92501e-08	1.01403	0.834648	0.360932	1
8077	Zbtb20	4.92346e-08	1.01382	0.834123	0.361083	1
6107	2610507B11Rik	4.92298e-08	1.01375	0.833962	0.361129	1
959	Gm13986	4.92253e-08	1.01369	0.83381	0.361173	1
3885	Relt	4.92093e-08	1.01347	0.833268	0.361329	1
4140	Ap2a2	4.91928e-08	1.01324	0.832709	0.36149	1
7622	Peg13	4.91792e-08	1.01305	0.832247	0.361624	1
6318	Ubtf	4.91334e-08	1.01241	0.830697	0.362071	1
2476	Mfsd10	4.91213e-08	1.01224	0.830288	0.362189	1
5060	Mrps22	4.91145e-08	1.01215	0.830057	0.362256	1
56	Coa5	4.90974e-08	1.01191	0.829482	0.362422	1
9354	LOC115489130	4.90968e-08	1.0119	0.82946	0.362429	1
1951	Rps6	4.90831e-08	1.01171	0.828996	0.362563	1
1393	D3Ertd751e	4.90814e-08	1.01169	0.828941	0.362579	1
9347	2022-09-06	4.90732e-08	1.01157	0.828664	0.362659	1
1809	Fbxl4	4.90055e-08	1.01063	0.826379	0.363322	1
8983	Brms1	4.89841e-08	1.01033	0.825657	0.363531	1
6506	Itsn2	4.89733e-08	1.01018	0.825292	0.363637	1
9433	Pls3	4.89341e-08	1.00964	0.823972	0.364021	1
6004	Acap1	4.89318e-08	1.0096	0.823894	0.364044	1
8569	Nfya	4.89109e-08	1.00931	0.823191	0.364249	1
4660	Rpl13	4.88576e-08	1.00857	0.821397	0.364772	1
3124	Tra2a	4.8852e-08	1.00849	0.821211	0.364826	1
415	Sell	4.88197e-08	1.00804	0.820125	0.365144	1
673	Wdr5	4.87947e-08	1.00769	0.819284	0.36539	1
1552	Vps72	4.87753e-08	1.00742	0.818633	0.36558	1
8977	Ccs	4.87661e-08	1.00729	0.818323	0.365671	1
4822	C2cd2l	4.87414e-08	1.00694	0.817496	0.365913	1
2086	1110065P20Rik	4.871e-08	1.0065	0.816443	0.366222	1
7005	Tut7	4.85988e-08	1.00494	0.81272	0.367317	1
825	Gorasp2	4.85931e-08	1.00487	0.81253	0.367373	1
6273	Eif1	4.85927e-08	1.00486	0.812515	0.367378	1
4842	Rnf214	4.8532e-08	1.00401	0.810487	0.367976	1
3013	Ndufa4	4.8517e-08	1.0038	0.809985	0.368125	1
1692	1810037I17Rik	4.85156e-08	1.00378	0.809939	0.368138	1
1364	Pik3ca	4.85052e-08	1.00363	0.809592	0.368241	1
8274	Tbc1d24	4.84413e-08	1.00273	0.807461	0.368872	1
6988	Pcbd2	4.84345e-08	1.00264	0.807233	0.36894	1
6337	Itgb3	4.83705e-08	1.00174	0.805103	0.369572	1
6711	Tmed10	4.83455e-08	1.00138	0.804268	0.36982	1
8106	Senp7	4.83244e-08	1.00108	0.803566	0.370029	1
3025	Capza2	4.83238e-08	1.00108	0.803546	0.370035	1
6203	LOC108167922	4.83048e-08	1.00081	0.802915	0.370223	1
1346	Cp	4.82709e-08	1.00033	0.80179	0.370559	1
7858	Zfp740	4.8227e-08	0.99971	0.800331	0.370994	1
6724	Ahsa1	4.81761e-08	0.99899	0.798643	0.371499	1
1984	Ssbp3	4.81622e-08	0.998793	0.798181	0.371638	1
4832	Bcl9l	4.8152e-08	0.99865	0.797845	0.371738	1
1857	Stoml2	4.81213e-08	0.998216	0.796829	0.372043	1
3153	Smarcad1	4.81142e-08	0.998115	0.796593	0.372114	1
664	Surf1	4.81115e-08	0.998076	0.796501	0.372141	1
3427	Mgst1	4.80941e-08	0.99783	0.795926	0.372314	1
3633	Map4k1	4.80736e-08	0.997539	0.795247	0.372518	1
2956	Smurf1	4.80499e-08	0.997205	0.794466	0.372753	1
3412	Lrp6	4.80394e-08	0.997055	0.794117	0.372858	1
2179	Hmgn2	4.79591e-08	0.995917	0.791466	0.373657	1
7058	Sdha	4.79226e-08	0.995397	0.790259	0.374022	1
4010	Apobr	4.79217e-08	0.995385	0.79023	0.37403	1
4448	D8Ertd738e	4.78933e-08	0.994982	0.789295	0.374313	1
6041	Txndc17	4.78667e-08	0.994603	0.788417	0.374579	1
4474	Wdr83os	4.78407e-08	0.994234	0.787562	0.374838	1
7218	Camk2g	4.77876e-08	0.993477	0.785813	0.375369	1
3740	Ruvbl2	4.7712e-08	0.9924	0.783329	0.376125	1
6264	Msl1	4.76783e-08	0.99192	0.782225	0.376462	1
4063	Bckdk	4.76643e-08	0.991719	0.781763	0.376603	1
300	Ikbke	4.75401e-08	0.989945	0.777694	0.377847	1
7142	Erbin	4.75232e-08	0.989703	0.777142	0.378017	1
8659	Fez2	4.74956e-08	0.989308	0.776239	0.378294	1
5447	Polrmt	4.74877e-08	0.989195	0.775982	0.378373	1
5201	Gm34159	4.74716e-08	0.988964	0.775454	0.378535	1
4605	Terf2ip	4.74097e-08	0.988078	0.773435	0.379157	1
2641	Lrrc8b	4.73641e-08	0.987424	0.771949	0.379615	1
6820	Sp4	4.73567e-08	0.987318	0.771707	0.379689	1
2332	Ssu72	4.73491e-08	0.987208	0.771458	0.379766	1
7763	5031439G07Rik	4.72998e-08	0.986501	0.769854	0.380262	1
2451	Fosl2	4.72761e-08	0.98616	0.769082	0.380501	1
8299	Nme3	4.72709e-08	0.986085	0.768914	0.380553	1
3407	Magohb	4.7228e-08	0.985468	0.767519	0.380986	1
8220	Sod2	4.72182e-08	0.985326	0.767198	0.381085	1
255	Pign	4.7185e-08	0.984849	0.76612	0.38142	1
780	Scai	4.71777e-08	0.984743	0.765882	0.381494	1
3719	Pnkp	4.71766e-08	0.984728	0.765847	0.381505	1
7117	Btf3	4.71546e-08	0.984411	0.765134	0.381727	1
7605	Ndufb9	4.71388e-08	0.984184	0.764622	0.381886	1
8728	Snrpd1	4.71324e-08	0.984091	0.764412	0.381951	1
2957	Arpc1a	4.71052e-08	0.983699	0.763532	0.382226	1
2253	Fblim1	4.70782e-08	0.98331	0.762657	0.382498	1
3700	Etfb	4.70494e-08	0.982894	0.761724	0.38279	1
1129	Srxn1	4.70383e-08	0.982734	0.761365	0.382902	1
2876	Pop7	4.7007e-08	0.982283	0.760353	0.383218	1
2067	Zmpste24	4.69972e-08	0.98214	0.760034	0.383318	1
1878	Exosc3	4.69822e-08	0.981924	0.75955	0.38347	1
5848	Sqstm1	4.69753e-08	0.981824	0.759326	0.38354	1
1643	Lamtor5	4.69715e-08	0.981769	0.759204	0.383578	1
126	Fam117b	4.69695e-08	0.98174	0.759138	0.383598	1
7439	Xpo7	4.69588e-08	0.981585	0.758792	0.383707	1
7859	Itgb7	4.6955e-08	0.981531	0.758671	0.383745	1
1524	Crtc2	4.6947e-08	0.981415	0.758413	0.383826	1
3953	Psma1	4.6881e-08	0.98046	0.756281	0.384495	1
2870	Znhit1	4.68725e-08	0.980337	0.756008	0.384581	1
1220	Pigt	4.68625e-08	0.980193	0.755685	0.384682	1
6406	Galk1	4.6858e-08	0.980126	0.755538	0.384729	1
123	Sumo1	4.67854e-08	0.979075	0.753201	0.385465	1
5490	Dot1l	4.67678e-08	0.978819	0.752632	0.385644	1
6513	Hs1bp3	4.66482e-08	0.977082	0.748789	0.38686	1
4956	Spg21	4.66092e-08	0.976514	0.747537	0.387257	1
446	Ndufs2	4.6587e-08	0.976192	0.746826	0.387483	1
7717	Mief1	4.65536e-08	0.975705	0.745754	0.387824	1
88	Nab1	4.65343e-08	0.975424	0.745137	0.38802	1
2659	Pcgf3	4.65288e-08	0.975344	0.744961	0.388076	1
9462	Foxo4	4.65267e-08	0.975313	0.744893	0.388098	1
9220	Sfxn3	4.65093e-08	0.97506	0.744338	0.388275	1
8357	Anks1	4.65048e-08	0.974994	0.744194	0.388321	1
6171	Rnft1	4.65023e-08	0.974957	0.744111	0.388347	1
2520	Rbpj	4.64944e-08	0.974842	0.743859	0.388427	1
7358	Nedd8	4.64799e-08	0.974631	0.743396	0.388575	1
4500	Ogfod1	4.64331e-08	0.973947	0.741898	0.389054	1
3487	Epn1	4.64258e-08	0.973841	0.741666	0.389128	1
6211	Mrpl27	4.6405e-08	0.973538	0.741003	0.38934	1
8992	Drap1	4.63767e-08	0.973124	0.740098	0.389629	1
7296	Cnih1	4.63421e-08	0.972618	0.738994	0.389983	1
44	Uggt1	4.63159e-08	0.972235	0.73816	0.390251	1
1020	Galk2	4.62952e-08	0.971931	0.737498	0.390464	1
5306	Marcks	4.62268e-08	0.97093	0.735322	0.391164	1
2583	Utp3	4.62265e-08	0.970925	0.735312	0.391167	1
6472	Arhgdia	4.61941e-08	0.970451	0.734283	0.391499	1
5600	Osbpl8	4.61827e-08	0.970283	0.73392	0.391616	1
7443	Rb1	4.61679e-08	0.970065	0.733448	0.391768	1
8740	Ss18	4.61583e-08	0.969924	0.733142	0.391867	1
8208	Mpc1	4.61386e-08	0.969636	0.732518	0.392068	1
8315	Fam173a	4.6088e-08	0.968893	0.730913	0.392587	1
6548	Eipr1	4.60551e-08	0.968408	0.729868	0.392926	1
5508	Mrpl54	4.59939e-08	0.967509	0.727932	0.393554	1
6632	Psma3	4.5989e-08	0.967436	0.727775	0.393605	1
4230	Ikbkb	4.59438e-08	0.96677	0.726345	0.39407	1
7235	Dennd6a	4.59308e-08	0.966579	0.725934	0.394204	1
1347	Hps3	4.59214e-08	0.966441	0.725638	0.394301	1
994	Ccndbp1	4.59171e-08	0.966377	0.725501	0.394345	1
8029	Senp5	4.59044e-08	0.96619	0.725101	0.394476	1
2167	Ahdc1	4.58965e-08	0.966073	0.72485	0.394558	1
374	Dhx9	4.58817e-08	0.965854	0.724382	0.39471	1
1407	Exosc8	4.58649e-08	0.965607	0.723853	0.394883	1
5141	Prkar2a	4.58633e-08	0.965584	0.723803	0.394899	1
7221	Adk	4.57572e-08	0.964016	0.720457	0.395994	1
8597	Rpl36	4.57185e-08	0.963444	0.719241	0.396393	1
765	Ndufa8	4.56878e-08	0.962988	0.718272	0.396711	1
861	Itprid2	4.56771e-08	0.962831	0.717938	0.396821	1
3098	Clec5a	4.56542e-08	0.962491	0.717218	0.397058	1
105	1700066M21Rik	4.56243e-08	0.962048	0.716279	0.397367	1
7862	Espl1	4.55971e-08	0.961644	0.715424	0.397649	1
9063	Wdr74	4.55798e-08	0.961389	0.714883	0.397827	1
9226	Oga	4.55376e-08	0.960761	0.713558	0.398265	1
975	Chp1	4.54773e-08	0.959865	0.711669	0.39889	1
2738	Med13l	4.54665e-08	0.959705	0.711331	0.399002	1
8141	Bach1	4.54192e-08	0.959002	0.709854	0.399492	1
5103	Manf	4.53703e-08	0.958273	0.708325	0.400001	1
7137	Mrps36	4.53566e-08	0.958069	0.707898	0.400142	1
1511	Ube2q1	4.5313e-08	0.957419	0.706537	0.400596	1
8002	Tra2b	4.53083e-08	0.957349	0.706392	0.400644	1
7518	Lifr	4.52965e-08	0.957173	0.706023	0.400767	1
6226	Snf8	4.52857e-08	0.957012	0.705687	0.400879	1
8723	Colec12	4.52708e-08	0.956789	0.705221	0.401035	1
4458	Gadd45gip1	4.52621e-08	0.95666	0.704951	0.401125	1
5406	Gucd1	4.52602e-08	0.956631	0.704891	0.401145	1
2878	Gnb2	4.5254e-08	0.956538	0.704698	0.40121	1
32	Lmbrd1	4.52318e-08	0.956207	0.704008	0.40144	1
3097	Ssbp1	4.51351e-08	0.954761	0.701	0.402448	1
3615	Supt5	4.51146e-08	0.954454	0.700364	0.402661	1
6839	Ero1lb	4.51138e-08	0.954443	0.700339	0.40267	1
7574	Atp6v1c1	4.51091e-08	0.954372	0.700192	0.402719	1
851	Agps	4.50395e-08	0.953329	0.698034	0.403445	1
6018	Alox15	4.50262e-08	0.95313	0.697622	0.403584	1
3858	Ndufc2	4.49547e-08	0.952057	0.695408	0.404331	1
2036	Eif2b3	4.49441e-08	0.951898	0.69508	0.404442	1
55	Inpp4a	4.49354e-08	0.951767	0.694811	0.404533	1
1830	C9orf72	4.49274e-08	0.951647	0.694564	0.404616	1
195	Agfg1	4.49109e-08	0.951399	0.694053	0.404789	1
1716	Tet2	4.49104e-08	0.951392	0.69404	0.404794	1
1758	Usp33	4.49018e-08	0.951262	0.693771	0.404885	1
5446	Bsg	4.48468e-08	0.950436	0.692075	0.405459	1
6045	Gm40194	4.47914e-08	0.9496	0.690364	0.406041	1
1498	Dpm3	4.47459e-08	0.948915	0.688963	0.406517	1
2848	Bcl7b	4.47269e-08	0.948629	0.688379	0.406716	1
5584	Mrpl42	4.46756e-08	0.947855	0.686801	0.407255	1
5892	Atox1	4.46208e-08	0.947027	0.685118	0.40783	1
2119	S100pbp	4.4593e-08	0.946606	0.684262	0.408123	1
364	Rnf2	4.45753e-08	0.946338	0.68372	0.408309	1
1663	Fam102b	4.45742e-08	0.946321	0.683685	0.408321	1
2236	Mrto4	4.45621e-08	0.946138	0.683313	0.408448	1
7411	Zfp395	4.45404e-08	0.94581	0.682649	0.408676	1
8293	Msrb1	4.45376e-08	0.945768	0.682563	0.408705	1
7203	Rtraf	4.45354e-08	0.945735	0.682497	0.408728	1
8464	Neu1	4.45193e-08	0.945491	0.682004	0.408897	1
4709	Birc3	4.44956e-08	0.945132	0.681277	0.409147	1
5262	Adgrg6	4.44845e-08	0.944964	0.680938	0.409264	1
3852	Prcp	4.44775e-08	0.944857	0.680722	0.409338	1
3912	Trim30c	4.44658e-08	0.944679	0.680363	0.409462	1
3806	Anpep	4.43679e-08	0.943194	0.677372	0.410493	1
9090	Cpsf7	4.42728e-08	0.941749	0.674473	0.411497	1
8020	Atp13a3	4.42721e-08	0.941738	0.674451	0.411504	1
4868	Sik2	4.42604e-08	0.94156	0.674094	0.411628	1
1397	LOC108168868	4.42413e-08	0.941268	0.673511	0.41183	1
5574	Snrpf	4.42207e-08	0.940956	0.672886	0.412047	1
3474	Hspbp1	4.42015e-08	0.940663	0.672302	0.41225	1
3728	Rras	4.41747e-08	0.940254	0.671485	0.412534	1
2009	Eps15	4.41252e-08	0.939499	0.669981	0.413058	1
1374	Atp11b	4.41047e-08	0.939185	0.669358	0.413276	1
2817	Nipsnap2	4.40491e-08	0.938336	0.667672	0.413864	1
5121	Inka1	4.40262e-08	0.937986	0.666977	0.414108	1
1702	Gar1	4.40127e-08	0.93778	0.666569	0.41425	1
2972	Gtf3a	4.39453e-08	0.936748	0.664529	0.414965	1
519	Fbxo28	4.39144e-08	0.936275	0.663597	0.415293	1
7317	Pnp	4.3885e-08	0.935824	0.662708	0.415606	1
8908	Mbd1	4.38492e-08	0.935275	0.661628	0.415986	1
2118	Rnf19b	4.37876e-08	0.934329	0.659769	0.416642	1
8154	Tmem50b	4.37798e-08	0.934209	0.659534	0.416724	1
2128	Tmem234	4.37558e-08	0.933841	0.658812	0.41698	1
7024	Mfsd14b	4.37181e-08	0.93326	0.657676	0.417382	1
3428	Aebp2	4.37001e-08	0.932983	0.657133	0.417574	1
9414	Rpl10	4.36306e-08	0.931913	0.655047	0.418314	1
9011	Scyl1	4.36282e-08	0.931876	0.654974	0.41834	1
1776	Impad1	4.36028e-08	0.931484	0.654211	0.418611	1
2748	Oas1g	4.35966e-08	0.931389	0.654027	0.418677	1
3194	Mrpl53	4.35175e-08	0.930168	0.651655	0.419521	1
9073	Ubxn1	4.34817e-08	0.929615	0.650584	0.419904	1
5081	Dnajc13	4.34686e-08	0.929411	0.65019	0.420045	1
8885	Lman1	4.34557e-08	0.929212	0.649805	0.420182	1
5885	Hint1	4.34548e-08	0.929198	0.649777	0.420192	1
5043	Tbc1d2b	4.34285e-08	0.928792	0.648993	0.420473	1
5249	Rab32	4.34075e-08	0.928466	0.648364	0.420698	1
491	Zbtb18	4.33978e-08	0.928317	0.648075	0.420802	1
6157	Aatf	4.33713e-08	0.927906	0.647283	0.421086	1
8216	Mrpl18	4.33367e-08	0.92737	0.646252	0.421456	1
7577	Lrp12	4.33353e-08	0.927348	0.646209	0.421471	1
8124	Gbe1	4.33174e-08	0.927071	0.645676	0.421663	1
8887	Chmp1b	4.33153e-08	0.927038	0.645613	0.421685	1
1257	Rnf114	4.33132e-08	0.927005	0.64555	0.421708	1
3587	Tgfb1	4.32866e-08	0.926592	0.644757	0.421993	1
7325	Rab2b	4.32611e-08	0.926197	0.643999	0.422266	1
5021	Hmgn3	4.32557e-08	0.926113	0.643837	0.422325	1
5307	Fyn	4.32416e-08	0.925894	0.643418	0.422476	1
883	Mtch2	4.3239e-08	0.925853	0.64334	0.422504	1
8122	Cggbp1	4.32378e-08	0.925834	0.643304	0.422517	1
5973	Stx8	4.32136e-08	0.925458	0.642583	0.422777	1
7800	Twf1	4.31828e-08	0.924979	0.641668	0.423107	1
6328	Hexim1	4.31601e-08	0.924626	0.640994	0.423351	1
1224	Acot8	4.31551e-08	0.924549	0.640846	0.423405	1
1712	Aimp1	4.3109e-08	0.923831	0.639478	0.4239	1
6082	Ywhae	4.31031e-08	0.923738	0.639301	0.423964	1
7386	Phf11d	4.30869e-08	0.923488	0.638824	0.424137	1
390	Fam20b	4.30787e-08	0.92336	0.63858	0.424225	1
4657	Ankrd11	4.30286e-08	0.922577	0.637094	0.424765	1
8859	LOC115488935	4.29689e-08	0.921646	0.635327	0.425408	1
3935	Dennd5a	4.29655e-08	0.921592	0.635226	0.425445	1
6987	Txndc15	4.29635e-08	0.921562	0.635168	0.425466	1
2374	Rsbn1l	4.2952e-08	0.921382	0.634829	0.42559	1
3671	Hpn	4.29153e-08	0.920809	0.633745	0.425985	1
3531	Sympk	4.28987e-08	0.920548	0.633252	0.426165	1
6626	Map4k5	4.28952e-08	0.920494	0.633151	0.426202	1
3631	Actn4	4.28115e-08	0.919184	0.630683	0.427105	1
540	Angel2	4.27806e-08	0.918699	0.629771	0.427439	1
5986	Trappc1	4.27629e-08	0.918422	0.629251	0.42763	1
770	Rc3h2	4.27564e-08	0.91832	0.629061	0.4277	1
2452	Ppp1cb	4.27453e-08	0.918145	0.628732	0.427821	1
4039	Dctpp1	4.27266e-08	0.917853	0.628184	0.428022	1
4587	Sf3b3	4.26937e-08	0.917336	0.627216	0.428378	1
5068	Pccb	4.26907e-08	0.917288	0.627128	0.428411	1
3750	Cyth2	4.26778e-08	0.917085	0.626748	0.428551	1
635	Uap1l1	4.26715e-08	0.916987	0.626564	0.428618	1
2798	Snrnp35	4.26529e-08	0.916694	0.626017	0.42882	1
3967	Knop1	4.26432e-08	0.916542	0.625732	0.428925	1
2982	Uspl1	4.26297e-08	0.91633	0.625337	0.429071	1
6763	Ddx24	4.26036e-08	0.915919	0.624571	0.429354	1
4333	Zfp869	4.25865e-08	0.915649	0.624069	0.429539	1
9258	Add3	4.25726e-08	0.915431	0.623663	0.429689	1
7815	Kansl2	4.25486e-08	0.915054	0.622961	0.429949	1
1059	Ddrgk1	4.24787e-08	0.913951	0.620915	0.430707	1
2192	Ldlrap1	4.24528e-08	0.913542	0.620157	0.430989	1
1391	Jade1	4.23728e-08	0.912278	0.617822	0.431858	1
5933	Alkbh5	4.23529e-08	0.911963	0.617241	0.432074	1
6170	Med13	4.23131e-08	0.911335	0.616084	0.432506	1
6699	Lin52	4.23076e-08	0.911247	0.615923	0.432566	1
6522	Ddx1	4.2303e-08	0.911175	0.61579	0.432616	1
6227	Ube2z	4.22898e-08	0.910966	0.615405	0.43276	1
3002	Pon2	4.22751e-08	0.910732	0.614977	0.43292	1
4952	Dpp8	4.22509e-08	0.910349	0.614273	0.433183	1
3244	Sec61a1	4.22127e-08	0.909743	0.613163	0.433599	1
4035	Tbc1d10b	4.21877e-08	0.909347	0.612437	0.433872	1
39	Imp4	4.21802e-08	0.909227	0.612218	0.433954	1
9305	Pqbp1	4.21764e-08	0.909167	0.612108	0.433995	1
3283	Rpl36-ps12	4.21656e-08	0.908995	0.611794	0.434113	1
7364	Nop9	4.21613e-08	0.908928	0.611672	0.434159	1
7719	Rps19bp1	4.21138e-08	0.908173	0.610294	0.434677	1
9285	Gm41884	4.21121e-08	0.908145	0.610243	0.434696	1
663	Rpl7a	4.2099e-08	0.907937	0.609863	0.434839	1
1590	Nudt17	4.20881e-08	0.907765	0.609549	0.434958	1
7805	Slc38a1	4.20729e-08	0.907522	0.609108	0.435124	1
3264	Mrps25	4.20067e-08	0.906469	0.607193	0.435846	1
8551	Pex6	4.19965e-08	0.906306	0.606898	0.435958	1
6602	Brms1l	4.19438e-08	0.905466	0.605376	0.436534	1
4475	Man2b1	4.19264e-08	0.905188	0.604874	0.436724	1
6789	Rcor1	4.18987e-08	0.904747	0.604076	0.437027	1
1566	Ensa	4.18956e-08	0.904696	0.603984	0.437062	1
9469	Nhsl2	4.18821e-08	0.904482	0.603597	0.437209	1
6149	Ccl6	4.18816e-08	0.904473	0.603582	0.437215	1
7289	Txndc16	4.18278e-08	0.903613	0.602031	0.437804	1
1858	Fam214b	4.17817e-08	0.902875	0.600705	0.438309	1
8071	Adprh	4.17675e-08	0.902649	0.600299	0.438464	1
2130	Txlna	4.17532e-08	0.90242	0.599887	0.438621	1
7318	Rnase6	4.17503e-08	0.902373	0.599803	0.438653	1
8009	Rfc4	4.17271e-08	0.902002	0.599138	0.438907	1
7903	Glyr1	4.16945e-08	0.901478	0.5982	0.439266	1
2563	Fip1l1	4.16612e-08	0.900945	0.597246	0.439631	1
2035	Hectd3	4.15914e-08	0.899824	0.595246	0.440398	1
627	Tubb4b	4.15465e-08	0.899102	0.593961	0.440892	1
2950	Ccz1	4.15387e-08	0.898978	0.59374	0.440977	1
4352	Crtc1	4.15278e-08	0.898801	0.593426	0.441097	1
6005	Neurl4	4.15219e-08	0.898706	0.593258	0.441162	1
3738	Cd37	4.14803e-08	0.898036	0.592069	0.44162	1
804	Cytip	4.1459e-08	0.897693	0.591461	0.441855	1
6120	Wsb1	4.14567e-08	0.897656	0.591396	0.44188	1
9104	Ms4a6d	4.14189e-08	0.897048	0.59032	0.442295	1
5877	Rad50	4.13669e-08	0.896208	0.588837	0.442869	1
6208	Rsad1	4.13554e-08	0.896022	0.588509	0.442996	1
5162	Ccdc12	4.13434e-08	0.895829	0.588169	0.443128	1
4743	S1pr2	4.12827e-08	0.894848	0.586444	0.443798	1
3909	Trim12a	4.12614e-08	0.894502	0.585836	0.444034	1
5999	Polr2a	4.12342e-08	0.894063	0.585066	0.444333	1
471	Pigm	4.12272e-08	0.89395	0.584868	0.444411	1
7192	Oxsm	4.1222e-08	0.893865	0.584718	0.444469	1
5819	Mat2b	4.12199e-08	0.893831	0.58466	0.444492	1
1814	LOC115489965	4.12179e-08	0.893799	0.584604	0.444513	1
5039	Mthfs	4.12083e-08	0.893644	0.584332	0.444619	1
6109	Unc119	4.12073e-08	0.893628	0.584304	0.44463	1
5016	Cox7a2	4.12038e-08	0.893571	0.584205	0.444669	1
1460	Etv3	4.11918e-08	0.893376	0.583862	0.444802	1
5934	Llgl1	4.11844e-08	0.893256	0.583653	0.444884	1
4388	Pgls	4.11739e-08	0.893086	0.583355	0.445	1
1526	Gatad2b	4.11677e-08	0.892986	0.583181	0.445068	1
6204	Tob1	4.1164e-08	0.892925	0.583074	0.44511	1
9153	Uhrf2	4.11318e-08	0.892403	0.582163	0.445466	1
3893	Clpb	4.1084e-08	0.891628	0.580812	0.445994	1
9284	Cacul1	4.10702e-08	0.891403	0.580421	0.446147	1
1464	Hdgf	4.10486e-08	0.891052	0.57981	0.446387	1
7874	Cbx5	4.10217e-08	0.890614	0.57905	0.446685	1
7751	Poldip3	4.09941e-08	0.890166	0.578273	0.44699	1
6162	Znhit3	4.09665e-08	0.889717	0.577495	0.447296	1
7471	Sugt1	4.09603e-08	0.889615	0.577318	0.447366	1
7678	Ncf4	4.09493e-08	0.889436	0.577007	0.447488	1
165	Usp37	4.09481e-08	0.889417	0.576976	0.4475	1
8003	Gng5-ps	4.09269e-08	0.889072	0.576378	0.447736	1
6665	Tmem229b	4.08951e-08	0.888554	0.575483	0.448088	1
3271	Arl6ip5	4.08682e-08	0.888115	0.574726	0.448387	1
7866	Sp1	4.08632e-08	0.888032	0.574584	0.448443	1
1637	Chil3	4.08536e-08	0.887877	0.574316	0.448549	1
1982	Usp24	4.08432e-08	0.887706	0.574022	0.448665	1
97	Ankrd44	4.08351e-08	0.887574	0.573794	0.448755	1
1196	Lbp	4.08261e-08	0.887427	0.573542	0.448855	1
270	Ralb	4.08093e-08	0.887153	0.573071	0.449041	1
3096	E330009J07Rik	4.07397e-08	0.886015	0.571116	0.449816	1
2873	Trim56	4.07282e-08	0.885826	0.570794	0.449944	1
5881	Fnip1	4.07248e-08	0.885771	0.570698	0.449982	1
7603	Rnf139	4.07181e-08	0.885661	0.570511	0.450056	1
1033	Tmem127	4.0717e-08	0.885643	0.57048	0.450068	1
7213	Sec24c	4.07085e-08	0.885504	0.570242	0.450163	1
3497	Rps5	4.06824e-08	0.885077	0.569511	0.450453	1
4626	Usp10	4.06525e-08	0.884586	0.568674	0.450787	1
1035	Fahd2a	4.06522e-08	0.884583	0.568667	0.450789	1
4835	Arcn1	4.06468e-08	0.884493	0.568515	0.45085	1
9166	Rpp30	4.06224e-08	0.884094	0.567833	0.451121	1
3868	Emsy	4.05628e-08	0.883116	0.566169	0.451785	1
6956	Sptlc1	4.04998e-08	0.88208	0.56441	0.452489	1
6871	Hfe	4.04777e-08	0.881717	0.563796	0.452735	1
6364	Helz	4.04604e-08	0.881431	0.563312	0.452929	1
2856	Tmem120a	4.04538e-08	0.881324	0.56313	0.453002	1
641	Phpt1	4.04337e-08	0.880993	0.562571	0.453226	1
4607	Mon1b	4.04138e-08	0.880665	0.562016	0.453449	1
2080	Rragc	4.03905e-08	0.880281	0.561368	0.453709	1
8021	Lsg1	4.03838e-08	0.88017	0.561182	0.453785	1
1517	1700094D03Rik	4.03764e-08	0.880048	0.560975	0.453868	1
8904	Smad4	4.03331e-08	0.879334	0.559773	0.454352	1
7170	Mocs2	4.03299e-08	0.879282	0.559686	0.454387	1
4389	Fam129c	4.03271e-08	0.879236	0.559609	0.454418	1
7311	Parp2	4.03205e-08	0.879127	0.559425	0.454492	1
3965	Ccp110	4.02912e-08	0.878642	0.558611	0.45482	1
7279	Glud1	4.02759e-08	0.878389	0.558187	0.454992	1
3957	Pik3c2a	4.02516e-08	0.877988	0.557515	0.455263	1
9396	Cetn2	4.02333e-08	0.877685	0.557006	0.455469	1
8366	Brpf3	4.01415e-08	0.876165	0.554468	0.456498	1
4426	Gab1	4.01337e-08	0.876036	0.554253	0.456585	1
4621	Hsdl1	4.01282e-08	0.875946	0.554102	0.456646	1
5935	Flii	4.01253e-08	0.875897	0.554022	0.456679	1
9327	Gm14636	4.01172e-08	0.875763	0.553798	0.45677	1
8716	Zeb1	4.01133e-08	0.875698	0.55369	0.456814	1
8916	Pias2	4.0083e-08	0.875196	0.552854	0.457154	1
2051	Elovl1	4.00699e-08	0.874978	0.552492	0.457301	1
107	Maip1	4.00676e-08	0.87494	0.55243	0.457327	1
3112	Lrrc61	4.0048e-08	0.874615	0.551889	0.457547	1
7046	Med10	4.00345e-08	0.87439	0.551517	0.457699	1
6017	Rnasek	4.00245e-08	0.874224	0.551241	0.457811	1
6662	Mpp5	3.99451e-08	0.872904	0.549056	0.458704	1
5796	Rps27a	3.99199e-08	0.872483	0.548362	0.458988	1
8044	Lrch3	3.98978e-08	0.872115	0.547755	0.459236	1
5522	Tle5	3.98911e-08	0.872004	0.547572	0.459311	1
4708	Birc2	3.98835e-08	0.871878	0.547364	0.459397	1
6293	Retreg3	3.98802e-08	0.871822	0.547272	0.459435	1
3908	Trim5	3.98457e-08	0.871247	0.546325	0.459823	1
4571	Cyb5b	3.98444e-08	0.871225	0.54629	0.459837	1
2912	C130050O18Rik	3.98427e-08	0.871198	0.546245	0.459856	1
1087	Jag1	3.98295e-08	0.870977	0.545882	0.460005	1
184	Gmppa	3.97545e-08	0.869725	0.54383	0.46085	1
6696	Entpd5	3.97514e-08	0.869674	0.543745	0.460885	1
4683	Sprtn	3.97473e-08	0.869605	0.543632	0.460931	1
3166	Mrpl35	3.97076e-08	0.868941	0.542546	0.461379	1
7969	Ranbp1	3.97065e-08	0.868922	0.542516	0.461392	1
144	Pikfyve	3.96982e-08	0.868783	0.542289	0.461486	1
8119	Pros1	3.96761e-08	0.868414	0.541687	0.461734	1
4075	Sec23ip	3.96728e-08	0.868359	0.541597	0.461772	1
3143	Avl9	3.96285e-08	0.867616	0.540387	0.462273	1
3422	Arhgdib	3.96261e-08	0.867575	0.54032	0.4623	1
6366	Gna13	3.96098e-08	0.867303	0.539877	0.462484	1
1917	Gng10	3.96012e-08	0.867159	0.539643	0.462581	1
256	Relch	3.95597e-08	0.866462	0.538511	0.46305	1
710	Ptpa	3.95498e-08	0.866296	0.538243	0.463162	1
8598	Lonp1	3.9544e-08	0.866199	0.538085	0.463227	1
1683	Ptbp2	3.95331e-08	0.866016	0.537788	0.463351	1
4809	Vwa5a	3.9531e-08	0.865981	0.537732	0.463374	1
8518	Cd2ap	3.95266e-08	0.865906	0.537611	0.463425	1
9418	Gdi1	3.95188e-08	0.865775	0.537398	0.463513	1
1402	Foxo1	3.9499e-08	0.865444	0.536862	0.463736	1
5042	Morf4l1	3.94848e-08	0.865204	0.536474	0.463898	1
5033	Syncrip	3.94834e-08	0.86518	0.536436	0.463913	1
845	Atp5g3	3.94796e-08	0.865116	0.536332	0.463957	1
8440	H2-DMb1	3.94697e-08	0.86495	0.536064	0.464068	1
9301	Tfe3	3.94652e-08	0.864874	0.535942	0.464119	1
5315	Cdk19	3.93937e-08	0.863671	0.534003	0.464929	1
4524	Cklf	3.93786e-08	0.863416	0.533592	0.465101	1
9218	Mrpl43	3.93712e-08	0.863292	0.533392	0.465184	1
3905	Rrm1	3.93655e-08	0.863196	0.533238	0.465249	1
4449	Mri1	3.9338e-08	0.862732	0.532492	0.465561	1
2115	Phc2	3.93302e-08	0.862601	0.532282	0.465649	1
3632	Eif3k	3.93274e-08	0.862554	0.532207	0.465681	1
3142	Lsm5	3.93225e-08	0.86247	0.532072	0.465737	1
7129	Naip1	3.93167e-08	0.862372	0.531916	0.465803	1
5989	Naa38	3.9285e-08	0.861837	0.531058	0.466162	1
2751	Rpl6	3.92786e-08	0.86173	0.530887	0.466234	1
6115	Nlk	3.92123e-08	0.860609	0.529096	0.466987	1
373	E330020D12Rik	3.91979e-08	0.860366	0.528708	0.46715	1
3961	Smg1	3.91607e-08	0.859737	0.527705	0.467573	1
604	Gm33534	3.91408e-08	0.859399	0.527169	0.4678	1
8636	Myl12b	3.91217e-08	0.859075	0.526654	0.468017	1
4013	Sgf29	3.90991e-08	0.858693	0.526046	0.468274	1
9113	Lpxn	3.90943e-08	0.85861	0.525915	0.468329	1
747	Rpl12	3.90919e-08	0.85857	0.525851	0.468357	1
2922	Eif3b	3.90745e-08	0.858275	0.525383	0.468554	1
5571	Elk3	3.89802e-08	0.856674	0.522851	0.469628	1
5059	Copb2	3.89781e-08	0.856637	0.522793	0.469653	1
3080	Luc7l2	3.8961e-08	0.856346	0.522335	0.469847	1
1732	Rap1gds1	3.89527e-08	0.856207	0.522114	0.469941	1
4831	Ccdc84	3.89518e-08	0.85619	0.522088	0.469952	1
3788	Asb7	3.89393e-08	0.855977	0.521753	0.470095	1
2675	Galnt9	3.89387e-08	0.855967	0.521737	0.470102	1
4929	Tle3	3.88704e-08	0.854805	0.51991	0.47088	1
7152	Zswim6	3.88658e-08	0.854726	0.519786	0.470933	1
6183	Mtmr4	3.88641e-08	0.854698	0.519742	0.470952	1
6155	Tada2a	3.886e-08	0.854628	0.519632	0.470999	1
5893	G3bp1	3.88453e-08	0.854376	0.519237	0.471167	1
9420	Lage3	3.88396e-08	0.85428	0.519086	0.471232	1
2334	Mrpl20	3.88353e-08	0.854206	0.518971	0.471281	1
8875	Fbxo38	3.88068e-08	0.853719	0.518208	0.471607	1
6776	Evl	3.88019e-08	0.853635	0.518077	0.471663	1
622	Mrpl41	3.87965e-08	0.853544	0.517934	0.471724	1
3986	Ubfd1	3.87944e-08	0.853508	0.517877	0.471749	1
1282	Ctsz	3.8785e-08	0.853348	0.517627	0.471856	1
2952	Tecpr1	3.87776e-08	0.853222	0.51743	0.47194	1
8064	Gtf2e1	3.87695e-08	0.853083	0.517213	0.472033	1
2539	Gm40309	3.87277e-08	0.852369	0.5161	0.47251	1
5470	Ndufs7	3.87106e-08	0.852076	0.515643	0.472706	1
3878	Ppme1	3.87038e-08	0.85196	0.515462	0.472784	1
1008	B2m	3.87008e-08	0.851908	0.515381	0.472819	1
8479	Aif1	3.86976e-08	0.851855	0.515298	0.472854	1
2537	Smim14	3.8673e-08	0.851432	0.514641	0.473137	1
5435	Trappc10	3.86656e-08	0.851306	0.514444	0.473221	1
8130	Btg3	3.86649e-08	0.851295	0.514427	0.473229	1
2324	Rer1	3.86586e-08	0.851186	0.514258	0.473301	1
6230	Hoxb4	3.86256e-08	0.85062	0.51338	0.473679	1
1205	Srsf6	3.86112e-08	0.850374	0.512998	0.473844	1
7814	Asb8	3.85957e-08	0.850109	0.512587	0.474021	1
8630	Rab12	3.85568e-08	0.849441	0.511553	0.474467	1
1341	Ythdf3	3.85439e-08	0.849221	0.511213	0.474614	1
2437	Gtf3c2	3.85379e-08	0.849116	0.511051	0.474684	1
4630	LOC115486904	3.84355e-08	0.847357	0.508341	0.475858	1
5273	Rpl32l	3.84351e-08	0.847349	0.508329	0.475863	1
1859	Rusc2	3.84202e-08	0.847094	0.507937	0.476033	1
6775	Ccnk	3.84202e-08	0.847094	0.507937	0.476033	1
4177	Cd209a	3.8409e-08	0.8469	0.50764	0.476162	1
6611	Klhl28	3.83698e-08	0.846225	0.506604	0.476613	1
944	Nop10	3.83477e-08	0.845843	0.50602	0.476867	1
3482	Fiz1	3.83373e-08	0.845665	0.505747	0.476986	1
2755	Erp29	3.83294e-08	0.845528	0.505537	0.477077	1
7196	Thrb	3.83099e-08	0.845191	0.505023	0.477301	1
9374	Hprt	3.83023e-08	0.845061	0.504824	0.477388	1
9007	Ehbp1l1	3.82557e-08	0.844255	0.503595	0.477925	1
8556	Tbcc	3.82261e-08	0.843743	0.502815	0.478266	1
6031	Kif1c	3.82186e-08	0.843614	0.502618	0.478352	1
7489	Mir17hg	3.82136e-08	0.843527	0.502486	0.47841	1
6355	Ddx5	3.81947e-08	0.8432	0.50199	0.478627	1
3745	Nucb1	3.81923e-08	0.84316	0.501928	0.478654	1
1264	Dpm1	3.8151e-08	0.842444	0.500842	0.479131	1
6393	Nt5c	3.81077e-08	0.841694	0.499706	0.479629	1
5707	Dusp18	3.80598e-08	0.840862	0.49845	0.480182	1
3126	Mpp6	3.80586e-08	0.840841	0.498419	0.480196	1
9143	Cdc37l1	3.80317e-08	0.840375	0.497715	0.480506	1
4692	Rbm34	3.79446e-08	0.83886	0.495437	0.481512	1
5712	Sf3a1	3.79416e-08	0.838809	0.49536	0.481546	1
8578	Adgre4	3.7896e-08	0.838015	0.49417	0.482073	1
[truncated: 7,582 more rows]

## Sheet: Disrupted pathways by Timd4 KO
Supplementary Data 5 Genes and GO biological processes affected by in silico knockout of Retnla, Cfb and Timd4. (GO biological processes, Timd4 KO)
ID	Description	GeneRatio	BgRatio	pvalue	p.adjust	qvalue	geneID	Count
GO:0042113	B cell activation	20/151	187/8916	3.77084e-11	9.42332e-08	7.94258e-08	Cd79a/Cd79b/Ms4a1/Siglecg/Cd19/Blk/Cxcr5/Rasgrp1/Mzb1/Pou2af1/Tbc1d10c/Btla/Bcl11a/Prkcb/Cd24a/Blnk/Syk/Cd22/Foxp1/Irf2bp2	20
GO:0050853	B cell receptor signaling pathway	10/151	39/8916	6.00876e-10	7.50795e-07	6.32818e-07	Cd79a/Cd79b/Ms4a1/Cd19/Blk/Prkcb/Stap1/Blnk/Syk/Cd22	10
GO:0042100	B cell proliferation	9/151	57/8916	4.06107e-07	0.000253715	0.000213847	Cd79a/Siglecg/Cd19/Blk/Rasgrp1/Mzb1/Btla/Cd24a/Cd22	9
GO:0009617	response to bacterium	19/151	318/8916	1.59885e-06	0.00076245	0.000642641	Cd79b/Ms4a1/Ly6a/Scd1/Plac8/Lyz2/Slpi/Hp/Cd52/Abca1/Ogt/Cd24a/Stap1/Sirpa/Syk/Acp5/Nfkb1/Cd14/Cyba	19
GO:1903131	mononuclear cell differentiation	17/151	261/8916	1.83061e-06	0.00076245	0.000642641	Cd79a/Cd79b/Ms4a1/Ly6d/Cd19/Blk/Rasgrp1/Pou2af1/Tmem176b/Tmem176a/Psap/Bcl11a/Prtn3/Cd24a/Syk/Foxp1/Irf2bp2	17
GO:0019932	second-messenger-mediated signaling	11/151	116/8916	3.90236e-06	0.001219	0.00102745	Apoe/Siglecg/Cxcr5/Tbc1d10c/Prkar2b/Cd24a/Syk/Cd22/Cxcr4/Nucb2/Ppp3ca	11
GO:0032943	mononuclear cell proliferation	13/151	177/8916	8.84e-06	0.00169932	0.00143229	Cd79a/Siglecg/Cd19/Blk/Rasgrp1/Mzb1/Btla/Coro1a/Cd24a/Syk/Cd22/Cxcr4/Zbtb32	13
GO:0002252	immune effector process	22/151	463/8916	9.94574e-06	0.00177531	0.00149635	Cd55/Siglecg/Crlf2/Cd19/Blk/C1qb/Rasgrp1/Mzb1/Pou2af1/Ifitm3/Ifitm2/Trim34a/Coro1a/Cd24a/Stap1/Ywhaz/Syk/Ddx17/C1qc/Cd22/Apobec3/Foxp1	22
GO:0045087	innate immune response	20/151	412/8916	1.92794e-05	0.00253575	0.00213729	Apoe/Cd55/Siglecg/Blk/C1qb/Rasgrp1/Slpi/Ifitm3/Ifitm2/Capg/Trim34a/Coro1a/Cd24a/Marco/Sirpa/Syk/C1qc/Apobec3/Cd14/Cyba	20
GO:0050728	negative regulation of inflammatory response	8/151	72/8916	2.68943e-05	0.00336044	0.00283239	Apoe/Siglecg/Ets1/Sod1/Cd24a/Sirpa/Acp5/Nfkb1	8
GO:0050864	regulation of B cell activation	9/151	96/8916	3.33846e-05	0.00397276	0.0033485	Siglecg/Cd19/Blk/Mzb1/Tbc1d10c/Btla/Cd24a/Syk/Cd22	9
GO:0072507	divalent inorganic cation homeostasis	13/151	215/8916	6.91821e-05	0.00691544	0.00582877	Apoe/Ms4a1/Cd19/Cxcr5/Cd52/Mtss1/Coro1a/Prkcb/Cd24a/Selenot/Cxcr4/Nucb2/Cyba	13
GO:0051050	positive regulation of transport	21/151	494/8916	8.30828e-05	0.00798553	0.00673071	Apoe/Cd19/Blk/Cyp4f18/Sod1/Glul/Abca1/Grk2/Tardbp/Tmem30a/Stap1/Sirpa/Syk/Gpd1l/Selenot/Cxcr4/Nucb2/Cd14/Commd1/Cyba/Ppp3ca	21
GO:0006874	cellular calcium ion homeostasis	12/151	191/8916	9.2067e-05	0.00852132	0.00718231	Apoe/Ms4a1/Cd19/Cxcr5/Cd52/Coro1a/Prkcb/Cd24a/Selenot/Cxcr4/Nucb2/Cyba	12
GO:0030888	regulation of B cell proliferation	6/151	45/8916	0.000100882	0.00900373	0.00758892	Siglecg/Blk/Mzb1/Btla/Cd24a/Cd22	6
GO:0034762	regulation of transmembrane transport	13/151	224/8916	0.000105027	0.00904748	0.00762579	Cd19/Clic1/Grk2/Fabp5/Tmem37/Coro1a/Prkcb/Pim1/Tspan13/Gpd1l/Fxyd5/Commd1/Cyba	13
GO:0006954	inflammatory response	17/151	363/8916	0.000131967	0.00942245	0.00794184	Apoe/Siglecg/Crlf2/Ets1/Rasgrp1/Hp/Sod1/Cd24a/Stap1/Sirpa/Ywhaz/Syk/Acp5/Nfkb1/Nupr1/Cd14/Cyba	17
GO:0002684	positive regulation of immune system process	20/151	486/8916	0.000192783	0.0119003	0.0100303	Cd79a/Cd79b/Ms4a1/Cd55/Crlf2/Cd19/Blk/C1qb/Rasgrp1/Mzb1/Coro1a/Prkcb/Cd24a/Stap1/Sirpa/Blnk/Syk/C1qc/Cd22/Foxp1	20
GO:0032102	negative regulation of response to external stimulus	11/151	177/8916	0.000200005	0.0119003	0.0100303	Apoe/Siglecg/Ets1/Sod1/Cd9/Cd24a/Stap1/Sirpa/Acp5/Nfkb1/Nucb2	11
GO:0055082	cellular chemical homeostasis	17/151	379/8916	0.000221243	0.0128578	0.0108374	Apoe/Ms4a1/Cd19/Cxcr5/Sod1/Cd52/Grk2/Ogt/Coro1a/Prkcb/Cd24a/Selenot/Cxcr4/Nucb2/Commd1/Cyba/Ppp3ca	17
GO:0120162	positive regulation of cold-induced thermogenesis	6/151	52/8916	0.000228745	0.0129917	0.0109502	Scd1/Plac8/Ogt/Fabp5/Syk/Cxcr4	6
GO:0034110	regulation of homotypic cell-cell adhesion	4/151	19/8916	0.000251342	0.0139579	0.0117646	Blk/Cd9/Cd24a/Syk	4
GO:0032370	positive regulation of lipid transport	6/151	55/8916	0.000312419	0.0166114	0.0140011	Apoe/Cyp4f18/Abca1/Tmem30a/Nucb2/Commd1	6
GO:0010543	regulation of platelet activation	4/151	21/8916	0.000378002	0.0181659	0.0153114	Apoe/Blk/Cd9/Syk	4
GO:0032928	regulation of superoxide anion generation	4/151	21/8916	0.000378002	0.0181659	0.0153114	Sod1/Syk/Acp5/Cyba	4
GO:0010894	negative regulation of steroid biosynthetic process	3/151	8916-10-01	0.000523674	0.02212	0.0186442	Apoe/Sod1/Nfkb1	3
GO:0032680	regulation of tumor necrosis factor production	8/151	111/8916	0.000569143	0.0233162	0.0196524	Rasgrp1/Cd2/Cd24a/Sirpa/Syk/Acp5/Cd14/Cyba	8
GO:0002250	adaptive immune response	12/151	233/8916	0.000580212	0.0233863	0.0197114	Cd79a/Cd79b/Cd55/Siglecg/Crlf2/Cd19/C1qb/Btla/Prkcb/Cd24a/Syk/C1qc	12
GO:0007519	skeletal muscle tissue development	7/151	87/8916	0.000654705	0.0255642	0.0215471	Pax5/Mbnl1/Ddx17/Nupr1/Foxp1/Mef2d/Ppp3ca	7
GO:0045939	negative regulation of steroid metabolic process	3/151	8916-11-01	0.000711132	0.0264744	0.0223143	Apoe/Sod1/Nfkb1	3
GO:0045576	mast cell activation	5/151	43/8916	0.000747082	0.0264744	0.0223143	Crlf2/Blk/Rasgrp1/Ywhaz/Syk	5
GO:0042554	superoxide anion generation	4/151	25/8916	0.000757968	0.0264744	0.0223143	Sod1/Syk/Acp5/Cyba	4
GO:0042743	hydrogen peroxide metabolic process	4/151	25/8916	0.000757968	0.0264744	0.0223143	Hp/Sod1/Prdx4/Cyba	4
GO:0032640	tumor necrosis factor production	8/151	116/8916	0.000762769	0.0264744	0.0223143	Rasgrp1/Cd2/Cd24a/Sirpa/Syk/Acp5/Cd14/Cyba	8
GO:0019079	viral genome replication	7/151	90/8916	0.000802534	0.0271018	0.0228431	Slpi/Ifitm3/Ppib/Ifitm2/Grk2/Pabpc1/Apobec3	7
GO:1905954	positive regulation of lipid localization	6/151	71/8916	0.0012363	0.0363473	0.0306358	Apoe/Cyp4f18/Abca1/Tmem30a/Nucb2/Commd1	6
GO:0006909	phagocytosis	9/151	157/8916	0.00135825	0.0391875	0.0330297	Sod1/Abca1/Coro1a/Prtn3/Stap1/Marco/Sirpa/Syk/Cyba	9
GO:0043299	leukocyte degranulation	5/151	49/8916	0.00136427	0.0391875	0.0330297	Blk/Rasgrp1/Coro1a/Ywhaz/Syk	5
GO:0042159	lipoprotein catabolic process	3/151	14/8916	0.00151131	0.0416714	0.0351233	Apoe/Abhd17b/Lypla2	3
GO:0050764	regulation of phagocytosis	6/151	74/8916	0.00153412	0.0416714	0.0351233	Sod1/Prtn3/Stap1/Sirpa/Syk/Cyba	6
GO:0015850	organic hydroxy compound transport	7/151	102/8916	0.00167603	0.0441616	0.0372222	Apoe/Abca1/Grk2/Prkcb/Syk/Nucb2/Commd1	7
GO:0032944	regulation of mononuclear cell proliferation	8/151	131/8916	0.00167881	0.0441616	0.0372222	Siglecg/Blk/Mzb1/Btla/Coro1a/Cd24a/Syk/Cd22	8
GO:0002448	mast cell mediated immunity	4/151	31/8916	0.00174249	0.0448917	0.0378376	Blk/Rasgrp1/Ywhaz/Syk	4
GO:0043303	mast cell degranulation	4/151	31/8916	0.00174249	0.0448917	0.0378376	Blk/Rasgrp1/Ywhaz/Syk	4
GO:0002279	mast cell activation involved in immune response	4/151	32/8916	0.00196549	0.0494964	0.0417187	Blk/Rasgrp1/Ywhaz/Syk	4
GO:0009743	response to carbohydrate	7/151	105/8916	0.00198065	0.0494964	0.0417187	Glul/Grk2/Ogt/Prkcb/Nfkb1/Selenot/Ppp3ca	7
