# Supplementary material for: Niclosamide targets the dynamic progression of macrophages for the resolution of endometriosis in a mouse model
Source: Commun Biol. 2022 Nov 11;5:1225. doi: 10.1038/s42003-022-04211-0 (PMC9652344; doi:10.1038/s42003-022-04211-0)
Supplement: Supplementary file 9 — Supplementary Data 6 [file 42003_2022_4211_MOESM9_ESM.xlsx]

## Sheet: ovelap of two comparations
Supplementary Data 6 Enriched GSEA terms of biological processes in B cells between treatments (overlaps between ELL/sham and ELL_N/ELL)
ID	Description2	NES (ELL_N/ELL)	qvalues (ELL_N/ELL)	core_enrichment (ELL_N/ELL)	Description (ELL/sham)	NES (ELL/sham)	qvalues (ELL/sham)	core_enrichment (ELL/sham)
GO:0048488	synaptic vesicle endocytosis	-1.78684	0.0188169	Ppp3cc/Dennd1a/Scrib/Ap2m1/Actb/Rock1/Syt11/Pacsin1/Btbd9/Pip5k1c/4932438A13Rik/Itsn2/Dnm2/Vamp2/Picalm/Cltc/Arf6/Grn/Lrrk2/Cd24a	synaptic vesicle endocytosis	1.53023	0.0133031	Cltc/Grn/Canx/Pip5k1c/Picalm/Itsn2/Cd24a/Dnm2/Arf6/Scrib/Vamp2/Ppp3cb/Btbd9/Ppp3cc/Dnm1l/4932438A13Rik/Syt11/Actb
GO:0140238	presynaptic endocytosis	-1.78684	0.0188169	Ppp3cc/Dennd1a/Scrib/Ap2m1/Actb/Rock1/Syt11/Pacsin1/Btbd9/Pip5k1c/4932438A13Rik/Itsn2/Dnm2/Vamp2/Picalm/Cltc/Arf6/Grn/Lrrk2/Cd24a	presynaptic endocytosis	1.53023	0.0133031	Cltc/Grn/Canx/Pip5k1c/Picalm/Itsn2/Cd24a/Dnm2/Arf6/Scrib/Vamp2/Ppp3cb/Btbd9/Ppp3cc/Dnm1l/4932438A13Rik/Syt11/Actb
GO:1904738	vascular associated smooth muscle cell migration	-1.76933	0.0266902	Rhoa/Gna13/Ssh1/Iqgap1/Mef2c	vascular associated smooth muscle cell migration	1.57559	0.0291241	Iqgap1/Ssh1/Myo5a/Mef2c
GO:0001763	morphogenesis of a branching structure	-1.76643	0.001658	Stk4/Hnrnpk/Tgfb1/Kdm5b/Srf/Med1/Gna13/Btbd7/Ctnnb1/Grb2/Ahr/Smad4/Ncoa3/Dlg1/Kras/Adm/Hhex/Tgfbr2/Rtn4/Clic4/Spint2/Nfatc3/Bcl2/Cd44/Nfatc1/Lrrk2/Cxcr4	morphogenesis of a branching structure	1.36321	0.0280696	Bcl11a/Nfatc1/Myc/Clic4/Nfatc3/Pml/Rere/Cd44/Srf/Dicer1/Socs3/Tgfbr2/Ppp3r1/Ncoa3/Grb2/B4galt1/Bcl2/Stk4/Dlg1/Rtn4/Smad4/Dag1/Med1/Tgfb1/Kras/Rbm15/Btbd7/Ctnnb1/Pkd1/Abl1/Spint2/Ctsz/Notch1/Ahr/Hnrnpk/Pxn/Setd2/Adm
GO:0035855	megakaryocyte development	-1.7629	0.0179614	Wasf2/Abi1/Srf/Med1/Ptpn11/Zfpm1/Sh2b3/Ptpn6/Ep300/Rabgap1l/Fli1	megakaryocyte development	1.57375	0.0291241	Wasf2/Pip4k2a/Sh2b3/Srf/Ep300/Nbeal2/Fli1/Abi1/Vps33b/Ptpn6/Med1/Zfpm1/Ptpn11/Zfp385a
GO:0030048	actin filament-based movement	-1.75106	0.0144041	Rock1/Flna/Sri/Sun2/Gsn/Wasf2/Ccdc88c/Gpd1l/Camk2d/Wipf1/Myo9b/Dlg1/Myo1c/Atp1a1/Myh9/Evl/Myo1e/Pde4b	actin filament-based movement	1.66024	0.000188556	Camk2d/Flna/Myo1g/Myo1e/Myo1c/Ccdc88c/Gpd1l/Myh9/Myo9b/Atp2a2/Wasf2/Actn4/Myo5a/Sun2/Pde4b/Wipf1/Atp1a1
GO:1901381	positive regulation of potassium ion transmembrane transport	-1.74414	0.0327081	Atp1b1/Flna/Dnm2/Akap9/Wnk1/Ano6	positive regulation of potassium ion transmembrane transport	1.77536	0.00039509	Flna/Wnk1/Ano6/Dnm2
GO:1904752	regulation of vascular associated smooth muscle cell migration	-1.74341	0.0273887	Rhoa/Gna13/Ssh1/Iqgap1/Mef2c	regulation of vascular associated smooth muscle cell migration	1.56534	0.021513	Iqgap1/Ssh1/Myo5a/Mef2c
GO:0048872	homeostasis of number of cells	-1.71077	0.000419072	Rrn3/Cdk6/Mafb/Tcf3/Sod1/Hmox1/Pirb/Bmi1/L3mbtl3/Ezh1/Ireb2/Id2/Bcl2l11/Tgfb1/Ccr2/Srf/Zbtb18/Dock11/Med1/Senp1/Ptpn11/Cebpg/Exoc6/Dock10/Tcea1/Tnfaip3/Cyld/Bcl10/Itpkb/Ahr/Ldb1/Carmil2/Stat5b/Sp3/Zfpm1/Rc3h2/Smad5/Stat3/Kras/Sp1/Ptbp3/Mapk14/Sh2b3/Kmt2e/Inpp5d/Ikbkb/Jak2/Skil/Stat4/Ikzf1/Akt3/Gpr174/Klf13/Rassf2/Kmt2a/Bcl2/Lmo2/Bcl6/Chst3/Zfp36l1/Cd44/Pde4b/Zfp36/Rps6/Ets1/Mef2c/Ccr7/Tsc22d3/Hba…	homeostasis of number of cells	1.3166	0.0161808	Hba-a1/Hba-a2/Pik3cd/Dock10/Ikzf1/Fcgr2b/Smarca4/Rassf2/Stat3/Ikbkb/Gpr183/Cd44/Add1/Mif/Sfxn1/Inpp5d/Rps6/Nckap1l/Ubap2l/Tnfrsf13b/Ldb1/Cd24a/Sp1/Tcea1/Tcf3/Akt1/Smarca2/Stat5b/Ncstn/Sh2b3/Cyld/Mef2c/Rb1/Pde4b/Hspa9/Rcor1/Tmod3/Sod1/Ezh1/Sp3/Srf/Nfe2l1/Afdn/Asxl1/Hcls1/Pirb/Zbtb18/Zfp36/Pkn1/Bcl2/Rps17/Sash3/Rc3h2/Bmi1/Senp1/Hif1a/Prmt1/Mfhas1/Rpa1/Ireb2/Chst3/Ppp3cb/Setd1a/Klf13/Mthfd1/Carmil2/…
GO:0030239	myofibril assembly	-1.70741	0.0327081	Srf/Mef2a/Flii/Smad4/Akap13/Cflar/Ep300/Prkar1a/Foxp1/Mef2c	myofibril assembly	1.49471	0.0348881	Itgb1/Wdr1/Akap13/Mef2c/Flii/Tmod3/Srf/Mef2a/Foxp1/Ep300/Cflar/Hdac2/Smad4
GO:0048568	embryonic organ development	-1.64598	0.00161289	Fuz/Itgav/Asxl2/Egln1/Arl13b/Trim28/Scrib/Arid2/Pbx3/Dvl1/Ift140/Kdm1a/Hipk2/Pcnt/Tcf7/Rpl38/Myc/Fbxw8/Pbx2/Epn2/Itga4/Sec24b/Kat6a/Smad2/Mafb/Sod1/Rest/Chd7/Bmi1/Whrn/Rbbp6/Stk4/Fzd6/Atf4/Id2/Mapk1/Tgfb1/Tgfbr1/Mrtfb/Srf/Med1/Ncoa1/Tbc1d23/Slc39a1/Rbpj/Triobp/Stk3/Arid1a/Ctnnb1/Nipbl/Ncoa6/Grb2/Tfeb/Ahr/Ldb1/Med12/Sp3/Zfpm1/Birc6/Bptf/Hectd1/Cebpb/Ncoa3/Map2k1/Pax5/Dlg1/Adm/Sp1/Hhex/Sh2b3/Ripor2…	embryonic organ development	1.29907	0.0201023	Myc/Pax5/Tra2b/Smarca4/Birc6/Kdm2a/Notch2/Ripor2/Trim28/Arid1a/Ggnbp2/Rbpj/Ldb1/Chd7/Ndst1/Sp1/Mapk1/Akt1/Hs6st1/Sh2b3/Mef2c/Med12/Sod1/Sp3/Srf/Tfeb/Scrib/Socs3/Tgfbr2/Hipk1/Rpl38/Hectd1/Ncoa3/Grb2/Ncoa6/Epn1/Rbbp6/Tnrc6c/Sec24b/Arid2/Stk4/Bmi1/Hif1a/Mrtfb/Kdm2b/Ncoa1/Dlg1/Tshz1/Smad2/Ift52/Trp53/Med1/Pcnt/Zfp36l1/Tgfb1/Zfpm1/Mthfd1l/Nipbl/Ctnnb1/Tgfbr1/Pkd1/Flt3l/Id2/Tbc1d23/Tubb2b/Hsf1/Zeb1/Kdm…
GO:0048598	embryonic morphogenesis	-1.60425	0.00130372	Arl13b/Tsc2/Trim28/Foxp4/Abl1/Gnaq/Scrib/Dvl1/Ift140/Hipk2/Brpf1/Fbxw4/Casp8/Tcf7/Rpl38/Rala/Smad1/Myc/Pbx2/Map3k7/Rock1/Wls/Lats1/Itga4/Sec24b/Dicer1/Smad2/Hira/Mafb/Tcf3/Sod1/Rest/Chd7/Bmi1/Whrn/Map2k5/Brd2/Stk4/Fzd6/Pfn1/Id2/Mapk1/Bcl2l11/Tgfb1/Tgfbr1/Rnf2/Tsc1/Srf/Fn1/Med1/Kdm6b/Tasor/Ncoa1/Nsd1/Slc39a1/Rbpj/Triobp/Stk3/Tnfaip3/Vasp/Arid1a/Ctnnb1/Nipbl/Grb2/Bcl10/Ldb1/Med12/Dusp1/Sp3/Lats2/Sm…	embryonic morphogenesis	1.33475	0.00151542	Myadm/Myc/Pax5/Mbnl1/Psen2/Smarca4/Macf1/Kdm2a/Notch2/Rps6/Ripor2/Trim28/Arid1a/Rock2/Twsg1/Wnk1/Rbpj/Fn1/Zeb2/Wls/Ldb1/Chd7/Ndst1/Pou2f1/Tasor/Sp1/Aff3/Prkacb/Vasp/Mapk1/Tcf3/Sdc4/Mef2c/Cul3/Med12/Sod1/Sp3/Supt20/Srf/Ski/Dicer1/Scrib/Kat2a/Socs3/Tgfbr2/Nsd1/Hipk1/Rpl38/Hectd1/Ncoa3/Ric8a/Specc1l/Grb2/Kdm6b/Tnrc6c/Sec24b/Stk4/Exoc4/Htt/Bmi1/Hif1a/Kdm2b/Hira/Ncoa1/Cfl1/Hdac2/Dlg1/Cdc73/Macroh2a1/M…
GO:0032970	regulation of actin filament-based process	-1.53612	0.00944582	Add1/Pik3r1/Twf2/Tesk1/Prkce/Rock1/Jmy/Lats1/Arpc5/Flna/Sri/Rhob/Ssh2/Gsn/Ap1ar/Braf/Cyfip1/Inpp5k/Plek/Ppfia1/Pfn1/Tgfb1/Tgfbr1/Wasf2/Rhoa/Cnn2/Tsc1/Plekhg2/Crk/Pecam1/Rictor/Vasp/Pak2/Rhof/Flii/Grb2/Carmil2/Rasa1/Map3k1/Clec2i/Mtss1/Arpc4/Tmsb10/Smad4/Sptan1/Ssh1/Dlg1/Cd2ap/Arhgdia/Arap1/Gmfb/Actr2/Akap13/Cotl1/Ptk2b/Arhgap17/Snx9/Myo1c/Ep300/Add3/Arfgef1/Atp1a1/Iqgap1/Myh9/Stap1/Arf6/Rhoh/Sdc4…	regulation of actin filament-based process	1.33389	0.00564804	Flna/Arap1/Myadm/Swap70/Sptan1/Iqgap1/Cd2ap/Arhgdia/Myo1c/Mtss1/Arhgap17/Hip1r/Myh9/Add1/Capn1/Prkcd/Cnn2/Ssh1/Notch2/Rock2/Arfgef1/Nckap1l/Atp2a2/Capzb/Wdr1/Gmfb/Actr2/Vasp/Wasf2/Arpc4/Arhgef18/Sdc4/Akap13/Mef2c/Pde4b/Flii/Tmod3/Pak2/Arf6/Ppfia1/Atp1a1/Taok1/Sptbn1/Hcls1/Ep300/Pecam1/Specc1l/Grb2/Cyfip1/Sh3bp1/Rasa1/Prkce/Dbnl/Inpp5k/Pik3r1/Carmil1/Cfl1/S1pr1/Mtpn/Hdac2/Dlg1/Smad4/Carmil2/Clec2i…
GO:0035303	regulation of dephosphorylation	-1.52307	0.0413325	Ywhab/Ptpa/Cep192/Cnst/Zfyve1/Nckap1l/Ppargc1b/Wdr81/Ppp2r5a/Rock1/Ppp1r9b/Sympk/Mtmr3/Pirb/Inpp5k/Plek/Pcif1/Tgfb1/Tsc1/Ptbp1/Ppp1r12a/Ppp1r15b/Sema4d/Sppl3/Ppp6r3/Rpl5/Marf1/Ahr/Ensa/Smg5/Ppp6r1/Wnk1/Ikbkb/Jak2/Rbm26/Iqgap1/Rock2/Sfi1/Prkcd/Swap70/Ppp1r16b/Ptprc/Mef2c	regulation of dephosphorylation	1.38935	0.0197961	Swap70/Ptbp1/Hsp90b1/Iqgap1/Ppp6r1/Ptprc/Ppp1r15b/Ikbkb/Prkcd/Rock2/Wnk1/Smg5/Sfi1/Nckap1l/Ptpa/Ensa/Ppp1r9b/Ppp2r5a/Mef2c/Sympk/Fkbp1a/Pirb/Fkbp15/Htt/Ppp1r16b/Ppia/Ppp6r3/Inpp5k/Mfhas1/Cep192/Mtmr3/Rbm26/Ywhae/Rrp1b/Plek/Tgfb1/Tsc1/Marf1/Ppp1r8/Uri1/Ell/Wdr81/Sppl3/Chp1/Cnst/Ripk3/Rpl5/Ahr/Mtmr1/Ankle2/Mtmr9/Ppp1r37/Smad3/Gba/Tgfb2/Ppp1r12a/Ppp1r7
GO:0016570	histone modification	-1.51252	0.00873445	Taf5l/Phc1/Kdm1b/Kat2b/Mier1/Baz2a/Wdr82/Atxn7l3/Cxxc1/Kmt2b/Zbtb7b/Kdm1a/Brpf1/Arid4b/Parg/Pcgf3/Arrb1/Setd1b/App/Pcgf5/Brms1l/Akap8/Brpf3/Glyr1/Kmt5c/Wdr61/Kat6a/Epc1/Padi4/Wbp2/Eny2/Noc2l/Phf8/Tcf3/Ing4/Ube2a/Smyd3/Rest/Jade1/Bmi1/Setd5/Ube2b/Ezh1/Kdm3a/Msl1/Tgfb1/Wac/Rnf2/Kdm5b/Kansl1/Rnf40/Per1/Kdm6b/Kdm3b/Trip12/Kmt5b/Ncoa1/Brd4/Ddb1/Nsd1/Bcor/Msl2/Sirt1/Usp7/Phf2/Prmt2/Jarid2/Nsd3/Ctnnb1/E…	histone modification	1.42154	9.84e-06	Ogt/Pax5/Mllt6/Pml/Ehmt2/Hdac7/Smarca4/Ep400/Huwe1/Prkcb/Kdm7a/Trip12/Kdm2a/Prkcd/Ddb1/Baz2a/Noc2l/Msl1/Ldb1/Usp7/Brd8/Kmt2c/Hopx/Msl2/Morf4l1/Phf20/Srebf1/Tcf3/Cdk9/Kdm3b/Irf4/Tet3/Baz1b/Brd4/Prkd2/Glyr1/Kdm5c/Rcor1/Ezh1/Kdm4a/Kdm5a/Lmna/Smyd3/Sfpq/Phf2/Akap8/Phb/Tbl1xr1/Phf20l1/Asxl1/Kat2a/Fbl/Ctbp1/Bcor/Slk/Eny2/Nsd1/Ep300/Wdr82/Kdm6b/Pkn1/Taf5l/Ncoa6/Trrap/Dpy30/Jade2/Setd5/Zzz3/Zbtb7b/Jarid2…
GO:0009611	response to wounding	-1.50289	0.0140852	Flna/Rreb1/Mia3/Sod1/Hmox1/Braf/Mapk8ip3/Plek/Fzd6/Igf1r/Lrig2/F13a1/Tgfb1/Pip5k1c/Cnn2/Ccr2/Srf/Fn1/Crk/Pecam1/Gna13/Tnfaip3/Anxa5/Ubash3b/Hmgb1/Carmil2/Cd9/Map3k1/Plec/Smad4/Map2k1/Adm/Tspan32/Sh2b3/Ptpn6/Cflar/Jak2/Arfgef1/Pf4/Ano6/Rtn4/Klf4/Myh9/Blk/Sdc4/Grn/Evl/Tec/Lyst/Bcl2/Prkcd/Lcp1/Notch2/Srsf5/Zfp36l1/Cd44/Neat1/Macf1/Zfp36/Zfp36l2/Cxcr4/Cd24a	response to wounding	1.33894	0.00263445	Srsf5/Flna/Plec/Ptprj/Lcp1/Syk/Grn/Pip5k1c/Macf1/Ppl/Tspan32/Anxa6/Ptprs/Neat1/St3gal4/Myh9/Cd44/Itgb1/Prkcd/Cnn2/Mif/Notch2/Blk/Hmgcr/Arfgef1/Adipor2/Fn1/6330407A03Rik/Ano6/Cd24a/Sdc4/Sh2b3/Fgfr1op2/Ubash3b/Sod1/Srf/Scrib/Dusp10/Pecam1/Nbeal2/Zfp36/B4galt1/Bcl2/Cflar/Prkce/Map2k7/Cers2/Ppia/Mapk8ip3/Hif1a/Mrtfa/Vps33b/Rreb1/Srsf6/Rtn4/Smad4/Carmil2/Ptpn6/Stk24/Mirt1/Igf1r/Zfp36l1/Ngfr/Snhg17/Ple…
GO:0007015	actin filament organization	-1.50259	0.0144041	Pstpip2/Pick1/Nckap1l/Ppargc1b/Add1/Arrb1/Pik3r1/Twf2/Tesk1/Prkce/Coro1c/Jmy/Ppp1r9b/Lats1/Arpc5/Flna/Rhob/Ssh2/Gsn/Ap1ar/Braf/Cyfip1/Inpp5k/Mical1/Plek/Pacsin1/Ppfia1/Pfn1/Tgfbr1/Wasf2/Rhoa/Abi1/Tsc1/Casp4/Srf/Plekhg2/Pecam1/Rufy3/Rictor/Triobp/Vasp/Pak2/Rhof/Flii/Grb2/Marcksl1/Cdc42/Carmil2/Rasa1/Map3k1/Clec2i/Mtss1/Arpc4/Tmsb10/Zyx/Sptan1/Ssh1/Marcks/Dlg1/Cd2ap/Arap1/Gmfb/Actr2/Cotl1/Ptk2b/Arh…	actin filament organization	1.40118	0.000223728	Flna/Arap1/Myadm/Swap70/Hsp90b1/Sptan1/Lcp1/Myo1g/Myo1e/Cd2ap/Actn1/Myo1c/Pdlim1/Mtss1/Sirpa/Arhgap17/Hip1r/Arhgef2/Add1/Capn1/Prkcd/Ssh1/Rock2/Arfgef1/Nckap1l/Diaph1/Capzb/Wdr1/Gmfb/Coro1c/Actr2/Vasp/Wasf2/Arpc4/Actn4/Ppp1r9b/Myo5a/Mical1/Arhgef18/Sdc4/Cul3/Ezr/Tpm3/Flii/Nedd9/Tmod3/Pak2/Srf/Arf6/Ppfia1/Zyx/Tpm4/Sptbn1/Hcls1/Pecam1/Specc1l/Grb2/Cyfip1/Bcl2/Sh3bp1/Rasa1/Mcu/Prkce/Dbnl/Gas7/Abi1/I…
GO:0032956	regulation of actin cytoskeleton organization	-1.49861	0.0179713	Add1/Pik3r1/Twf2/Tesk1/Prkce/Rock1/Jmy/Lats1/Arpc5/Flna/Rhob/Ssh2/Gsn/Ap1ar/Braf/Cyfip1/Inpp5k/Plek/Ppfia1/Pfn1/Tgfb1/Tgfbr1/Wasf2/Rhoa/Tsc1/Plekhg2/Crk/Pecam1/Rictor/Vasp/Pak2/Rhof/Flii/Grb2/Carmil2/Rasa1/Map3k1/Clec2i/Mtss1/Arpc4/Tmsb10/Smad4/Sptan1/Ssh1/Dlg1/Cd2ap/Arhgdia/Arap1/Gmfb/Actr2/Akap13/Cotl1/Ptk2b/Arhgap17/Snx9/Myo1c/Ep300/Add3/Arfgef1/Iqgap1/Stap1/Arf6/Rhoh/Sdc4/Hip1r/Rock2/Taok1/Ev…	regulation of actin cytoskeleton organization	1.33162	0.0167991	Flna/Arap1/Myadm/Swap70/Sptan1/Iqgap1/Cd2ap/Arhgdia/Myo1c/Mtss1/Arhgap17/Hip1r/Add1/Capn1/Prkcd/Ssh1/Notch2/Rock2/Arfgef1/Nckap1l/Capzb/Wdr1/Gmfb/Actr2/Vasp/Wasf2/Arpc4/Arhgef18/Sdc4/Akap13/Mef2c/Flii/Tmod3/Pak2/Arf6/Ppfia1/Taok1/Sptbn1/Hcls1/Ep300/Pecam1/Specc1l/Grb2/Cyfip1/Sh3bp1/Rasa1/Prkce/Dbnl/Inpp5k/Pik3r1/Carmil1/Cfl1/S1pr1/Mtpn/Hdac2/Dlg1/Smad4/Carmil2/Clec2i/Ppm1f/Twf2/Plekhg2/Plek/Tgfb1…
GO:0001701	in utero embryonic development	-1.47163	0.0115	Atp1b1/Mafg/Add1/Pcnt/Sec24c/Fbxw8/Epn2/Cdk11b/Furin/Cmip/Lats1/Itga4/Kidins220/Dicer1/Rrn3/Smad2/Wdtc1/Man2a1/Mgat1/Ube2a/Heg1/Chd7/Gabpa/Icmt/Inpp5k/Bmi1/Matr3/Ube2b/Rbbp6/Mapk8ip3/Stk4/Mapk1/Bcl2l11/Tgfbr1/Zmiz1/Mrtfb/G2e3/Ythdc1/Srf/Zbtb18/Med1/Tasor/Ncoa1/Brd4/Gna13/Slc39a1/Rbpj/Ccm2/Bcor/Stk3/Ctnnb1/Ncoa6/Grb2/Tfeb/Dusp3/Hopx/Sp3/Mtss1/Birc6/Lats2/Usp9x/Bptf/Tbl1xr1/Smad4/Kmt2d/Srsf1/Hectd1…	in utero embryonic development	1.34024	0.000969847	Hba-a1/Hba-a2/Myo1e/Mbnl1/Grn/Zmiz1/Mtss1/Smarca4/Capn2/Birc6/Myh9/Itgb1/Srsf1/Add1/Kdm2a/Cnot1/Notch2/Chd8/Trim28/Ggnbp2/Rbpj/Prpf19/Chd7/Hopx/Sec24c/Dusp3/Tasor/Sp1/Mapk1/Akt1/Hs6st1/Sox5/Brd4/Cul3/Sp3/Srf/Ccm2/Mgat1/Matr3/Tfeb/Dicer1/Tbl1xr1/Foxp1/Kat2a/Otud7b/Socs3/Bcor/Tgfbr2/Usp9x/Hectd1/Ncoa3/Ric8a/Zbtb18/Grb2/Mafg/Ints1/Ncoa6/Epn1/Prkcsh/Rbbp6/Chtop/Stk4/Bmi1/Icmt/H13/Mapk8ip3/Hif1a/Mrtfb…
GO:0048729	tissue morphogenesis	-1.47114	0.00930225	Egln1/Ctsl/Arl13b/Tsc2/Trim28/Mpp5/Abl1/Scrib/Ilk/Plod3/Arhgap24/Dvl1/Mllt3/Brpf1/Casp8/Actb/Crb3/Rala/Mrtfa/Smad1/Myc/Map3k7/Wls/Sec24b/Dicer1/Pafah1b1/Flna/Rreb1/Smad2/Rbm15/Rhob/Vcl/Heg1/Chd7/Myo9a/Brd2/Stk4/Fzd6/Igf1r/Pfn1/Tgfb1/Tgfbr1/Rhoa/Kdm5b/Tsc1/Srf/Med1/Kdm6b/Gna13/Rbpj/Ccm2/Btbd7/Stk3/Vasp/Arid1a/Ctnnb1/Grb2/Bcl10/Ahr/Carmil2/Med12/Mdm4/Map3k1/Mtss1/Zfpm1/Smad4/Hectd1/Ncoa3/Dlg1/Kras/…	tissue morphogenesis	1.3319	0.00135185	Pik3cd/Flna/Nfatc1/Myc/Clic4/Nfatc3/Pml/Mtss1/Smarca4/Macf1/Cd44/Kdm2a/Notch2/Trim28/Arid1a/Rock2/Twsg1/Rbpj/Zeb2/Wls/Chd7/Wdr1/Prkacb/Vasp/Sdc4/Msn/Mef2c/Med12/Srf/Ccm2/Ski/Dicer1/Scrib/Kat2a/Socs3/Tgfbr2/Fkbp1a/Ppp3r1/Hectd1/Ncoa3/Specc1l/Grb2/Kdm6b/B4galt1/Bcl2/Sh3bp1/Sec24b/Stk4/Exoc4/Htt/Hif1a/Kdm2b/Mrtfa/Cfl1/S1pr1/Rreb1/Dlg1/Mthfd1/Smad4/Carmil2/Hdac5/Dag1/Mdm4/Smad2/Ift52/Med1/Igf1r/Nrp2/…
GO:0034329	cell junction assembly	-1.47041	0.0210691	Stau2/Xlr4b/Ptpra/Vps35/Itgb3/Prkaca/Tln1/Crkl/F11r/Ctnna1/Smad7/Itgav/Mpp5/Abl1/Dvl1/Lamc1/Adgrl2/Rapgef2/Actb/Pik3r1/App/Crb3/Coro1c/Pdlim5/Rock1/Pdpk1/Gsk3b/Nptn/Gnpat/Vcl/Heg1/Setd5/Myo9a/Rcc2/Marveld2/Rhoa/Tsc1/Srf/Fn1/Ptpn11/Pecam1/Sema4d/Rap1b/Pak2/Ctnnb1/Vmp1/Dusp3/Ldb1/Pdcd6ip/Cd9/Lims1/Slk/Plec/Rapgef1/Hdac7/Dlg1/Ptk2b/Myo1c/Ikbkb/Hipk1/Sdcbp/Iqgap1/Arf6/Sdc4/Rock2/Bcl2/Actn1/Macf1/Mef2c	cell junction assembly	1.36133	0.00564855	Plec/Ptprj/Iqgap1/Actn1/Myo1c/Hdac7/Macf1/Ptprs/Ikbkb/Rcc2/Itgb1/Rock2/Eif4g1/Fn1/Ldb1/Wdr1/Dusp3/Coro1c/Adgre5/Actn4/Sipa1l1/Sdc4/Pdcd6ip/Mef2c/Pak2/Srf/Gnpat/Lims1/Arf6/Afdn/Slk/Hipk1/Pecam1/Bcl2/Sh3bp1/Vps35/Setd5/Vmp1/Ptpra/Dbnl/Pik3r1/Cfl1/Dlg1/Ppm1f/Myo9a/Prkaca/Ptpn11/Tsc1/Capza1/Vcl/F11r/Ctnnb1/Nptn/Pdpk1/Crkl/Nedd4l/Ctnna1/Actb/Tln1/Abl1/Ptk2/Prkca/Heg1/Dvl1/Rapgef2/Tbcd/Pip5k1a
GO:0022604	regulation of cell morphogenesis	-1.44872	0.0287915	Brwd3/Sgk1/Syne3/Arhgap18/Stau2/Rasal1/Xlr4b/Itgb3/Mov10/Zranb1/Slc23a2/Crkl/Plxnc1/F11r/Dab2/Mkln1/Tacstd2/Ttc3/Rhog/Cux1/Cdc42ep3/Rhobtb2/Abl1/Carmil1/Dhx36/Ilk/Limd1/Spag9/Mapk9/Net1/Dvl1/Plekho1/Fmnl3/Unc13d/Tesk1/Strip1/Coro1c/Fbxw8/Caprin1/Pafah1b1/Flna/Rreb1/Epb41/Parp6/Rab21/Rhob/Anxa7/Phip/Ap1ar/Braf/Cyfip1/Myo9a/Mark2/Rcc2/Hnrnpk/Rhoa/Fn1/Crk/Sema4d/Gna13/Itsn2/Dnm2/St6gal1/Triobp/Cdc42…	regulation of cell morphogenesis	1.3933	0.00246007	Bcl11a/Flna/Arap1/Myadm/St6gal1/Cux1/Arhgdia/Macf1/Calr/Myh9/Rcc2/Cd44/Picalm/Fmnl1/Caprin1/Diaph1/Fn1/Itsn2/Capzb/Dnm2/Wdr1/Plxnc1/Coro1c/Actr2/Actn4/Arhgef18/Msn/Ezr/Nedd9/Ttc3/Anxa7/Lims1/Limd1/C1qbp/Afdn/Mark2/P4hb/Cyfip1/Dhx36/Dbnl/Gas7/Carmil1/Cfl1/Rreb1/Dlg1/Rtn4/Cdc42se2/Anapc2/Mapk9/Myo9a/Plaa/Arhgap18/Dnm1l/Parp6/F11r/Pias2/Unc13d/Prkdc/Spag9/Crkl/Zmpste24/Nedd4l/Abl1/Ptk2/Fbxo31/Dvl1/C…
GO:0016569	covalent chromatin modification	-1.40785	0.019952	Taf5l/Phc1/Kdm1b/Kat2b/Mier1/Baz2a/Wdr82/Atxn7l3/Cxxc1/Kmt2b/Zbtb7b/Kdm1a/Brpf1/Arid4b/Parg/Pcgf3/Arrb1/Setd1b/App/Pcgf5/Brms1l/Akap8/Brpf3/Glyr1/Kmt5c/Wdr61/Kat6a/Epc1/Padi4/Wbp2/Eny2/Noc2l/Phf8/Tcf3/Ing4/Ube2a/Smyd3/Rest/Jade1/Bmi1/Setd5/Ube2b/Ezh1/Kdm3a/Msl1/Tgfb1/Wac/Rnf2/Kdm5b/Kansl1/Rnf40/Per1/Kdm6b/Kdm3b/Tasor/Trip12/Kmt5b/Ncoa1/Brd4/Ddb1/Nsd1/Bcor/Msl2/Sirt1/Usp7/Phf2/Prmt2/Jarid2/Nsd3/Ct…	covalent chromatin modification	1.41207	2.57e-05	Ogt/Pax5/Mllt6/Pml/Ehmt2/Hdac7/Smarca4/Ep400/Huwe1/Prkcb/Kdm7a/Trip12/Kdm2a/Prkcd/Ddb1/Baz2a/Trim28/Noc2l/Msl1/Ldb1/Usp7/Brd8/Kmt2c/Hopx/Msl2/Tasor/Morf4l1/Phf20/Srebf1/Tcf3/Cdk9/Kdm3b/Irf4/Tet3/Baz1b/Brd4/Prkd2/Glyr1/Kdm5c/Rcor1/Ezh1/Kdm4a/Kdm5a/Lmna/Smyd3/Sfpq/Phf2/Akap8/Chd1/Phb/Tbl1xr1/Phf20l1/Asxl1/Kat2a/Fbl/Ctbp1/Bcor/Slk/Eny2/Nsd1/Ep300/Wdr82/Kdm6b/Pkn1/Taf5l/Ncoa6/Trrap/Dpy30/Jade2/Setd5/…
GO:0061061	muscle structure development	-1.40462	0.0191757	Pik3r1/Yy1/Mrtfa/Cd53/Myc/Nln/Pdlim5/Nr1d2/Mef2d/Gsk3b/Chrnb1/H3f3a/Dicer1/Lncpint/Emd/Epc1/Hif1an/Arntl/Hira/Arid5b/Chkb/Nr4a1/Smyd3/Rest/Heg1/Chd7/Rps6kb1/Gsk3a/Mapk12/Dyrk1b/Id2/Tgfb1/Atf3/Tgfbr1/Rhoa/Lemd3/Mrtfb/Tsc1/Tnpo2/Ptbp1/Srf/Zbtb18/Med1/Kdm6b/Usp19/Kmt5b/Pld3/Rbpj/Sirt1/Arid1a/Ctnnb1/Pias1/Mef2a/Bhlhe41/Egr1/Flii/Hnrnpu/Fos/Hopx/Cd9/Camk2d/Mtss1/Foxk1/Zfpm1/Nras/Prr14/Ankrd17/Smad4/Hd…	muscle structure development	1.21195	0.0337518	Camk2d/Nfatc1/Ddx17/Myc/Ptbp1/Pax5/Mef2d/Mbnl1/Bhlhe41/Pdlim1/Nfatc3/Mtss1/Hdac7/Ddx39b/Smarca4/Capn2/Myh9/Itgb1/Hmgcr/Ripor2/Arid1a/Ankrd17/Rbpj/Atp2a2/Il4ra/Capzb/Chd7/Hopx/Wdr1/Qk/Map3k5/Akt1/Cdk9/Smarca2/Akap13/Mef2c/Nras/Rb1/Gsk3a/Flii/Tmod3/Srf/Cd164/Lmna/Smyd3/Mef2a/Ski/Fos/Dicer1/Foxp1/Chd2/Kat2a/Pias1/Tnpo2/Fkbp1a/Eif5a/Ep300/Usp19/Zbtb18/Kdm6b/Bcl2/Cflar/Fdps/Plekhm3/Afg3l2/Kmt5b/Pdcd4/…
GO:0016311	dephosphorylation	-1.40146	0.0393351	Inpp4b/Fkbp15/Mtm1/Ptpn23/Phlpp2/Ppp2r2d/Ell/Rcan1/Ppm1f/Nck1/Ppm1d/Myo1d/Inppl1/Uri1/Plpp2/Ptpra/Ppp2r2a/Eya1/Cd2bp2/Ppp3r1/Ppp3cc/Ppm1l/Pkmyt1/Phlpp1/Ppp1r37/Ppp6r2/Ilkap/Ywhab/Ptpn1/Ptpa/Cep192/Ptpn14/Ctdsp1/Cnst/Zfyve1/Mtmr6/Nckap1l/Ppargc1b/Wdr81/Ppp4r3b/Ptpn7/Ppp2r5a/Inpp5e/Rock1/Ssu72/Ppp1r9b/Ppp2r3d/Sympk/Ppm1a/Cdc14a/Mtmr3/Ssh2/Inpp5a/Pirb/Inpp5k/Ctdsp2/Plek/Pcif1/Tgfb1/Tsc1/Ptbp1/Ppp1r1…	dephosphorylation	1.27915	0.0285942	Ptprj/Swap70/Ptbp1/Hsp90b1/Iqgap1/Ppp6r1/Ptprc/Ppp1r15b/Ptprs/Ikbkb/Prkcd/Phlpp1/Ssh1/Inpp5d/Rock2/Wnk1/Smg5/Sfi1/Ptpn22/Nckap1l/Ptpa/Ensa/Dusp3/Ppp1r9b/Ppp2r5a/Mef2c/Stk11/Ubash3b/Ppp2r5c/Sympk/Dusp10/Sgpp1/Fkbp1a/Ppp3r1/Ptpn7/Ctdsp1/Ptpn1/Pirb/Ppp2r1a/Ctdsp2/Bcl2/Ppp4c/Ppp2r5e/Fkbp15/Ptpra/Htt/Ppp1cb/Ppp1r16b/Ppia/Ppp6r3/Inpp5k/Mfhas1/Ppp4r3b/Ptpre/Cep192/Mtmr3/Ppp3cb/Ptpn6/Ppp4r3a/Ppm1f/Phlpp2…
GO:0070848	response to growth factor	-1.38526	0.0271802	Twf2/Hgs/Mapkapk2/Smad1/Prkce/Zfyve27/Tmem108/Map3k7/Epn2/Rock1/Got1/Furin/Dcp1a/Pdpk1/Gsk3b/Lats1/Kidins220/Emd/Raf1/Ppm1a/Smad2/Lmtk2/Nr4a1/Cyfip1/Inpp5k/Usp8/Egr3/Map2k5/Rps6kb1/Ireb2/Igf1r/Micall1/Ier2/Mapk1/Tgfb1/Tgfbr1/Lemd3/Zmiz1/Rab14/Snx25/Med1/Ptpn11/Crk/Il12a/Dnm2/Rbpj/Hivep1/Sirt1/Stk11/Ctnnb1/Cpne3/Egr1/Grb2/Nfkb1/Glg1/Dusp3/Fos/Stat5b/Rasa1/Map3k1/Cbl/Lats2/Rapgef1/Usp9x/Zyx/Smad4/S…	response to growth factor	1.24128	0.0288382	Pik3cd/Iqgap1/Myo1c/Pml/Zmiz1/Cyfip2/Prkcb/Cd44/Nfkb1/Notch2/Numa1/Rock2/Ncl/Twsg1/Rbpj/Ndst1/Dnm2/Dusp3/Tcf4/Grk2/Mapk1/Akt1/Pde8a/Sox5/Raf1/Stat5b/Dcn/Rap1gap/Cbl/Mef2c/Prkd2/Stk11/Ski/Arf6/Fos/Usp8/Zyx/Stub1/Tgfbr2/Usp9x/Ep300/Ptpn1/Grb2/Zfp36/Cyfip1/Cflar/Rasa1/Prkce/Pdcd4/Hivep1/Hif1a/Inpp5k/Setx/Cfl1/Ireb2/Ier2/Rps6kb1/Smad4/Zbtb7a/Micall1/Smad2/Trp53/Med1/Ddx5/Igf1r/Zfp36l1/Twf2/Sorl1/Nrp2…
GO:0071363	cellular response to growth factor stimulus	-1.37094	0.0311038	Twf2/Hgs/Mapkapk2/Smad1/Prkce/Zfyve27/Tmem108/Map3k7/Epn2/Got1/Furin/Dcp1a/Pdpk1/Gsk3b/Lats1/Kidins220/Emd/Raf1/Ppm1a/Smad2/Lmtk2/Nr4a1/Cyfip1/Inpp5k/Usp8/Egr3/Map2k5/Rps6kb1/Ireb2/Igf1r/Micall1/Tgfb1/Tgfbr1/Lemd3/Zmiz1/Rab14/Snx25/Med1/Ptpn11/Crk/Il12a/Dnm2/Rbpj/Hivep1/Sirt1/Stk11/Ctnnb1/Cpne3/Egr1/Grb2/Nfkb1/Glg1/Dusp3/Fos/Stat5b/Rasa1/Map3k1/Cbl/Lats2/Rapgef1/Usp9x/Zyx/Smad4/Setx/Smad5/Pdcd4/H…	cellular response to growth factor stimulus	1.2385	0.0367125	Pik3cd/Iqgap1/Myo1c/Pml/Zmiz1/Cyfip2/Prkcb/Cd44/Nfkb1/Notch2/Numa1/Ncl/Twsg1/Rbpj/Ndst1/Dnm2/Dusp3/Tcf4/Grk2/Akt1/Pde8a/Sox5/Raf1/Stat5b/Dcn/Rap1gap/Cbl/Mef2c/Prkd2/Stk11/Ski/Arf6/Fos/Usp8/Zyx/Stub1/Tgfbr2/Usp9x/Ep300/Ptpn1/Grb2/Zfp36/Cyfip1/Cflar/Rasa1/Prkce/Pdcd4/Hivep1/Hif1a/Inpp5k/Setx/Cfl1/Ireb2/Rps6kb1/Smad4/Zbtb7a/Micall1/Smad2/Trp53/Med1/Ddx5/Igf1r/Zfp36l1/Twf2/Sorl1/Nrp2/Glg1/Dnmt1/Ngfr/…
GO:0006986	response to unfolded protein	1.60323	0.0241127	Hspa5/Hsp90aa1/Hspa8/Hsph1/Hspa1b/Hspd1/Calr/Manf/Hspa1a/Selenos/Ubxn4/Hspb1/Tmem33/Ube2j2/Xbp1/Upf3a/Derl2/Cops5/Bax/Faf2/Hspa14	response to unfolded protein	-1.34879	0.0314325	Selenos/Hspa14/Faf2/Ube2j2/Derl2/Ubxn4/Hspa5/Upf3a/Hspa4l/Hspb1/Tmem33/Herpud1/Hspa1a/Hspd1/Hspa1b/Hspa8/Hsph1/Hsp90aa1
GO:0035458	cellular response to interferon-beta	1.68069	0.0379137	Gbp2b/Gbp3/Ndufa13/Gbp2/Mndal/9930111J21Rik1/Ddx41/Htra2/Ifit1/Ifi47/Ifi203	cellular response to interferon-beta	1.56474	0.0129472	Mndal/Ifi203/Ifi206/Ifi214/Gbp3
GO:0009408	response to heat	1.71205	0.019952	Dnaja1/Hsp90aa1/Hspa1b/Hsp90ab1/Chordc1/Hspa1a/Hspa4/Eif2s1/Eif2b2/Tpr/Sumo1/Hikeshi/Dnaja2/Eif2b1/Polr2d/Htra2/Vcp/Slu7/Rasa3/Osm/Pdcd6/Zfp709/Clpb/Eif2b3/Eif2b5	response to heat	-1.49754	0.032935	Ier5/Sumo1/Hspa1a/Chordc1/Hsp90ab1/Hspa1b/Hsp90aa1/Dnaja1
GO:0070585	protein localization to mitochondrion	1.72426	0.0151248	Dnaja1/Hsp90aa1/Hsph1/Hspd1/Hspa4/Bag1/Tomm5/Immp1l/Fis1/Timm8a1/Ndufa13/Grpel1/Timm13/Bax/Timm23/Timm10/Timm17b/Bbc3/Pdcd5/Pam16/Tomm40/Tomm22/Bcap31/Mtch2/Immp2l/Aip/Timm9/Samm50/Chchd4/Tomm20/Timm17a/Pmaip1/Timm50/Dnajc15/Mff/Dnlz/Bag3/Ddit3/Sh3glb1/Cox18	protein localization to mitochondrion	-1.47816	0.0288382	Bag3/Timm17b/Bbc3/Fis1/Pam16/Dnajc15/Tomm22/Bag1/Pdcd5/Pmaip1/Sh3glb1/Ndufa13/Tspo/Immp1l/Hspd1/Hsph1/Hsp90aa1/Dnaja1
GO:0007339	binding of sperm to zona pellucida	1.88253	0.00944582	Hspa1b/Tcp1/Cct3/Cct4/Cct8/Cct5/Cct2/Cct6a/Cct7/B4galt1/Vdac2	binding of sperm to zona pellucida	-1.95867	0.0214932	Vdac2/Cct8/Cct6a/Cct3/Cct2/Cct7/Tcp1/Cct5/Cct4/Hspa1b
GO:0006457	protein folding	2.23791	4.76e-07	Dnaja1/Hspa5/Hsp90aa1/Hspa8/Hsph1/Hspa1b/Hspd1/Hsp90ab1/Chordc1/Hspe1/Dnajc7/Tcp1/Calr/Nudc/Sdf2l1/Ppil1/Ahsa1/Cct3/Hspa1a/Cct4/Cct8/Ahsa2/Cdc37/Dnajb1/Bag1/Ppib/Pdrg1/Hspb1/Dnajb11/H2-DMb2/Cct5/Cct2/Ppia/Pdia3/Ppie/Ppid/Cct6a/Fkbp4/Cct7/St13/Hsp90b1/Grpel1/Nudcd2/Pdia4/Ppih/Prdx4/Ppil3/Hspa14/Bag5/Pdcd5/Dnaja2/Selenof/Ppig/Aip/Ptges3/Pfdn4/Tbcc/Nktr/Chchd4	protein folding	-2.03465	1.45e-06	Tor2a/Dnajb2/Bag1/Hspa14/Cct6a/Tbcc/Dnajb4/Pdcd5/Ppid/H2-DMa/Cct3/H2-DMb2/Hspa5/Dnajc7/Sh3glb1/Cct2/St13/Cct7/Tcp1/Cd74/Ptges3/Hspa4l/Fkbp4/Ppib/Cct5/Hspb1/Nudc/Cct4/Pfdn5/Hspa1a/Hspd1/Hspe1/Ahsa2/Dnajb1/Ahsa1/Chordc1/Hsp90ab1/Hspa1b/Hspa8/Hsph1/Hsp90aa1/Dnaja1

## Sheet: ELLtoSham
Table S6 Enriched GSEA terms of biological processes in B cells between treatments (ELL/sham)
ID	Description	setSize	enrichmentScore	NES	pvalue	p.adjust	qvalues	rank	leading_edge	core_enrichment
GO:0006457	protein folding	142	-0.602635	-2.03465	3.09681e-10	1.73452e-06	1.44735e-06	675	tags=30%, list=4%, signal=29%	Tor2a/Dnajb2/Bag1/Hspa14/Cct6a/Tbcc/Dnajb4/Pdcd5/Ppid/H2-DMa/Cct3/H2-DMb2/Hspa5/Dnajc7/Sh3glb1/Cct2/St13/Cct7/Tcp1/Cd74/Ptges3/Hspa4l/Fkbp4/Ppib/Cct5/Hspb1/Nudc/Cct4/Pfdn5/Hspa1a/Hspd1/Hspe1/Ahsa2/Dnajb1/Ahsa1/Chordc1/Hsp90ab1/Hspa1b/Hspa8/Hsph1/Hsp90aa1/Dnaja1
GO:0016570	histone modification	402	0.603063	1.42154	4.20926e-09	1.1788e-05	9.83638e-06	3951	tags=50%, list=24%, signal=39%	Ogt/Pax5/Mllt6/Pml/Ehmt2/Hdac7/Smarca4/Ep400/Huwe1/Prkcb/Kdm7a/Trip12/Kdm2a/Prkcd/Ddb1/Baz2a/Noc2l/Msl1/Ldb1/Usp7/Brd8/Kmt2c/Hopx/Msl2/Morf4l1/Phf20/Srebf1/Tcf3/Cdk9/Kdm3b/Irf4/Tet3/Baz1b/Brd4/Prkd2/Glyr1/Kdm5c/Rcor1/Ezh1/Kdm4a/Kdm5a/Lmna/Smyd3/Sfpq/Phf2/Akap8/Phb/Tbl1xr1/Phf20l1/Asxl1/Kat2a/Fbl/Ctbp1/Bcor/Slk/Eny2/Nsd1/Ep300/Wdr82/Kdm6b/Pkn1/Taf5l/Ncoa6/Trrap/Dpy30/Jade2/Setd5/Zzz3/Zbtb7b/Jarid2…
GO:0016569	covalent chromatin modification	416	0.598533	1.41207	1.64846e-08	3.07767e-05	2.56812e-05	3951	tags=50%, list=24%, signal=38%	Ogt/Pax5/Mllt6/Pml/Ehmt2/Hdac7/Smarca4/Ep400/Huwe1/Prkcb/Kdm7a/Trip12/Kdm2a/Prkcd/Ddb1/Baz2a/Trim28/Noc2l/Msl1/Ldb1/Usp7/Brd8/Kmt2c/Hopx/Msl2/Tasor/Morf4l1/Phf20/Srebf1/Tcf3/Cdk9/Kdm3b/Irf4/Tet3/Baz1b/Brd4/Prkd2/Glyr1/Kdm5c/Rcor1/Ezh1/Kdm4a/Kdm5a/Lmna/Smyd3/Sfpq/Phf2/Akap8/Chd1/Phb/Tbl1xr1/Phf20l1/Asxl1/Kat2a/Fbl/Ctbp1/Bcor/Slk/Eny2/Nsd1/Ep300/Wdr82/Kdm6b/Pkn1/Taf5l/Ncoa6/Trrap/Dpy30/Jade2/Setd5/…
GO:0030048	actin filament-based movement	83	0.744686	1.66024	1.61377e-07	0.000225968	0.000188556	805	tags=20%, list=5%, signal=20%	Camk2d/Flna/Myo1g/Myo1e/Myo1c/Ccdc88c/Gpd1l/Myh9/Myo9b/Atp2a2/Wasf2/Actn4/Myo5a/Sun2/Pde4b/Wipf1/Atp1a1
GO:0007015	actin filament organization	357	0.594912	1.40118	2.39348e-07	0.000268118	0.000223728	3048	tags=32%, list=19%, signal=26%	Flna/Arap1/Myadm/Swap70/Hsp90b1/Sptan1/Lcp1/Myo1g/Myo1e/Cd2ap/Actn1/Myo1c/Pdlim1/Mtss1/Sirpa/Arhgap17/Hip1r/Arhgef2/Add1/Capn1/Prkcd/Ssh1/Rock2/Arfgef1/Nckap1l/Diaph1/Capzb/Wdr1/Gmfb/Coro1c/Actr2/Vasp/Wasf2/Arpc4/Actn4/Ppp1r9b/Myo5a/Mical1/Arhgef18/Sdc4/Cul3/Ezr/Tpm3/Flii/Nedd9/Tmod3/Pak2/Srf/Arf6/Ppfia1/Zyx/Tpm4/Sptbn1/Hcls1/Pecam1/Specc1l/Grb2/Cyfip1/Bcl2/Sh3bp1/Rasa1/Mcu/Prkce/Dbnl/Gas7/Abi1/I…
GO:1901381	positive regulation of potassium ion transmembrane transport	24	0.894581	1.77536	5.41667e-07	0.00047348	0.00039509	462	tags=17%, list=3%, signal=16%	Flna/Wnk1/Ano6/Dnm2
GO:0007169	transmembrane receptor protein tyrosine kinase signaling pathway	439	0.578408	1.36566	5.91745e-07	0.00047348	0.00039509	3405	tags=31%, list=21%, signal=25%	Pik3cd/Dgkd/Ptprj/Ogt/Plaur/Myo1e/Syk/Iqgap1/Myo1c/Nucks1/Psen2/Rassf2/Stat3/Sgpl1/Eif4ebp2/Cyfip2/Hip1r/Prkcb/Prkcd/Blk/Bcar3/Txnip/Srsf3/Rbpj/Zfp106/Pip4k2b/Gigyf1/Ndst1/Dusp3/Tcf4/Mapk1/Srebf1/Akt1/Raf1/Atxn1/Sipa1l1/Stat5b/Pip4k2a/Sla/Dcn/Cbl/Sh2b3/Prkd2/Gsk3a/Nedd9/Ubash3b/Cdk4/Socs3/Rhbdf2/Ptpn1/Rab7/Cblb/Osbpl8/Ncf1/Grb2/Cyfip1/Plekha1/Ptpra/Zbtb7b/Fbxw7/Sh2d6/Ncoa5/Hif1a/Inpp5k/Pik3r1/Ank…
GO:0051056	regulation of small GTPase mediated signal transduction	238	0.628911	1.46828	7.89147e-07	0.000522376	0.00043589	3278	tags=35%, list=20%, signal=29%	Camk2d/Fgd2/Ogt/Cd2ap/Arhgdia/Rasa3/Cyth1/Arhgef3/Dennd4b/Arhgap17/Arhgef1/Dock2/Itgb1/Arhgef2/Rasgrp1/Sipa1/Psd4/Notch2/Myo9b/Ripor2/Arfgef1/Dennd4a/Itsn2/Dnm2/P2ry10/Arhgef6/Sipa1l1/Arhgap26/Arhgef18/Spata13/Rap1gap/Cbl/Akap13/Cul3/Dgkz/Arf6/Ralgapb/Arhgef12/Arfgef2/Vav1/Sh3bp1/Iqsec1/Rasal3/Icmt/Kctd10/Rtn4/Arhgap25/Cdc42se2/Eps8l1/Arrb1/Ngfr/Plekhg2/Sos1/Ralgps2/Arhgef7/Kras/Itpkb/Arhgap18/Va…
GO:0019730	antimicrobial humoral response	60	-0.69467	-2.12597	8.45871e-07	0.000522376	0.00043589	1194	tags=32%, list=7%, signal=29%	Rpl30/Ccl17/Wfdc17/H2bc4/Rpl39/Gapdh/Pf4/Lgals3/H2-T23/S100a9/Rnase6/App/Trf/Pglyrp1/Rps19/Cxcl13/Slpi/Fau/Jchain
GO:1901699	cellular response to nitrogen compound	453	0.568944	1.3438	9.32648e-07	0.000522376	0.00043589	3116	tags=33%, list=19%, signal=27%	Flna/Ptprj/Ogt/Hsp90b1/Myo1c/Nucks1/Ehmt2/Fcgr2b/Stat3/Capn2/Eif4ebp2/Uchl3/Prkcb/Usf1/Arhgef2/Prkcd/Nfkb1/Hnrnpd/Ssh1/Bcar3/Rock2/Rab31/Srsf3/Zfp106/Pip4k2b/Ptpn22/Diaph1/Itpr3/Dnm2/Itpr1/Grk2/Sp1/Ipo5/Mapk1/Srebf1/Map3k5/Akt1/Lars/Ppp1r9b/Myo5a/Gnai3/Stat5b/Pip4k2a/Ncstn/Recql5/Eprs/Larp1/Mef2c/Pde4b/Ezr/Gsk3a/Pkm/Dhx9/Zc3hav1/Cdk4/Socs3/Ptpn1/Ly6a/Osbpl8/Grb2/Cyfip1/Itpr2/Cflar/Vps35/Csk/Ptpra…
GO:0071417	cellular response to organonitrogen compound	406	0.577691	1.363	1.34335e-06	0.000684007	0.000570761	3029	tags=33%, list=19%, signal=28%	Flna/Ptprj/Ogt/Hsp90b1/Myo1c/Nucks1/Ehmt2/Fcgr2b/Stat3/Capn2/Eif4ebp2/Uchl3/Prkcb/Usf1/Arhgef2/Prkcd/Nfkb1/Hnrnpd/Ssh1/Bcar3/Rock2/Rab31/Srsf3/Zfp106/Pip4k2b/Ptpn22/Diaph1/Itpr3/Dnm2/Itpr1/Grk2/Sp1/Ipo5/Mapk1/Srebf1/Akt1/Lars/Ppp1r9b/Myo5a/Gnai3/Stat5b/Pip4k2a/Ncstn/Recql5/Eprs/Larp1/Mef2c/Pde4b/Ezr/Gsk3a/Pkm/Cdk4/Socs3/Ptpn1/Osbpl8/Grb2/Cyfip1/Itpr2/Vps35/Csk/Ptpra/Htt/Zbtb7b/Impact/Ncoa5/Inpp5k…
GO:0051085	chaperone cofactor-dependent protein refolding	31	-0.800395	-2.17437	2.97787e-06	0.00116228	0.000969847	675	tags=55%, list=4%, signal=53%	Tor2a/Bag1/Hspa14/Dnajb4/H2-DMa/H2-DMb2/Hspa5/Dnajc7/St13/Cd74/Ptges3/Hspa1a/Hspe1/Dnajb1/Hspa1b/Hspa8/Hsph1
GO:0001701	in utero embryonic development	423	0.568003	1.34024	3.11268e-06	0.00116228	0.000969847	4092	tags=41%, list=25%, signal=32%	Hba-a1/Hba-a2/Myo1e/Mbnl1/Grn/Zmiz1/Mtss1/Smarca4/Capn2/Birc6/Myh9/Itgb1/Srsf1/Add1/Kdm2a/Cnot1/Notch2/Chd8/Trim28/Ggnbp2/Rbpj/Prpf19/Chd7/Hopx/Sec24c/Dusp3/Tasor/Sp1/Mapk1/Akt1/Hs6st1/Sox5/Brd4/Cul3/Sp3/Srf/Ccm2/Mgat1/Matr3/Tfeb/Dicer1/Tbl1xr1/Foxp1/Kat2a/Otud7b/Socs3/Bcor/Tgfbr2/Usp9x/Hectd1/Ncoa3/Ric8a/Zbtb18/Grb2/Mafg/Ints1/Ncoa6/Epn1/Prkcsh/Rbbp6/Chtop/Stk4/Bmi1/Icmt/H13/Mapk8ip3/Hif1a/Mrtfb…
GO:0030183	B cell differentiation	118	0.682205	1.55014	3.89107e-06	0.001292	0.0010781	2402	tags=46%, list=15%, signal=39%	Bcl11a/Pou2f2/Nfatc1/Ptprj/Cd19/Dock10/Syk/Ikzf1/Ikzf3/Ptprc/Hdac7/Gpr183/Notch2/Inpp5d/Rbpj/Nckap1l/Cd24a/Pou2af1/Lyl1/Plcg2/Tcf3/Btk/Stat5b/Bcl3/Ms4a1/Cyld/Sp3/Foxp1/Ep300/Bcl2/Lfng/St3gal1/Malt1/Pik3r1/Hdac5/Ptpn6/Zbtb7a/Trp53/Zfp36l1/Gon4l/Lgals8/Il2rg/Tpd52/Atm/Zfp36l2/Dock11/Prkdc/Cebpg/Id2/Syvn1/Hdac9/Plcl2/Cr2/Abl1
GO:0048729	tissue morphogenesis	445	0.564308	1.3319	5.49571e-06	0.00162008	0.00135185	3259	tags=28%, list=20%, signal=23%	Pik3cd/Flna/Nfatc1/Myc/Clic4/Nfatc3/Pml/Mtss1/Smarca4/Macf1/Cd44/Kdm2a/Notch2/Trim28/Arid1a/Rock2/Twsg1/Rbpj/Zeb2/Wls/Chd7/Wdr1/Prkacb/Vasp/Sdc4/Msn/Mef2c/Med12/Srf/Ccm2/Ski/Dicer1/Scrib/Kat2a/Socs3/Tgfbr2/Fkbp1a/Ppp3r1/Hectd1/Ncoa3/Specc1l/Grb2/Kdm6b/B4galt1/Bcl2/Sh3bp1/Sec24b/Stk4/Exoc4/Htt/Hif1a/Kdm2b/Mrtfa/Cfl1/S1pr1/Rreb1/Dlg1/Mthfd1/Smad4/Carmil2/Hdac5/Dag1/Mdm4/Smad2/Ift52/Med1/Igf1r/Nrp2/…
GO:0060284	regulation of cell development	434	0.560187	1.32182	6.32524e-06	0.00177138	0.00147811	3320	tags=33%, list=20%, signal=27%	Bcl11a/Flna/Myadm/Myc/Eif4g2/Cux1/Bhlhe41/Grn/Nap1l1/Calr/Ptprs/Ikbkb/Rcc2/Arhgap4/Arhgef2/Picalm/Add1/Dip2b/Notch2/Caprin1/Rock2/Trim11/Srrt/Fn1/Zeb2/Cd24a/Prpf19/Chd7/Dnm2/Plxnc1/Coro1c/Il6st/Actr2/Qk/Actn4/Atxn1/Ldlr/Nedd9/Stk11/Kdm4a/Ttc3/Srf/Lims1/Ski/Dicer1/C1qbp/Afdn/Dusp10/Sema4b/P4hb/Ep300/Ctdsp1/Cyfip1/Bcl2/Dhx36/Jade2/Ptpra/Cers2/Dbnl/Fbxw7/Hif1a/Atp6ap1/Hook3/Prmt5/Carmil1/Hdac2/Tnfrs…
GO:0048598	embryonic morphogenesis	427	0.565716	1.33475	6.80913e-06	0.00181609	0.00151542	4312	tags=37%, list=26%, signal=28%	Myadm/Myc/Pax5/Mbnl1/Psen2/Smarca4/Macf1/Kdm2a/Notch2/Rps6/Ripor2/Trim28/Arid1a/Rock2/Twsg1/Wnk1/Rbpj/Fn1/Zeb2/Wls/Ldb1/Chd7/Ndst1/Pou2f1/Tasor/Sp1/Aff3/Prkacb/Vasp/Mapk1/Tcf3/Sdc4/Mef2c/Cul3/Med12/Sod1/Sp3/Supt20/Srf/Ski/Dicer1/Scrib/Kat2a/Socs3/Tgfbr2/Nsd1/Hipk1/Rpl38/Hectd1/Ncoa3/Ric8a/Specc1l/Grb2/Kdm6b/Tnrc6c/Sec24b/Stk4/Exoc4/Htt/Bmi1/Hif1a/Kdm2b/Hira/Ncoa1/Cfl1/Hdac2/Dlg1/Cdc73/Macroh2a1/M…
GO:0048732	gland development	300	0.587519	1.37829	1.32687e-05	0.00294818	0.00246007	2402	tags=28%, list=15%, signal=24%	Scd1/Psap/Plaur/Ikzf1/Nfatc3/Pml/Psen2/Smarca4/Nme1/Fasn/Cd44/Capn1/Notch2/Twsg1/Rbpj/Arhgap5/Gak/Wls/Itpr1/Sp1/Mapk1/Raf1/Stat5b/Rps6ka1/Rap1gap/Msn/Cul3/Lbh/Stk11/Ezh1/Sp3/Srf/Lims1/Arf6/Pkm/Scrib/Asxl1/Aacs/Tgfbr2/Ncoa3/B4galt1/Usf2/Bcl2/Cflar/Prkcsh/Cbx7/Zbtb7b/Jarid2/Icmt/Hif1a/Mrtfb/Aprt/Gpat4/Rreb1/Stat6/Zdhhc21/Rtn4/Smad4/Carmil2/Dag1/Smad2/Med1/Igf1r/Tgfb1/Rela/Atm/Rb1cc1/Wdr77/Btbd7/Ctn…
GO:0022604	regulation of cell morphogenesis	274	0.594435	1.3933	1.36855e-05	0.00294818	0.00246007	3293	tags=34%, list=20%, signal=28%	Bcl11a/Flna/Arap1/Myadm/St6gal1/Cux1/Arhgdia/Macf1/Calr/Myh9/Rcc2/Cd44/Picalm/Fmnl1/Caprin1/Diaph1/Fn1/Itsn2/Capzb/Dnm2/Wdr1/Plxnc1/Coro1c/Actr2/Actn4/Arhgef18/Msn/Ezr/Nedd9/Ttc3/Anxa7/Lims1/Limd1/C1qbp/Afdn/Mark2/P4hb/Cyfip1/Dhx36/Dbnl/Gas7/Carmil1/Cfl1/Rreb1/Dlg1/Rtn4/Cdc42se2/Anapc2/Mapk9/Myo9a/Plaa/Arhgap18/Dnm1l/Parp6/F11r/Pias2/Unc13d/Prkdc/Spag9/Crkl/Zmpste24/Nedd4l/Abl1/Ptk2/Fbxo31/Dvl1/C…
GO:0009611	response to wounding	363	0.568568	1.33894	1.52193e-05	0.00315716	0.00263445	3150	tags=28%, list=19%, signal=23%	Srsf5/Flna/Plec/Ptprj/Lcp1/Syk/Grn/Pip5k1c/Macf1/Ppl/Tspan32/Anxa6/Ptprs/Neat1/St3gal4/Myh9/Cd44/Itgb1/Prkcd/Cnn2/Mif/Notch2/Blk/Hmgcr/Arfgef1/Adipor2/Fn1/6330407A03Rik/Ano6/Cd24a/Sdc4/Sh2b3/Fgfr1op2/Ubash3b/Sod1/Srf/Scrib/Dusp10/Pecam1/Nbeal2/Zfp36/B4galt1/Bcl2/Cflar/Prkce/Map2k7/Cers2/Ppia/Mapk8ip3/Hif1a/Mrtfa/Vps33b/Rreb1/Srsf6/Rtn4/Smad4/Carmil2/Ptpn6/Stk24/Mirt1/Igf1r/Zfp36l1/Ngfr/Snhg17/Ple…
GO:0018205	peptidyl-lysine modification	323	0.575342	1.35149	1.7174e-05	0.00343542	0.00286664	4279	tags=47%, list=26%, signal=36%	Bcl11a/Ogt/Pax5/Mllt6/Zmiz1/Ehmt2/Smarca4/Ep400/Dip2b/Baz2a/Trim28/Gnl3/Noc2l/Msl1/Ldb1/Brd8/Kmt2c/Msl2/Morf4l1/Phf20/Tcf3/Irf4/Tet3/Brd4/Glyr1/Ezh1/Kdm4a/Lmna/Sumo3/Smyd3/Cbx4/Phf20l1/Kat2a/Pias1/Ctbp1/Bcor/Nsd1/Ep300/Wdr82/Traf7/Taf5l/Ncoa6/Trrap/Dpy30/Jade2/Eef2kmt/Bag6/Setd5/Senp3/Zzz3/Jarid2/Kmt2b/Bmi1/Kmt5b/Senp1/Ash2l/Crtc2/Sirt7/Hcfc1/N6amt1/Vps33b/Ncoa1/Wdr61/Hdac2/Setd1a/Macroh2a1/Kmt2d…
GO:0045165	cell fate commitment	148	0.649405	1.48781	2.53218e-05	0.0048906	0.0040809	3096	tags=29%, list=19%, signal=24%	Mga/Pml/Ehmt2/Psen2/Smarca4/Stat3/Itgb1/Arhgef2/Ly9/Notch2/Rbpj/Tcf3/Sox5/Irf4/Cyld/Mef2c/Il6ra/Nfe2l1/Kdm6b/Bcl2/Stat6/Cdc73/Smad4/Smad2/Trp53/Spn/Tgfb1/Smad5/Ctnnb1/Tgfbr1/Prkdc/Id2/Paf1/Fkbp8/Mtor/Slamf6/Otud5/Lats1/Zfp445/Notch1/Lats2/Epop/Tgfb2
GO:0007507	heart development	445	0.552128	1.30315	3.05889e-05	0.00552673	0.00461171	3589	tags=34%, list=22%, signal=27%	Camk2d/Flna/Nfatc1/Pim1/Ptprj/Pdlim1/Nfatc3/Zmiz1/Ddx39b/Smarca4/Ap2b1/Itgb1/Kdm2a/Notch2/Arid1a/Rbpj/Fn1/Chd7/Ndst1/Dnm2/Hopx/Pds5a/Grk2/Mapk1/Akap13/Mef2c/Rb1/Gsk3a/Med12/Tab2/Srf/Ccm2/Lmna/Matr3/Mef2a/Dicer1/Foxp1/Asxl1/Kat2a/Adam19/Bcor/Tgfbr2/Fkbp1a/Ppp3r1/Ep300/Hectd1/Kdm6b/Ncoa6/Fdps/Dhx36/Sec24b/Arid2/Stk4/Jarid2/Pdcd4/Kctd10/Hif1a/Mrtfb/Ap1b1/Ncor2/S1pr1/Hdac2/Ppp3cb/Tnfrsf1b/Rtn4/Mthfd1…
GO:0001558	regulation of cell growth	339	0.564889	1.32844	3.73239e-05	0.00653285	0.00545126	3106	tags=30%, list=19%, signal=25%	Mndal/Bcl11a/Ptprj/Eif4g2/Ddx3x/Pml/Cirbp/Ddx39b/Smarca4/Ptprs/Sbf1/Arhgap4/Cd44/Picalm/Dip2b/Csf2rb/Eif4g1/Adipor2/Fn1/Itsn2/Dnm2/Akt1/Ppp1r9b/Smarca2/Rb1/Gsk3a/Stk11/Srf/Phb/Afdn/Foxp1/Sema4b/Wdr36/Ep300/Ncoa3/Tmc8/Rbbp7/Cyfip1/Bcl2/Atad3a/Fdps/Dbnl/Dpysl2/Kdm2b/N6amt1/Cfl1/Mtpn/Cdc73/Rtn4/Smad4/Ip6k2/Foxk1/Anapc2/Trp53/Adam10/Ppan/Twf2/G6pdx/Golga4/Ccdc85b/Atp5g1/Ino80/Map2k5/Tgfb1/Parp2/Plaa/…
GO:0042113	B cell activation	239	0.592363	1.38276	4.18977e-05	0.00676869	0.00564804	2335	tags=33%, list=14%, signal=29%	Bcl11a/Pik3cd/Pou2f2/Nfatc1/Ptprj/Swap70/Cd19/Dock10/Syk/Ikzf1/Ikzf3/Ptprc/Cd22/Hdac7/Fcgr2b/Tbc1d10c/Gpr183/Prkcb/Rasgrp1/Cxcr5/Prkcd/Mif/Notch2/Inpp5d/Blk/Rbpj/Nckap1l/Tnfrsf13b/Cd24a/Pou2af1/Lyl1/Plcg2/Tcf3/Btk/Stat5b/Bcl3/Ms4a1/Cyld/Mef2c/Sp3/Phb/Foxp1/Ep300/Pkn1/Bcl2/Lfng/St3gal1/Sash3/Malt1/Bmi1/Kmt5b/Pik3r1/Stat6/Lat2/Hdac5/Ptpn6/Zbtb7a/Trp53/Ctla4/Mlh1/Zfp36l1/Gon4l/Nfatc2/Lgals8/Ndfip1/S…
GO:0032970	regulation of actin filament-based process	323	0.56785	1.33389	4.23752e-05	0.00676869	0.00564804	3141	tags=30%, list=19%, signal=24%	Flna/Arap1/Myadm/Swap70/Sptan1/Iqgap1/Cd2ap/Arhgdia/Myo1c/Mtss1/Arhgap17/Hip1r/Myh9/Add1/Capn1/Prkcd/Cnn2/Ssh1/Notch2/Rock2/Arfgef1/Nckap1l/Atp2a2/Capzb/Wdr1/Gmfb/Actr2/Vasp/Wasf2/Arpc4/Arhgef18/Sdc4/Akap13/Mef2c/Pde4b/Flii/Tmod3/Pak2/Arf6/Ppfia1/Atp1a1/Taok1/Sptbn1/Hcls1/Ep300/Pecam1/Specc1l/Grb2/Cyfip1/Sh3bp1/Rasa1/Prkce/Dbnl/Inpp5k/Pik3r1/Carmil1/Cfl1/S1pr1/Mtpn/Hdac2/Dlg1/Smad4/Carmil2/Clec2i…
GO:0034446	substrate adhesion-dependent cell spreading	87	0.689032	1.54038	4.35052e-05	0.00676869	0.00564804	3191	tags=40%, list=20%, signal=33%	Flna/Myadm/St6gal1/Calr/Rcc2/Fn1/Dnm2/Coro1c/Actn4/Nedd9/Lims1/C1qbp/P4hb/Carmil1/Rreb1/Parvg/Unc13d/Crkl/Srgap2/Fermt3/Lpxn/Itga4/Abl1/Ptk2/Atrnl1/Parvb/Arpc2/Itgb7/Triobp/Tesk1/Prex1/Ap1ar/Pxn/Cib1/Net1
GO:0034329	cell junction assembly	286	0.580904	1.36133	4.51815e-05	0.00676929	0.00564855	2641	tags=23%, list=16%, signal=20%	Plec/Ptprj/Iqgap1/Actn1/Myo1c/Hdac7/Macf1/Ptprs/Ikbkb/Rcc2/Itgb1/Rock2/Eif4g1/Fn1/Ldb1/Wdr1/Dusp3/Coro1c/Adgre5/Actn4/Sipa1l1/Sdc4/Pdcd6ip/Mef2c/Pak2/Srf/Gnpat/Lims1/Arf6/Afdn/Slk/Hipk1/Pecam1/Bcl2/Sh3bp1/Vps35/Setd5/Vmp1/Ptpra/Dbnl/Pik3r1/Cfl1/Dlg1/Ppm1f/Myo9a/Prkaca/Ptpn11/Tsc1/Capza1/Vcl/F11r/Ctnnb1/Nptn/Pdpk1/Crkl/Nedd4l/Ctnna1/Actb/Tln1/Abl1/Ptk2/Prkca/Heg1/Dvl1/Rapgef2/Tbcd/Pip5k1a
GO:0006397	mRNA processing	422	0.552483	1.30352	5.36003e-05	0.00725174	0.00605113	3515	tags=45%, list=22%, signal=36%	Srsf5/Tardbp/Ddx17/Hnrnpa2b1/Ptbp1/Mbnl1/Cpsf6/Sf1/Tra2b/Cirbp/Prpf8/Ddx39b/Hnrnpa3/Pabpc1/Snrnp70/Pdcd11/Srsf1/Syncrip/Celf1/Luc7l2/Hnrnph1/Ncl/Srrt/Srsf3/Scaf8/U2af2/Sf3b3/Tia1/Prpf19/Tcerg1/Qk/Safb2/Cdk9/Hnrnpm/Ik/Cpsf7/Snrnp200/Rbm6/Xrn2/Sympk/Sfpq/Hnrnpl/Dhx9/C1qbp/Dhx15/Tra2a/Rprd2/Thrap3/Khdrbs1/Scaf4/Scaf11/Khsrp/Lsm7/Cdk13/Usp4/Rnps1/Celf2/Cpsf2/Dhx36/Rbbp6/Snrpd3/Phrf1/Srsf2/Tbrg4/Rbm28…
GO:0060401	cytosolic calcium ion transport	128	0.646681	1.47187	5.43606e-05	0.00725174	0.00605113	2402	tags=31%, list=15%, signal=27%	Camk2d/Atp2a3/Fcrl5/Cd19/Oga/Ptprc/Pml/Psen2/Diaph1/Atp2a2/Itpr3/Chd7/Itpr1/Plcg2/Akt1/Myo5a/Ms4a1/Ibtk/Ubash3b/Fkbp1a/Itpr2/Bcl2/Mcu/Prkce/Htt/Afg3l2/Tmbim6/Cacna1i/Ptpn6/Lime1/Ywhae/Tgfb1/Vdac1/Trpv2/Pdpk1/Cherp/Mcur1/Gsto1/Letm1/Abl1
GO:0031589	cell-substrate adhesion	260	0.58763	1.37677	5.59011e-05	0.00725174	0.00605113	3106	tags=28%, list=19%, signal=23%	Flna/Myadm/St6gal1/Ptprj/Myo1g/Iqgap1/Actn1/Sirpa/Macf1/Calr/Rcc2/Nid1/Itgb1/Fn1/Ldb1/Dnm2/Dusp3/Coro1c/Actn4/Plekha2/Sdc4/Nedd9/Srf/Lims1/Zyx/C1qbp/P4hb/Slk/Pecam1/B4galt1/Bcl2/Rasa1/Stk4/Prkce/Ptpra/Pik3r1/Itgal/Carmil1/Cfl1/Rreb1/Dag1/Ppm1f/Ptpn11/Tsc1/Vcl/Ctnnb1/Pdpk1/Parvg/Unc13d/Crkl/Itgb2/Srgap2/Hsd17b12/Fermt3/Lpxn/Itga4/Abl1/Prkx/Ptk2/Atrnl1/Parvb/Arpc2/Itgb7/Triobp/Pip5k1a/Tesk1/Prex1/N…
GO:0060402	calcium ion transport into cytosol	108	0.660894	1.49722	5.60115e-05	0.00725174	0.00605113	2402	tags=29%, list=15%, signal=25%	Camk2d/Fcrl5/Cd19/Oga/Ptprc/Pml/Diaph1/Itpr3/Chd7/Itpr1/Plcg2/Myo5a/Ms4a1/Ibtk/Ubash3b/Fkbp1a/Itpr2/Bcl2/Prkce/Htt/Tmbim6/Cacna1i/Ptpn6/Lime1/Tgfb1/Trpv2/Pdpk1/Cherp/Gsto1/Letm1/Abl1
GO:0032868	response to insulin	195	0.602645	1.39714	7.88734e-05	0.00920354	0.00767978	4198	tags=46%, list=26%, signal=35%	Srsf5/Ptprj/Ogt/Myo1c/Nucks1/Eif4ebp2/Uchl3/Prkcb/Usf1/Prkcd/Bcar3/Rab31/Srsf3/Zfp106/Pip4k2b/Grk2/Sp1/Srebf1/Akt1/Cad/Myo5a/Pip4k2a/Eprs/Gsk3a/Pkm/Cdk4/Socs3/Ptpn1/Osbpl8/Grb2/Cyfip1/Scap/Ptpra/Zbtb7b/Ncoa5/Inpp5k/Ywhag/Pik3r1/Vamp2/Ptpre/Rps6kb1/Uso1/Rab8b/Smarcc1/Igf1r/Zfp36l1/Sorl1/C2cd5/Epm2aip1/Rela/Ptpn11/Tsc1/Egr1/Pdpk1/Prkdc/Akt2/Hdac9/Pik3r2/Mtor/Sik2/Ndel1/Prkca/Pde3b/Inppl1/Rhoq/Wdtc1…
GO:0030050	vesicle transport along actin filament	16	0.881952	1.63898	8.17007e-05	0.0093389	0.00779272	568	tags=31%, list=3%, signal=30%	Myo1g/Myo1e/Myo1c/Actn4/Myo5a
GO:0030317	flagellated sperm motility	64	-0.598003	-1.79687	9.5157e-05	0.0101139	0.00843942	333	tags=3%, list=2%, signal=3%	Ube2b/Dnaja1
GO:0046777	protein autophosphorylation	206	0.597836	1.38943	9.57038e-05	0.0101139	0.00843942	3552	tags=42%, list=22%, signal=33%	Camk2d/Pim1/Ddx3x/Syk/Iqgap1/Ptprc/Irak1/Rassf2/Uhmk1/Stk10/Smg1/Map4k1/Prkcd/Trim28/Wnk1/Clk1/Csnk1g2/Camkk2/Cad/Btk/Ppp2r5a/Brd4/Prkd2/Hspa9/Map3k3/Stk11/Pak2/Ppp2r5c/Pim2/Taok1/Mark2/Slk/Oxsr1/Csk/Ppp2r5e/Stk4/Impact/Stk24/Mapkapk5/Atp13a2/Igf1r/Mvp/Camk2g/Atm/Prkaca/Mapk14/Mapkapk2/Hk1/Tgfbr1/Nlk/Prkcg/Vrk1/Eif2ak3/Csnk1g3/Mtor/Stk17b/Abl1/Prkx/Sik2/Ptk2/Dyrk1a/Cdk12/Prkca/Eif2ak4/Taf1/Chp1/M…
GO:0035265	organ growth	147	0.61634	1.41035	0.00010125	0.0103109	0.0086038	3525	tags=36%, list=22%, signal=29%	Camk2d/Psap/Pim1/Ehmt2/Ddx39b/Anxa6/Rbpj/Mapk1/Akt1/Akap13/Mef2c/Gsk3a/Foxp1/Tgfbr2/Ep300/Bcl2/Fdps/Arid2/Stk4/Sash3/Jarid2/S1pr1/Hdac2/Smad2/G6pdx/Parp2/Rxrb/Ptpn11/Mapk14/Ctnnb1/Tgfbr1/Ly6e/Carm1/Zmpste24/Ube3a/Mapk11/Nr3c1/Mtor/Ptk2/Vgll4/Heg1/Lats1/Sav1/Tomm70a/Notch1/Ahr/Lats2/Tgfb2/Sirt1/Pdlim5/Map2k4/Stk3/Ripk1
GO:0015931	nucleobase-containing compound transport	178	0.601185	1.38998	0.000147566	0.0141434	0.0118018	4191	tags=56%, list=26%, signal=42%	Hnrnpa2b1/Myo1c/Rftn1/Cpsf6/Ddx39b/Nup210/Hnrnpa3/Srsf1/Xpo1/Srsf3/Zc3h11a/Nxf1/Qk/Sidt2/Ahctf1/Slc35a4/Nol6/Sfpq/Nup160/Dhx9/Poldip3/Tgfbr2/Eif5a/Abce1/Eny2/Khdrbs1/Lrpprc/Khsrp/Zfp36/Stau1/Htt/G3bp2/Cetn3/Nup98/Nup153/Slc28a2/Ddx19b/Xpot/Nsun2/Nup88/Nup214/Zfp36l1/Slc17a9/Casc3/Pura/Supt6/Parp11/Tsc1/Ranbp2/Hnrnpu/Nup188/Sdad1/Sec13/Hsf1/Ltv1/Thoc7/Abcc4/Nup93/Slc35a3/Epg5/Nrde2/Iws1/Nup62/Thoc…
GO:0016049	cell growth	402	0.542677	1.2792	0.000155308	0.0141434	0.0118018	2772	tags=29%, list=17%, signal=25%	Mndal/Bcl11a/Camk2d/Ptprj/Eif4g2/Ddx3x/Iqgap1/Pml/Cirbp/Ddx39b/Smarca4/Ptprs/Sbf1/Cyfip2/Arhgap4/Cd44/Itgb1/Picalm/Dip2b/Csf2rb/Eif4g1/Adipor2/Fn1/Itsn2/Zeb2/Dnm2/Akt1/Ppp1r9b/Smarca2/Akap13/Rb1/Gsk3a/Stk11/Srf/Phb/Afdn/Foxp1/Sema4b/Tgfbr2/Usp9x/Wdr36/Fubp1/Ep300/Ncoa3/Tmc8/Rbbp7/Cyfip1/Bcl2/Atad3a/Fdps/Jade2/Dbnl/Impact/Dpysl2/Kdm2b/N6amt1/Arih2/Cfl1/Mtpn/Cdc73/Rtn4/Kmt2d/Smad4/Nin/Ip6k2/Foxk1/A…
GO:0033002	muscle cell proliferation	189	0.599715	1.38756	0.00015656	0.0141434	0.0118018	3212	tags=33%, list=20%, signal=27%	Camk2d/Pim1/Myc/Mef2d/Sf1/Ddx39b/Irak1/Stat3/Hmgcr/Rbpj/Grk2/Mapk1/Map3k5/Akt1/Gnai3/Stat5b/Mef2c/Il6ra/Phb/Foxp1/Tgfbr2/Ralbp1/Cflar/Arid2/Jarid2/Pdcd4/Hif1a/Pik3r1/S1pr1/Hdac2/Rps6kb1/Foxj2/Trp53/Igf1r/Dnmt1/Kpna1/Rxrb/Mapk14/Egr1/Ctnnb1/Tgfbr1/Prkdc/Id2/Mapk11/Gnaq/Xrcc5/Mtor/Ptk2/Calcrl/Abcc4/Klf4/Prkca/Vgll4/Sav1/Mfn2/Ptafr/Notch1/Stat1/Sod2/Tgfb2/Nampt/C3ar1
GO:0048514	blood vessel morphogenesis	475	0.532875	1.26071	0.000164377	0.0143856	0.0120039	3346	tags=27%, list=21%, signal=22%	Pik3cd/Flna/Ywhaz/Ptprj/Myo1e/Syk/Clic4/Grn/Nfatc3/Pml/Zmiz1/Hdac7/Smarca4/Stat3/Sgpl1/Myh9/Prkcb/Itgb1/Add1/Notch2/Rock2/Ncl/Rbpj/Adipor2/Fn1/Chd7/Otulin/Tcf4/Sp1/Qk/Wasf2/Akt1/Hs6st1/Ldlr/Dcn/Nras/Prkd2/Erap1/Map3k3/Srf/Ccm2/Pkm/Dicer1/Rnf213/Tgfbr2/Ppp3r1/Pecam1/B4galt1/Epn1/Rasa1/Sec24b/Arid2/Stk4/Ppp1r16b/Fbxw7/Kctd10/Hif1a/Mrtfb/S1pr1/Sars/Rtn4/Hdac5/Zfp950/Ubp1/Stim1/Foxj2/Med1/Zfp36l1/Nrp…
GO:0035458	cellular response to interferon-beta	45	0.737588	1.56474	0.000180065	0.015516	0.0129472	284	tags=11%, list=2%, signal=11%	Mndal/Ifi203/Ifi206/Ifi214/Gbp3
GO:0048488	synaptic vesicle endocytosis	56	0.706422	1.53023	0.000190707	0.0159426	0.0133031	2321	tags=32%, list=14%, signal=28%	Cltc/Grn/Canx/Pip5k1c/Picalm/Itsn2/Cd24a/Dnm2/Arf6/Scrib/Vamp2/Ppp3cb/Btbd9/Ppp3cc/Dnm1l/4932438A13Rik/Syt11/Actb
GO:0140238	presynaptic endocytosis	56	0.706422	1.53023	0.000190707	0.0159426	0.0133031	2321	tags=32%, list=14%, signal=28%	Cltc/Grn/Canx/Pip5k1c/Picalm/Itsn2/Cd24a/Dnm2/Arf6/Scrib/Vamp2/Ppp3cb/Btbd9/Ppp3cc/Dnm1l/4932438A13Rik/Syt11/Actb
GO:0099515	actin filament-based transport	18	0.861825	1.62671	0.000199013	0.0162435	0.0135542	645	tags=33%, list=4%, signal=32%	Myo1g/Myo1e/Myo1c/Actn4/Myo5a/Sun2
GO:0043268	positive regulation of potassium ion transport	31	0.78602	1.60583	0.000200107	0.0162435	0.0135542	1442	tags=19%, list=9%, signal=18%	Flna/Mif/Wnk1/Ano6/Dnm2/Dlg1
GO:0051168	nuclear export	131	0.625442	1.42589	0.000242389	0.0188356	0.0157171	3798	tags=54%, list=23%, signal=42%	Hnrnpa2b1/Cpsf6/Ddx39b/Calr/Uhmk1/Xpo1/Srsf3/Zc3h11a/Nxf1/Atxn1/Akap13/Xpo6/Hspa9/Nol6/Wipf1/Nup160/Dhx9/Poldip3/Eif5a/Abce1/Cse1l/Eny2/Khdrbs1/Malt1/Styx/Nup153/Sirt7/Rbm22/Ddx19b/Xpot/Nsun2/Nup88/Nup214/Ywhae/Supt6/Tgfb1/Prkaca/Strada/Ptpn11/Tsc1/Nup188/Sdad1/Pkd1/Ltv1/Ahcyl1/Thoc7/Adar/Nup93/Xpo7/Nrde2/Park7/Iws1/Chp1/Nup62/Thoc2/Nup133/Thoc1/Mcm3ap/Nop9/Emd/Nutf2/Setd2/Riok2/Smurf1/Ddx19a/Ran…
GO:0043244	regulation of protein-containing complex disassembly	106	0.646366	1.46179	0.000242881	0.0188356	0.0157171	3498	tags=47%, list=21%, signal=37%	Swap70/Sptan1/Oga/Arhgef2/Add1/Scaf8/Capzb/Wdr1/Flii/Tmod3/Taok1/Sptbn1/Eif5a/Specc1l/Scaf4/Sh3bp1/Ubqln4/Map1s/Setx/Carmil1/Cfl1/Mtpn/Carmil2/Igf1r/Twf2/Eml4/Plek/Mid1ip1/Gspt1/Capza1/Dstn/Etf1/Zmpste24/Tpm1/Camsap1/Arpc2/Upf1/Asph/Pdxp/Fyco1/Eps8/Gba/Cib1/Clec16a/Shfl/Clasp2/Phf23/Atxn7/Svil/Clasp1
GO:0034762	regulation of transmembrane transport	396	0.543381	1.28143	0.000248355	0.0188356	0.0157171	3239	tags=25%, list=20%, signal=20%	Camk2d/Flna/Fcrl5/Pim1/Myc/Cd19/Clic4/Kcnab2/Oga/Psen2/Ahnak/Ikbkb/Gpd1l/Prkcb/Itgb1/Prkcd/Mif/Wnk1/Ptpn22/Adipor2/Diaph1/Ano6/Chd7/Dnm2/Wdr1/Grk2/Plcg2/Fxyd5/Akt1/Myo5a/Hvcn1/Mef2c/Pde4b/Gsk3a/Ubash3b/Mef2a/Cacna1e/Fkbp1a/Oxsr1/Osbpl8/Stac2/Bcl2/Cox17/Rasa1/Prkce/Htt/Wwp2/Inpp5k/Vamp2/Slc43a2/Cfl1/Rps6kb1/Dlg1/Stoml1/Ptpn6/Stim1/Slmap/G6pdx/Lime1/Ywhae/Grk6/C2cd5/Tgfb1/Ptpn11/Azin1/Mapk14/Rnasel…
GO:0050853	B cell receptor signaling pathway	47	0.720212	1.53297	0.000248855	0.0188356	0.0157171	1637	tags=45%, list=10%, signal=40%	Fcrl5/Cd19/Syk/Rftn1/Ptprc/Cd22/Fcgr2b/Prkcb/Blk/Nckap1l/Plcg2/Mapk1/Ms4a1/Mef2c/Bcl2/Plekha1/Lat2/Ptpn6/Ctla4/Lime1/Nfatc2
GO:0010810	regulation of cell-substrate adhesion	167	0.607643	1.40213	0.000259543	0.0193826	0.0161736	3259	tags=32%, list=20%, signal=26%	Flna/Myadm/St6gal1/Ptprj/Iqgap1/Macf1/Calr/Rcc2/Nid1/Itgb1/Fn1/Ldb1/Dnm2/Dusp3/Coro1c/Actn4/Plekha2/Sdc4/Nedd9/Lims1/C1qbp/P4hb/Slk/Bcl2/Rasa1/Stk4/Prkce/Ptpra/Pik3r1/Carmil1/Cfl1/Rreb1/Dag1/Ppm1f/Ptpn11/Tsc1/Vcl/Unc13d/Crkl/Hsd17b12/Abl1/Ptk2/Arpc2/Triobp/Tesk1/Prex1/Notch1/Ap1ar/Smad3/Dapk3/Cib1/Net1/Clasp2
GO:0051282	regulation of sequestering of calcium ion	83	0.666185	1.48523	0.000264605	0.0193912	0.0161808	2402	tags=31%, list=15%, signal=27%	Camk2d/Fcrl5/Cd19/Ptprc/Anxa6/Diaph1/Itpr3/Chd7/Itpr1/Plcg2/Myo5a/Ibtk/Mtln/Ubash3b/Fkbp1a/Itpr2/Prkce/Htt/Ptpn6/Lime1/Tgfb1/Pdpk1/Cherp/Gsto1/Letm1/Abl1
GO:0048872	homeostasis of number of cells	305	0.561043	1.3166	0.000266582	0.0193912	0.0161808	3243	tags=39%, list=20%, signal=32%	Hba-a1/Hba-a2/Pik3cd/Dock10/Ikzf1/Fcgr2b/Smarca4/Rassf2/Stat3/Ikbkb/Gpr183/Cd44/Add1/Mif/Sfxn1/Inpp5d/Rps6/Nckap1l/Ubap2l/Tnfrsf13b/Ldb1/Cd24a/Sp1/Tcea1/Tcf3/Akt1/Smarca2/Stat5b/Ncstn/Sh2b3/Cyld/Mef2c/Rb1/Pde4b/Hspa9/Rcor1/Tmod3/Sod1/Ezh1/Sp3/Srf/Nfe2l1/Afdn/Asxl1/Hcls1/Pirb/Zbtb18/Zfp36/Pkn1/Bcl2/Rps17/Sash3/Rc3h2/Bmi1/Senp1/Hif1a/Prmt1/Mfhas1/Rpa1/Ireb2/Chst3/Ppp3cb/Setd1a/Klf13/Mthfd1/Carmil2/…
GO:0032956	regulation of actin cytoskeleton organization	296	0.567599	1.33162	0.000284809	0.0201323	0.0167991	3141	tags=31%, list=19%, signal=25%	Flna/Arap1/Myadm/Swap70/Sptan1/Iqgap1/Cd2ap/Arhgdia/Myo1c/Mtss1/Arhgap17/Hip1r/Add1/Capn1/Prkcd/Ssh1/Notch2/Rock2/Arfgef1/Nckap1l/Capzb/Wdr1/Gmfb/Actr2/Vasp/Wasf2/Arpc4/Arhgef18/Sdc4/Akap13/Mef2c/Flii/Tmod3/Pak2/Arf6/Ppfia1/Taok1/Sptbn1/Hcls1/Ep300/Pecam1/Specc1l/Grb2/Cyfip1/Sh3bp1/Rasa1/Prkce/Dbnl/Inpp5k/Pik3r1/Carmil1/Cfl1/S1pr1/Mtpn/Hdac2/Dlg1/Smad4/Carmil2/Clec2i/Ppm1f/Twf2/Plekhg2/Plek/Tgfb1…
GO:0014897	striated muscle hypertrophy	77	0.661646	1.47218	0.000306439	0.0209313	0.0174659	4054	tags=53%, list=25%, signal=40%	Camk2d/Nfatc3/Ddx39b/Rock2/Atp2a2/Cdk9/Akap13/Mef2c/Gsk3a/Kdm4a/Lmna/Mef2a/Foxp1/Ep300/Fdps/Jarid2/Mtpn/Tnfrsf1b/Smad4/G6pdx/Parp2/Camta2/Adk/Ece1/Nr3c1/Mtor/Ptk2/Prkca/Becn1/Tomm70a/Notch1/Smad3/Sirt1/Pdlim5/Map2k4/P2rx4/Slc9a1/Ctdp1/Rgs2/Tiam1/Inpp5f
GO:0006401	RNA catabolic process	229	0.577146	1.34547	0.000313089	0.0210984	0.0176053	4078	tags=54%, list=25%, signal=41%	Fus/Tardbp/Ptbp1/Pum2/Cirbp/Pabpc4/Pabpc1/Hnrnpr/Smg1/Syncrip/Cnot1/Hnrnpd/Celf1/Tnrc6a/Rock2/Smg5/Dkc1/Helz2/Qk/Sidt2/Hnrnpm/Snd1/Larp4b/Csde1/Larp1/Xrn2/Tnrc6b/Dhx9/Dicer1/Zc3hav1/Thrap3/Polr2g/Lrpprc/Khsrp/Lsm7/Zfp36/Skiv2l/Smg7/Rnps1/Dhx36/Tnrc6c/Tbrg4/Rc3h2/Brf1/Lsm3/Tnfrsf1b/Exosc5/Cnot9/Fxr2/Nsun2/Mlh1/Ddx5/Zfp36l1/Slfn8/Casc3/Ttc37/Cnot10/Lsm6/Cnot6/Atm/Zfp36l2/Exosc2/Hnrnpu/Ago3/Gspt1/Rn…
GO:0002360	T cell lineage commitment	26	0.798651	1.6093	0.00031642	0.0210984	0.0176053	2481	tags=54%, list=15%, signal=46%	Stat3/Ly9/Irf4/Cyld/Il6ra/Bcl2/Stat6/Trp53/Spn/Tgfb1/Prkdc/Mtor/Slamf6/Otud5
GO:0051236	establishment of RNA localization	146	0.614507	1.40719	0.000339342	0.0218359	0.0182207	3400	tags=51%, list=21%, signal=40%	Hnrnpa2b1/Myo1c/Rftn1/Cpsf6/Ddx39b/Nup210/Hnrnpa3/Srsf1/Xpo1/Srsf3/Zc3h11a/Nxf1/Qk/Sidt2/Ahctf1/Nol6/Sfpq/Nup160/Dhx9/Poldip3/Tgfbr2/Eif5a/Abce1/Eny2/Khdrbs1/Lrpprc/Khsrp/Zfp36/Stau1/Htt/G3bp2/Cetn3/Nup98/Nup153/Ddx19b/Xpot/Nsun2/Nup88/Nup214/Zfp36l1/Casc3/Pura/Supt6/Parp11/Atm/Tsc1/Ranbp2/Hnrnpu/Nup188/Sdad1/Sec13/Hsf1/Ltv1/Thoc7/Nup93/Nrde2/Iws1/Nup62/Thoc2/Nup133/Seh1l/Thoc1/Mcm3ap/Nop9/Alyref…
GO:0071639	positive regulation of monocyte chemotactic protein-1 production	11	0.911253	1.6088	0.000343074	0.0218359	0.0182207	87	tags=27%, list=1%, signal=27%	Cd84/Mcoln2/Syk
GO:0031290	retinal ganglion cell axon guidance	10	-0.919585	-1.99238	0.000347197	0.02185	0.0182325	81	tags=20%, list=0%, signal=20%	Ptprm/Rpl24
GO:0010608	posttranscriptional regulation of gene expression	415	0.536227	1.26499	0.000357719	0.0222621	0.0185763	4120	tags=49%, list=25%, signal=37%	Fus/Tardbp/Eif4g2/Hnrnpa2b1/Ptbp1/Ddx3x/Ddx6/Pum2/Pml/Cirbp/Ddx39b/Ppp1r15b/Stat3/Calr/Pabpc4/Eif2s3x/Eif4ebp2/Uhmk1/Hnrnpr/Cnbp/Syncrip/Cnot1/Nfkb1/Eif3b/Pa2g4/Hnrnpd/Celf1/Caprin1/Tnrc6a/Rock2/Ncl/Dkc1/Srrt/Zc3h7a/Eif4g1/Tia1/Qk/Mapk1/Akt1/Hnrnpm/Eif4g3/Larp4b/Tcof1/Bcl3/Eprs/Larp1/Cdk5rap1/Slc35a4/Tnrc6b/Matr3/Uqcc1/Hnrnpl/Limd1/Pkm/Dhx9/Poldip3/Dicer1/C1qbp/Cdk4/Eif3c/Ilf3/Pus7/Eif5a/Thrap3/P…
GO:0035303	regulation of dephosphorylation	142	0.60756	1.38935	0.000394744	0.0237239	0.0197961	3271	tags=40%, list=20%, signal=32%	Swap70/Ptbp1/Hsp90b1/Iqgap1/Ppp6r1/Ptprc/Ppp1r15b/Ikbkb/Prkcd/Rock2/Wnk1/Smg5/Sfi1/Nckap1l/Ptpa/Ensa/Ppp1r9b/Ppp2r5a/Mef2c/Sympk/Fkbp1a/Pirb/Fkbp15/Htt/Ppp1r16b/Ppia/Ppp6r3/Inpp5k/Mfhas1/Cep192/Mtmr3/Rbm26/Ywhae/Rrp1b/Plek/Tgfb1/Tsc1/Marf1/Ppp1r8/Uri1/Ell/Wdr81/Sppl3/Chp1/Cnst/Ripk3/Rpl5/Ahr/Mtmr1/Ankle2/Mtmr9/Ppp1r37/Smad3/Gba/Tgfb2/Ppp1r12a/Ppp1r7
GO:0009913	epidermal cell differentiation	111	0.632587	1.43377	0.000398152	0.0237239	0.0197961	3137	tags=33%, list=19%, signal=27%	Psap/Clic4/Cux1/Smarca4/Ppl/Numa1/Txnip/Ripor2/Rock2/Rbpj/Gak/Ugcg/Sod1/Scrib/Sgpp1/Ncoa3/Zfp36/Mafg/Sec24b/Stk4/Keap1/Hdac2/Srsf6/Macroh2a1/Med1/Zfp36l1/Klf7/Klf4/Lats1/Sav1/Triobp/Slc4a7/Notch1/Lats2/Pafah1b1/Tgfb2/Fosl2
GO:0072009	nephron epithelium development	63	0.690137	1.51431	0.0004179	0.0240909	0.0201023	1913	tags=19%, list=12%, signal=17%	Myc/Myo1e/Mtss1/Cd44/Notch2/Mef2c/Asxl1/Bcl2/Dlg1/Smad4/Tgfb1/Ctnnb1
GO:0048568	embryonic organ development	328	0.552837	1.29907	0.000421515	0.0240909	0.0201023	4273	tags=33%, list=26%, signal=25%	Myc/Pax5/Tra2b/Smarca4/Birc6/Kdm2a/Notch2/Ripor2/Trim28/Arid1a/Ggnbp2/Rbpj/Ldb1/Chd7/Ndst1/Sp1/Mapk1/Akt1/Hs6st1/Sh2b3/Mef2c/Med12/Sod1/Sp3/Srf/Tfeb/Scrib/Socs3/Tgfbr2/Hipk1/Rpl38/Hectd1/Ncoa3/Grb2/Ncoa6/Epn1/Rbbp6/Tnrc6c/Sec24b/Arid2/Stk4/Bmi1/Hif1a/Mrtfb/Kdm2b/Ncoa1/Dlg1/Tshz1/Smad2/Ift52/Trp53/Med1/Pcnt/Zfp36l1/Tgfb1/Zfpm1/Mthfd1l/Nipbl/Ctnnb1/Tgfbr1/Pkd1/Flt3l/Id2/Tbc1d23/Tubb2b/Hsf1/Zeb1/Kdm…
GO:0002042	cell migration involved in sprouting angiogenesis	45	0.716031	1.51901	0.000444489	0.0251473	0.0209839	3106	tags=40%, list=19%, signal=32%	Hdac7/Itgb1/Akt1/Map3k3/Srf/Fbxw7/Hdac5/Map2k5/Egr3/Nr4a1/Mia3/Hdac9/Pik3r2/Abl1/Klf4/Tbxa2r/Notch1/Cib1
GO:0055006	cardiac cell development	71	0.675483	1.49119	0.000455204	0.025496	0.0212748	3347	tags=38%, list=21%, signal=30%	Camk2d/Ddx39b/Akap13/Gsk3a/Srf/Lmna/Mef2a/Dicer1/Foxp1/Ep300/Fdps/Pdcd4/Hdac2/Smad4/G6pdx/Parp2/Hnrnpu/Pbrm1/Maml1/Zmpste24/Nr3c1/Mtor/Tomm70a/Notch1/Sirt1/Pdlim5/Map2k4
GO:0007339	binding of sperm to zona pellucida	26	-0.75101	-1.95867	0.000464476	0.0257577	0.0214932	1069	tags=38%, list=7%, signal=36%	Vdac2/Cct8/Cct6a/Cct3/Cct2/Cct7/Tcp1/Cct5/Cct4/Hspa1b
GO:1904752	regulation of vascular associated smooth muscle cell migration	23	0.793938	1.56534	0.000475154	0.0257815	0.021513	661	tags=17%, list=4%, signal=17%	Iqgap1/Ssh1/Myo5a/Mef2c
GO:0008544	epidermis development	193	0.586916	1.35952	0.000521648	0.0265882	0.0221862	3140	tags=31%, list=19%, signal=25%	Psap/Clic4/Cux1/Psen2/Smarca4/Ppl/Numa1/Txnip/Ripor2/Rock2/Rbpj/Gak/Ldb1/Ugcg/Akt1/Myo5a/Sod1/Dicer1/Scrib/Sgpp1/Trpc4ap/Ncoa3/Zfp36/Bcl2/Mafg/Aldh3a2/Sec24b/Stk4/Keap1/Hdac2/Srsf6/Zdhhc21/Macroh2a1/Smad4/Mysm1/Nsun2/Med1/Igf1r/Zfp36l1/Ngfr/Klf7/Sos1/Rela/Ctnnb1/Zmpste24/Plod3/Klf4/Lats1/Sav1/Triobp/Nab2/Mfsd12/Slc4a7/Notch1/Lats2/Pafah1b1/Tgfb2/Fosl2/Edaradd
GO:0048661	positive regulation of smooth muscle cell proliferation	92	0.643842	1.44211	0.000530735	0.0267806	0.0223467	2869	tags=35%, list=18%, signal=29%	Camk2d/Myc/Mef2d/Ddx39b/Irak1/Hmgcr/Rbpj/Grk2/Map3k5/Akt1/Gnai3/Stat5b/Il6ra/Phb/Tgfbr2/Hif1a/S1pr1/Rps6kb1/Foxj2/Igf1r/Dnmt1/Egr1/Id2/Gnaq/Mtor/Ptk2/Calcrl/Abcc4/Prkca/Mfn2/Ptafr/Stat1
GO:0031954	positive regulation of protein autophosphorylation	20	0.840521	1.62558	0.000535934	0.0268015	0.0223642	172	tags=20%, list=1%, signal=20%	Ddx3x/Syk/Iqgap1/Rassf2
GO:0043500	muscle adaptation	92	0.643062	1.44036	0.000549521	0.0272378	0.0227282	3537	tags=43%, list=22%, signal=34%	Camk2d/Nfatc1/Oga/Nfatc3/Ddx39b/Rock2/Atp2a2/Cdk9/Mef2c/Gsk3a/Kdm4a/Lmna/Mef2a/Foxp1/Ep300/Cflar/Fdps/Jarid2/Mtpn/Tnfrsf1b/Smad4/G6pdx/Parp2/Camta2/Adk/Ece1/Nr3c1/Mtor/Ptk2/Klf4/Prkca/Foxo3/Becn1/Tomm70a/Notch1/Smad3/Gtf2i/Sirt1/P2rx4/Slc9a1
GO:0002486	antigen processing and presentation of endogenous peptide antigen via MHC class I via ER pathway, TAP-independent	13	-0.871709	-1.98606	0.00057161	0.0280841	0.0234344	736	tags=62%, list=5%, signal=59%	H2-T10/H2-T23/H2-Q6/H2-T22/H2-D1/H2-K1/H2-Q4/H2-Q7
GO:0043502	regulation of muscle adaptation	76	0.663558	1.47371	0.000624668	0.0296408	0.0247334	3537	tags=47%, list=22%, signal=37%	Camk2d/Nfatc1/Oga/Ddx39b/Rock2/Atp2a2/Cdk9/Mef2c/Gsk3a/Lmna/Mef2a/Foxp1/Ep300/Fdps/Jarid2/Mtpn/Tnfrsf1b/Smad4/G6pdx/Parp2/Adk/Ece1/Nr3c1/Mtor/Ptk2/Klf4/Prkca/Foxo3/Becn1/Tomm70a/Notch1/Smad3/Gtf2i/Sirt1/P2rx4/Slc9a1
GO:0042692	muscle cell differentiation	294	0.554775	1.30052	0.000682336	0.0315848	0.0263556	2375	tags=27%, list=15%, signal=24%	Camk2d/Nfatc1/Ptbp1/Bhlhe41/Nfatc3/Ddx39b/Smarca4/Capn2/Myh9/Itgb1/Ripor2/Arid1a/Ankrd17/Rbpj/Atp2a2/Il4ra/Capzb/Hopx/Wdr1/Qk/Akt1/Cdk9/Smarca2/Akap13/Mef2c/Rb1/Gsk3a/Flii/Tmod3/Srf/Lmna/Smyd3/Mef2a/Ski/Dicer1/Foxp1/Kat2a/Pias1/Tnpo2/Eif5a/Ep300/Kdm6b/Bcl2/Cflar/Fdps/Afg3l2/Pdcd4/Mrtfb/Mrtfa/Hira/Hdac2/Smad4/Hdac5/Stim1/G6pdx/Nfatc2/Dnmt1/Supt6/Tgfb1/Bcl9/Parp2/Kras/Rxrb/Tsc1/Mapk14/Hnrnpu/Ctnnb1…
GO:0001763	morphogenesis of a branching structure	154	0.593418	1.36321	0.000744729	0.0336389	0.0280696	3148	tags=25%, list=19%, signal=20%	Bcl11a/Nfatc1/Myc/Clic4/Nfatc3/Pml/Rere/Cd44/Srf/Dicer1/Socs3/Tgfbr2/Ppp3r1/Ncoa3/Grb2/B4galt1/Bcl2/Stk4/Dlg1/Rtn4/Smad4/Dag1/Med1/Tgfb1/Kras/Rbm15/Btbd7/Ctnnb1/Pkd1/Abl1/Spint2/Ctsz/Notch1/Ahr/Hnrnpk/Pxn/Setd2/Adm
GO:0016311	dephosphorylation	321	0.544637	1.27915	0.000764765	0.0342676	0.0285942	4122	tags=41%, list=25%, signal=32%	Ptprj/Swap70/Ptbp1/Hsp90b1/Iqgap1/Ppp6r1/Ptprc/Ppp1r15b/Ptprs/Ikbkb/Prkcd/Phlpp1/Ssh1/Inpp5d/Rock2/Wnk1/Smg5/Sfi1/Ptpn22/Nckap1l/Ptpa/Ensa/Dusp3/Ppp1r9b/Ppp2r5a/Mef2c/Stk11/Ubash3b/Ppp2r5c/Sympk/Dusp10/Sgpp1/Fkbp1a/Ppp3r1/Ptpn7/Ctdsp1/Ptpn1/Pirb/Ppp2r1a/Ctdsp2/Bcl2/Ppp4c/Ppp2r5e/Fkbp15/Ptpra/Htt/Ppp1cb/Ppp1r16b/Ppia/Ppp6r3/Inpp5k/Mfhas1/Ppp4r3b/Ptpre/Cep192/Mtmr3/Ppp3cb/Ptpn6/Ppp4r3a/Ppm1f/Phlpp2…
GO:0051640	organelle localization	472	0.524485	1.24108	0.000783083	0.03456	0.0288382	4404	tags=42%, list=27%, signal=31%	Ywhaz/Cd84/Esyt1/Ogt/Map4k2/Dync1h1/Myo1g/Myo1e/Syk/Kpnb1/Myo1c/Psen2/Myh9/Itgb1/Arhgef2/Rasgrp1/Picalm/Map4/Blk/Numa1/Xpo1/Stxbp2/Il4ra/Dnm2/Actr2/Actn4/Btk/Myo5a/Sun2/Dctn1/Cul3/Ezr/Tacc1/Stk11/Lmna/Tfeb/Mef2a/Scrib/Sar1a/Stx4a/Kat2a/Abce1/Rab7/Pacs2/Fam91a1/Trappc12/Nsf/Plekhm1/Snap23/Exoc4/Htt/Vps4b/Dpysl2/Hif1a/Atp6ap1/Hook3/Vamp2/Vps33b/Cfl1/Copg1/Dlg1/Preb/Ap3d1/Uso1/Lat2/Nin/Rab8b/Nup88/M…
GO:0070848	response to growth factor	445	0.525913	1.24128	0.000792241	0.03456	0.0288382	3319	tags=32%, list=20%, signal=26%	Pik3cd/Iqgap1/Myo1c/Pml/Zmiz1/Cyfip2/Prkcb/Cd44/Nfkb1/Notch2/Numa1/Rock2/Ncl/Twsg1/Rbpj/Ndst1/Dnm2/Dusp3/Tcf4/Grk2/Mapk1/Akt1/Pde8a/Sox5/Raf1/Stat5b/Dcn/Rap1gap/Cbl/Mef2c/Prkd2/Stk11/Ski/Arf6/Fos/Usp8/Zyx/Stub1/Tgfbr2/Usp9x/Ep300/Ptpn1/Grb2/Zfp36/Cyfip1/Cflar/Rasa1/Prkce/Pdcd4/Hivep1/Hif1a/Inpp5k/Setx/Cfl1/Ireb2/Ier2/Rps6kb1/Smad4/Zbtb7a/Micall1/Smad2/Trp53/Med1/Ddx5/Igf1r/Zfp36l1/Twf2/Sorl1/Nrp2…
GO:0070585	protein localization to mitochondrion	88	-0.481065	-1.47816	0.000800963	0.03456	0.0288382	902	tags=20%, list=6%, signal=19%	Bag3/Timm17b/Bbc3/Fis1/Pam16/Dnajc15/Tomm22/Bag1/Pdcd5/Pmaip1/Sh3glb1/Ndufa13/Tspo/Immp1l/Hspd1/Hsph1/Hsp90aa1/Dnaja1
GO:1902275	regulation of chromatin organization	185	0.584068	1.35047	0.000817913	0.03456	0.0288382	4154	tags=51%, list=26%, signal=38%	Ogt/Pax5/Mllt6/Pml/Ehmt2/Trip12/Kdm2a/Trim28/Noc2l/Tasor/Srebf1/Cdk9/Prkd2/Glyr1/Kdm4a/Kdm5a/Lmna/Phf2/Akap8/Kat2a/Ctbp1/Bcor/Slk/Nsd1/Ep300/Ssrp1/Setd5/Zbtb7b/Jarid2/Kmt2b/Map1s/Ubr5/Wdr61/Parg/Setd1a/Macroh2a1/Smad4/Setd7/Trp53/Arrb1/Dnmt1/Supt6/Tgfb1/Atm/Sart3/Hnrnpu/Parp10/Nipbl/Ctnnb1/Kdm3a/Sin3a/Wbp2/Tlk2/H1f0/Zmpste24/Paf1/Rps6ka4/BC004004/Kdm1a/Brd7/Snw1/Phf8/Rnf40/Kmt2a/Phf1/Park7/Iws1/S…
GO:0060485	mesenchyme development	196	0.581989	1.34986	0.000843089	0.0347873	0.0290278	2986	tags=26%, list=18%, signal=21%	Flna/Nfatc1/Ddx17/Myc/Plaur/Anxa6/Trim28/Rbpj/Fn1/Zeb2/Tasor/Coro1c/Mapk1/Tcof1/Mef2c/Dicer1/Sema4b/Tgfbr2/Ppp3r1/Bcl2/Exoc4/Htt/Hnrnpab/Pdcd4/Hif1a/Cfl1/Hdac2/Rtn4/Smad4/Dag1/Mdm4/Smad2/Ddx5/Zfp36l1/Nrp2/Usf3/Tgfb1/Ctnnb1/Tgfbr1/Strap/Rflnb/Mtor/Itga4/Sema7a/Bcl9l/Nup133/Mcrip1/Notch1/Fam172a/Smad3
GO:1902895	positive regulation of pri-miRNA transcription by RNA polymerase II	40	0.71718	1.50158	0.000844683	0.0347873	0.0290278	3096	tags=52%, list=19%, signal=43%	Srebf2/Smarca4/Stat3/Nfkb1/Gnl3/Srebf1/Srf/Fos/Hif1a/Smad4/Trp53/Ngfr/Tgfb1/Rela/Egr1/Tgfbr1/Nr3c1/Klf4/Foxo3/Smad3/Tgfb2
GO:1904738	vascular associated smooth muscle cell migration	24	0.793919	1.57559	0.000861113	0.0349027	0.0291241	661	tags=17%, list=4%, signal=16%	Iqgap1/Ssh1/Myo5a/Mef2c
GO:0035855	megakaryocyte development	18	0.833769	1.57375	0.000878469	0.0349027	0.0291241	2274	tags=78%, list=14%, signal=67%	Wasf2/Pip4k2a/Sh2b3/Srf/Ep300/Nbeal2/Fli1/Abi1/Vps33b/Ptpn6/Med1/Zfpm1/Ptpn11/Zfp385a
GO:0055013	cardiac muscle cell development	65	0.676637	1.48713	0.000895943	0.0350159	0.0292186	3347	tags=37%, list=21%, signal=29%	Camk2d/Ddx39b/Akap13/Gsk3a/Srf/Lmna/Mef2a/Dicer1/Foxp1/Ep300/Fdps/Hdac2/Smad4/G6pdx/Parp2/Hnrnpu/Maml1/Zmpste24/Nr3c1/Mtor/Tomm70a/Sirt1/Pdlim5/Map2k4
GO:0030218	erythrocyte differentiation	118	0.620542	1.41002	0.000905654	0.0350159	0.0292186	2069	tags=37%, list=13%, signal=33%	Hba-a1/Hba-a2/Ikzf1/Smarca4/Stat3/Add1/Sfxn1/Inpp5d/Rps6/Nckap1l/Ldb1/Sp1/Tcea1/Tcf3/Stat5b/Sh2b3/Rb1/Hspa9/Rcor1/Tmod3/Sp3/Srf/Nfe2l1/Hcls1/Zfp36/Senp1/Hif1a/Prmt1/Mfhas1/Setd1a/Klf13/Zbtb7a/Med1/Ptbp3/Zfp36l1/G6pdx/Zfpm1/Exoc6/Smad5/Mapk14/Dnase2a/Prkdc/Cebpg/Id2
GO:0006959	humoral immune response	120	-0.445122	-1.40147	0.00091891	0.0350159	0.0292186	1226	tags=28%, list=8%, signal=26%	Cfb/Rpl30/Ccl17/C4b/Wfdc17/Cd81/H2bc4/Cd37/C1qa/Rpl39/Gapdh/C1qc/Cfp/Pf4/Cd5l/C3/Fcer2a/Lgals3/H2-T23/H2-DMa/S100a9/Rnase6/App/Trf/Pglyrp1/Rps19/Cxcl13/H2-Ab1/Slpi/Fau/C1qb/Ccr7/Jchain
GO:0050767	regulation of neurogenesis	329	0.541873	1.27311	0.000966438	0.035327	0.0294782	3320	tags=30%, list=20%, signal=24%	Bcl11a/Myc/Eif4g2/Cux1/Bhlhe41/Nap1l1/Ptprs/Arhgap4/Arhgef2/Picalm/Dip2b/Caprin1/Trim11/Srrt/Fn1/Zeb2/Cd24a/Prpf19/Chd7/Plxnc1/Il6st/Actr2/Qk/Atxn1/Ldlr/Stk11/Kdm4a/Srf/Ski/Dicer1/Afdn/Dusp10/Sema4b/Ep300/Ctdsp1/Cyfip1/Dhx36/Jade2/Ptpra/Cers2/Dbnl/Hif1a/Hook3/Prmt5/Hdac2/Tnfrsf1b/Rtn4/Nin/Dag1/Anapc2/Dnajb11/Trp53/Twf2/Sorl1/Golga4/Atp5g1/Tgfb1/Rela/Dnm1l/Parp6/Ryk/Trpv2/Ctnnb1/Pias2/Id2/Man2a1/X…
GO:0120193	tight junction organization	48	0.713962	1.52174	0.00102371	0.0362112	0.030216	2636	tags=33%, list=16%, signal=28%	Myo1c/Ikbkb/Itgb1/Rock2/Actn4/Pdcd6ip/Pak2/Srf/Afdn/Pecam1/Dlg1/Prkaca/F11r/Tgfbr1/Nedd4l/Tbcd
GO:1903311	regulation of mRNA metabolic process	225	0.565443	1.31762	0.00102473	0.0362112	0.030216	3414	tags=47%, list=21%, signal=38%	Fus/Tardbp/Ddx17/Hnrnpa2b1/Ptbp1/Mbnl1/Cpsf6/Pum2/Sf1/Tra2b/Cirbp/Pabpc4/Pabpc1/Snrnp70/Hnrnpr/Syncrip/Cnot1/Hnrnpd/Celf1/Tnrc6a/Rock2/Ncl/Srsf3/U2af2/Tia1/Prpf19/Qk/Safb2/Cdk9/Hnrnpm/Larp4b/Cpsf7/Larp1/Tnrc6b/Hnrnpl/Dhx9/Dicer1/Zc3hav1/C1qbp/Tra2a/Thrap3/Polr2g/Khdrbs1/Khsrp/Zfp36/Rnps1/Celf2/Dhx36/Tnrc6c/Srsf2/Tbrg4/Rc3h2/Brf1/Nup98/Srsf6/Cdc73/Zbtb7a/Fxr2/Ptbp3/Ddx5/Zfp36l1/Supt6/Rbm15/Rbmx/Zf…
GO:0002824	positive regulation of adaptive immune response based on somatic recombination of immune receptors built from immunoglobulin superfamily domains	107	-0.449074	-1.36424	0.00102828	0.0362112	0.030216	936	tags=21%, list=6%, signal=20%	Cd81/Nfkbiz/Il12a/H2-T10/C3/Fcer2a/H2-T23/Cd1d1/Tnfrsf13c/Il18/H2-DMa/H2-Q6/Fcer1g/H2-T22/Fcgr3/H2-Ab1/H2-D1/H2-K1/H2-Q4/Hspd1/H2-Q7/Hspa8
GO:0045216	cell-cell junction organization	135	0.600964	1.37364	0.00105056	0.0362112	0.030216	3120	tags=30%, list=19%, signal=24%	Flna/Myo1c/Mtss1/Hdac7/Ikbkb/Itgb1/Add1/Rock2/Wdr1/Actn4/Pdcd6ip/Pak2/Srf/Ccm2/Gnpat/Lims1/Afdn/Hipk1/Pecam1/Specc1l/Csk/Dlg1/Adam10/Tgfb1/Prkaca/Vcl/F11r/Ctnnb1/Tgfbr1/Nedd4l/Ctnna1/Actb/Prkca/Heg1/Tbcd/Ptpn23/Smad3/Nf2/Tgfb2/Cd9
GO:0061614	pri-miRNA transcription by RNA polymerase II	53	0.701883	1.51482	0.00105158	0.0362112	0.030216	2511	tags=43%, list=15%, signal=37%	Ddx17/Srebf2/Nfatc3/Smarca4/Stat3/Nfkb1/Gnl3/Srebf1/Srf/Fos/Hif1a/Hdac2/Smad4/Trp53/Ddx5/Ngfr/Tgfb1/Rela/Egr1/Tgfbr1/Nr3c1/Klf4/Foxo3
GO:0035886	vascular associated smooth muscle cell differentiation	32	0.741361	1.51859	0.00105382	0.0362112	0.030216	3148	tags=44%, list=19%, signal=35%	Nfatc1/Nfatc3/Smarca4/Smarca2/Srf/Pdcd4/Nfatc2/Dnmt1/Ctnnb1/Pbrm1/Notch1/Sod2/Cfh/Adm
GO:0070527	platelet aggregation	39	0.717624	1.50167	0.00107985	0.0366559	0.030587	3150	tags=51%, list=19%, signal=41%	Syk/Pip5k1c/Tspan32/Prkcd/Blk/Fn1/Sh2b3/Ubash3b/Ppia/Vps33b/Ptpn6/Plek/F11r/Bloc1s4/Fermt3/Prkca/Cfh/Rap2b/Cd9/Lyn
GO:0032870	cellular response to hormone stimulus	375	0.534547	1.25981	0.0011137	0.0370584	0.0309229	3445	tags=39%, list=21%, signal=31%	Ddx17/Ptprj/Ogt/Myo1c/Nucks1/Zmiz1/Smarca4/Stat3/Calr/Eif4ebp2/Uchl3/Prkcb/Usf1/Cnot1/Prkcd/Nfkb1/Bcar3/Arid1a/Rock2/Rab31/Srsf3/Zfp106/Pip4k2b/Adipor2/Ugcg/Brd8/Grk2/Sp1/Srebf1/Safb2/Akt1/Myo5a/Stat5b/Pip4k2a/Eprs/Akap13/Mef2c/Lbh/Gsk3a/Strn3/Smyd3/Akap8/Phb/Pkm/Atp1a1/Cdk4/Socs3/Ep300/Ptpn1/Ncoa3/Osbpl8/Grb2/Zfp36/Cyfip1/Csk/Prkce/Ptpra/Zbtb7b/Ufm1/Ncoa5/Ncoa2/Inpp5k/Ubr5/Ywhag/Pik3r1/Vamp2/Nco…
GO:0048511	rhythmic process	218	0.567316	1.32138	0.00111817	0.0370584	0.0309229	4081	tags=39%, list=25%, signal=30%	Tardbp/Mybbp1a/Ogt/Bhlhe41/Pml/Sgpl1/Huwe1/Mycbp2/Kdm2a/Phlpp1/Hnrnpd/Ddb1/Rock2/Usp7/Grk2/Sp1/Srebf1/Stat5b/Kdm5c/Kdm5a/Sfpq/Adora2a/Dhx9/Usp9x/Thrap3/Ep300/Plekha1/Mat2a/Ppp1cb/Fbxw7/Ncoa2/Setx/Prmt5/Nr1d2/Hdac2/Csnk1d/Mapk9/Impdh2/Trp53/Arrb1/Ddx5/Igf1r/Cbx3/Btbd9/Ngfr/Clock/Hnrnpu/Egr1/Dnm1l/Sin3a/Prkdc/Prkcg/Rai1/Id2/Ube3a/Nono/Ccar2/Mtor/Dyrk1a/Gfpt1/Kmt2a/Per1/Csnk1e/Foxo3/Pspc1/Cul4a/Ahr/…
GO:1901888	regulation of cell junction assembly	144	0.59362	1.35666	0.00116802	0.0376691	0.0314325	2527	tags=24%, list=16%, signal=20%	Ptprj/Iqgap1/Myo1c/Macf1/Ptprs/Ikbkb/Rcc2/Rock2/Eif4g1/Ldb1/Dusp3/Coro1c/Adgre5/Sipa1l1/Sdc4/Mef2c/Lims1/Arf6/Slk/Setd5/Ptpra/Pik3r1/Cfl1/Ppm1f/Prkaca/Ptpn11/Tsc1/Vcl/F11r/Nedd4l/Abl1/Ptk2/Prkca/Rapgef2
GO:0006986	response to unfolded protein	110	-0.453699	-1.34879	0.00119481	0.0376691	0.0314325	615	tags=16%, list=4%, signal=16%	Selenos/Hspa14/Faf2/Ube2j2/Derl2/Ubxn4/Hspa5/Upf3a/Hspa4l/Hspb1/Tmem33/Herpud1/Hspa1a/Hspd1/Hspa1b/Hspa8/Hsph1/Hsp90aa1
GO:0045926	negative regulation of growth	204	0.577944	1.3436	0.00121058	0.0376691	0.0314325	3096	tags=28%, list=19%, signal=23%	Mndal/Bcl11a/Ptprj/Ddx3x/Pml/Cirbp/Smarca4/Ptprs/Arhgap4/Dip2b/Notch2/Adipor2/Ppp1r9b/Smarca2/Rb1/Gsk3a/Stk11/Phb/Dusp10/Foxp1/Sema4b/Tgfbr2/Rbbp7/Bcl2/Stk4/Jarid2/Hif1a/Cfl1/Hdac2/Rtn4/Smad4/Ip6k2/Foxk1/Trp53/G6pdx/Ccdc85b/Tgfb1/Sertad2/Ryk/Spag9/Rai1/Zc3h12d/Mapk11/Ing5/Ccar2/Ptk2/Vgll4/Sav1/Sema7a/Idh3g/Tomm70a/Notch1/Pnpt1/Smad3/Nf2/Trim46/Tgfb2
GO:0055017	cardiac muscle tissue growth	80	0.637773	1.41914	0.00125938	0.0387569	0.0323402	3347	tags=42%, list=21%, signal=34%	Camk2d/Pim1/Ddx39b/Rbpj/Mapk1/Akap13/Mef2c/Gsk3a/Foxp1/Tgfbr2/Ep300/Fdps/Arid2/Jarid2/S1pr1/Hdac2/G6pdx/Parp2/Rxrb/Mapk14/Ctnnb1/Tgfbr1/Mapk11/Nr3c1/Mtor/Vgll4/Heg1/Sav1/Tomm70a/Notch1/Tgfb2/Sirt1/Pdlim5/Map2k4
GO:0086001	cardiac muscle cell action potential	32	0.737193	1.51005	0.00127461	0.0389833	0.0325291	2251	tags=22%, list=14%, signal=19%	Camk2d/Flna/Gpd1l/Atp2a2/Dlg1/Slmap/Nedd4l
GO:0045577	regulation of B cell differentiation	32	0.734767	1.50508	0.00131476	0.0394697	0.032935	2069	tags=38%, list=13%, signal=33%	Syk/Ikzf3/Inpp5d/Nckap1l/Cd24a/Stat5b/Cyld/Ptpn6/Zfp36l1/Il2rg/Zfp36l2/Id2
GO:0030837	negative regulation of actin filament polymerization	54	0.67375	1.45769	0.00131894	0.0394697	0.032935	1864	tags=37%, list=11%, signal=33%	Myadm/Sptan1/Hip1r/Add1/Capn1/Prkcd/Ssh1/Arfgef1/Capzb/Flii/Tmod3/Sptbn1/Pecam1/Carmil1/Cfl1/Mtpn/Carmil2/Twf2/Pfn1/Capza1
GO:0098732	macromolecule deacylation	103	0.626864	1.41618	0.00133621	0.0394697	0.032935	3951	tags=49%, list=24%, signal=37%	Flna/Pml/Hdac7/Baz2a/Abhd17b/Ndst1/Hopx/Morf4l1/Srebf1/Prkd2/Tppp/Rcor1/Kdm5a/Sfpq/Akap8/Phb/Tbl1xr1/Ctbp1/Ep300/Zbtb7b/Mta3/Sirt7/Ncor2/Abhd12/Hdac2/Fry/Hdac5/Trp53/Tgfb1/Nipbl/Hdac10/Sin3a/Lypla2/Hdac9/BC004004/Ccar2/Dyrk1a/Per1/Znhit1/Ripk3/Mta2/Ncor1/Sirt1/Elk4/Brms1l/Prkaa1/Abhd13/Tbl1x/Mier2/Pink1
GO:0033143	regulation of intracellular steroid hormone receptor signaling pathway	62	0.667549	1.46449	0.0013448	0.0394697	0.032935	3329	tags=50%, list=20%, signal=40%	Smarca4/Calr/Cnot1/Safb2/Lbh/Strn3/Phb/Ep300/Ncoa3/Ufm1/Ncoa2/Ncor2/Cnot9/Kmt2d/Zbtb7a/Med1/Ddx5/Clock/Pias2/Wbp2/Carm1/Nr3c1/Ppp5c/Lats1/Per1/Park7/Rnf14/Ncor1/Sirt1/Ufl1/Vps18
GO:0009408	response to heat	76	-0.504751	-1.49754	0.00135054	0.0394697	0.032935	42	tags=11%, list=0%, signal=11%	Ier5/Sumo1/Hspa1a/Chordc1/Hsp90ab1/Hspa1b/Hsp90aa1/Dnaja1
GO:0051960	regulation of nervous system development	390	0.534244	1.25955	0.001353	0.0394697	0.032935	3320	tags=28%, list=20%, signal=23%	Bcl11a/Myc/Eif4g2/Cux1/Bhlhe41/Nap1l1/Ptprs/Arhgap4/Arhgef2/Picalm/Dip2b/Caprin1/Trim11/Srrt/Fn1/Zeb2/Cd24a/Prpf19/Chd7/Plxnc1/Il6st/Adgre5/Actr2/Qk/Akt1/Atxn1/Ldlr/Tppp/Stk11/Kdm4a/Srf/Ski/Dicer1/Afdn/Dusp10/Sema4b/Ep300/Ctdsp1/Cyfip1/Dhx36/Jade2/Ptpra/Cers2/Dbnl/Hif1a/Hook3/Pik3r1/Prmt5/Hdac2/Tnfrsf1b/Dlg1/Rtn4/Nin/Dag1/Anapc2/Dnajb11/Trp53/Twf2/Sorl1/Golga4/Atp5g1/Ngfr/Tgfb1/Rela/Rxrb/Dnm1l/Pa…
GO:1901739	regulation of myoblast fusion	17	0.821462	1.5374	0.00138846	0.040294	0.0336229	1994	tags=41%, list=12%, signal=36%	Capn2/Ripor2/Il4ra/Cflar/Nfatc2/Mapk14/Flt3l
GO:0061061	muscle structure development	479	0.512411	1.21195	0.00140823	0.0404486	0.0337518	2395	tags=25%, list=15%, signal=22%	Camk2d/Nfatc1/Ddx17/Myc/Ptbp1/Pax5/Mef2d/Mbnl1/Bhlhe41/Pdlim1/Nfatc3/Mtss1/Hdac7/Ddx39b/Smarca4/Capn2/Myh9/Itgb1/Hmgcr/Ripor2/Arid1a/Ankrd17/Rbpj/Atp2a2/Il4ra/Capzb/Chd7/Hopx/Wdr1/Qk/Map3k5/Akt1/Cdk9/Smarca2/Akap13/Mef2c/Nras/Rb1/Gsk3a/Flii/Tmod3/Srf/Cd164/Lmna/Smyd3/Mef2a/Ski/Fos/Dicer1/Foxp1/Chd2/Kat2a/Pias1/Tnpo2/Fkbp1a/Eif5a/Ep300/Usp19/Zbtb18/Kdm6b/Bcl2/Cflar/Fdps/Plekhm3/Afg3l2/Kmt5b/Pdcd4/…
GO:0002476	antigen processing and presentation of endogenous peptide antigen via MHC class Ib	14	-0.822468	-1.92891	0.00148745	0.0416562	0.0347595	736	tags=57%, list=5%, signal=55%	H2-T10/H2-T23/H2-Q6/H2-T22/H2-D1/H2-K1/H2-Q4/H2-Q7
GO:0051151	negative regulation of smooth muscle cell differentiation	13	0.858343	1.55123	0.00152277	0.0418103	0.0348881	1678	tags=46%, list=10%, signal=41%	Nfatc1/Nfatc3/Ankrd17/Pdcd4/Nfatc2/Dnmt1
GO:0030239	myofibril assembly	44	0.706628	1.49471	0.00154539	0.0418103	0.0348881	1480	tags=30%, list=9%, signal=27%	Itgb1/Wdr1/Akap13/Mef2c/Flii/Tmod3/Srf/Mef2a/Foxp1/Ep300/Cflar/Hdac2/Smad4
GO:0032535	regulation of cellular component size	323	0.537798	1.26329	0.00155549	0.0418103	0.0348881	3084	tags=33%, list=19%, signal=27%	Bcl11a/Myadm/Swap70/Eif4g2/Ogt/Sptan1/Tmem123/Rin3/Myo1c/Kcnn4/Ptprs/Hip1r/Arhgap4/Picalm/Add1/Capn1/Prkcd/Dip2b/Ssh1/Arfgef1/Nckap1l/Arhgap5/Fn1/Ano6/Capzb/Dnm2/Wdr1/Gmfb/Actr2/Vasp/Wasf2/Akt1/Arpc4/Lars/Ezr/Flii/Tmod3/Srf/Anxa7/Arf6/Cdk4/Sema4b/Sptbn1/Hcls1/Wdr36/Ep300/Pecam1/Specc1l/Grb2/Cyfip1/Clcn3/Sh3bp1/Rasa1/Prkce/Dbnl/Dpysl2/Carmil1/Cfl1/Mtpn/Dlg1/Rtn4/Carmil2/Anapc2/Chmp3/Clec2i/Atp13a2…
GO:0043255	regulation of carbohydrate biosynthetic process	87	0.634812	1.41917	0.00155917	0.0418103	0.0348881	3319	tags=38%, list=20%, signal=30%	Cltc/Ogt/Nfkb1/Ddb1/Usp7/Akt1/Stk11/Supt20/Kat2a/Ep300/Ppp1cb/Hif1a/Inpp5k/Sirt7/Ppp4r3b/Ppp4r3a/Fam3a/Plek/Epm2aip1/Tgfb1/Ranbp2/Akt2/Nr3c1/Mtor/Gfpt1/Wdr5/Ptafr/Clk2/Maea/Fam3c/Sik1/Ap2a1/Sirt1
GO:0014743	regulation of muscle hypertrophy	56	0.668006	1.44702	0.00156761	0.0418103	0.0348881	3884	tags=57%, list=24%, signal=44%	Camk2d/Ddx39b/Rock2/Cdk9/Mef2c/Gsk3a/Lmna/Mef2a/Foxp1/Ep300/Fdps/Jarid2/Mtpn/Tnfrsf1b/Smad4/G6pdx/Parp2/Adk/Ece1/Nr3c1/Mtor/Ptk2/Prkca/Becn1/Tomm70a/Notch1/Smad3/Sirt1/P2rx4/Slc9a1/Ctdp1/Rgs2
GO:0006887	exocytosis	302	0.54312	1.27444	0.00168435	0.0437708	0.036524	3395	tags=28%, list=21%, signal=23%	Ywhaz/Cd84/Myo1g/Syk/Cyth1/Pip5k1c/Arhgap17/Myh9/Prkcb/Rasgrp1/Blk/Rab31/Stxbp2/Atp2a2/Il4ra/Btk/Myo5a/Mical1/Sdc4/Pdcd6ip/Syngr2/Adora2a/Scrib/Stx4a/Napa/Rab7/Arfgef2/Nsf/Snap23/Prkce/Exoc4/Vps4b/Atp6ap1/Cacna1i/Vamp2/Vps33b/Ppp3cb/Lat2/Ccr1/Rab8b/Atp13a2/Slc17a9/Mical3/Plek/Fbxl20/Exoc6/Prkaca/Dnm1l/Snx19/Pdpk1/Vps41/Unc13d/Syt11/Mia3/Prkcg/Tmed10/Hgs/Itgb2/Gcgr/Prkca/Dvl1/Vamp1/Exoc5/Rab11b/Sn…
GO:0050864	regulation of B cell activation	130	0.599328	1.3664	0.00170478	0.0439967	0.0367125	1818	tags=28%, list=11%, signal=25%	Cd19/Syk/Ikzf3/Ptprc/Cd22/Fcgr2b/Tbc1d10c/Gpr183/Mif/Inpp5d/Blk/Nckap1l/Tnfrsf13b/Cd24a/Tcf3/Btk/Stat5b/Cyld/Mef2c/Pkn1/Bcl2/Sash3/Bmi1/Kmt5b/Stat6/Ptpn6/Ctla4/Mlh1/Zfp36l1/Nfatc2/Ndfip1/Supt6/Il2rg/Tgfb1/Atm/Zfp36l2
GO:0070588	calcium ion transmembrane transport	198	0.573201	1.33055	0.00171302	0.0439967	0.0367125	3537	tags=29%, list=22%, signal=23%	Camk2d/Atp2a3/Fcrl5/Mcoln2/Cd19/Ptprc/Psen2/Ahnak/Ptpn22/Diaph1/Ano6/Atp2a2/Itpr3/Chd7/Itpr1/Plcg2/Akt1/Myo5a/Pde4b/Ibtk/Ubash3b/Cacna1e/Fkbp1a/Stac2/Itpr2/Mcu/Prkce/Htt/Afg3l2/Ptpn6/Stim1/G6pdx/Lime1/Ywhae/Tgfb1/Vdac1/Trpv2/Pdpk1/Pkd1/Cherp/Orai1/Mcur1/Gsto1/Letm1/Abl1/Asph/Ahr/Nipsnap2/1810037I17Rik/Micu2/Tgfb2/Lyn/Opa1/Tspan13/P2rx4/Calm3/Cbarp/Slc9a1
GO:0071363	cellular response to growth factor stimulus	433	0.524973	1.2385	0.00172116	0.0439967	0.0367125	3319	tags=32%, list=20%, signal=26%	Pik3cd/Iqgap1/Myo1c/Pml/Zmiz1/Cyfip2/Prkcb/Cd44/Nfkb1/Notch2/Numa1/Ncl/Twsg1/Rbpj/Ndst1/Dnm2/Dusp3/Tcf4/Grk2/Akt1/Pde8a/Sox5/Raf1/Stat5b/Dcn/Rap1gap/Cbl/Mef2c/Prkd2/Stk11/Ski/Arf6/Fos/Usp8/Zyx/Stub1/Tgfbr2/Usp9x/Ep300/Ptpn1/Grb2/Zfp36/Cyfip1/Cflar/Rasa1/Prkce/Pdcd4/Hivep1/Hif1a/Inpp5k/Setx/Cfl1/Ireb2/Rps6kb1/Smad4/Zbtb7a/Micall1/Smad2/Trp53/Med1/Ddx5/Igf1r/Zfp36l1/Twf2/Sorl1/Nrp2/Glg1/Dnmt1/Ngfr/…
GO:0001913	T cell mediated cytotoxicity	42	-0.618182	-1.80752	0.00186427	0.0457974	0.038215	1025	tags=33%, list=6%, signal=31%	Il7r/Ctsc/Il12a/H2-T10/H2-T23/Cd1d1/H2-Q6/H2-T22/Ctsh/H2-D1/H2-K1/H2-Q4/H2-Q7/Hspa8
GO:0061053	somite development	61	0.67072	1.46497	0.00189064	0.0460412	0.0384185	3573	tags=34%, list=22%, signal=27%	Psen2/Rbpj/Zeb2/Med12/Kat2a/Ep300/Rbbp6/Lfng/Abi1/Mthfd1/Smad4/Trp53/Atm/Prkdc/Pofut1/Nup133/Notch1/Smad3/Kdm6a/Poglut1/Lrp6
GO:0002711	positive regulation of T cell mediated immunity	47	-0.584979	-1.75111	0.00191768	0.0463977	0.0387159	936	tags=36%, list=6%, signal=34%	H2-M3/Zbtb1/Arid5a/Cd81/Il12a/H2-T10/H2-T23/Cd1d1/Il18/H2-Q6/H2-T22/H2-D1/H2-K1/H2-Q4/Hspd1/H2-Q7/Hspa8
GO:0001666	response to hypoxia	162	0.575968	1.32689	0.00203471	0.0482899	0.0402949	2361	tags=28%, list=14%, signal=24%	Camk2d/Myc/Ogt/Cbfa2t3/Hsp90b1/Nfatc3/Pml/Prkcb/Usf1/Rock2/Rbpj/Cd24a/Itpr1/Akt1/Ucp2/Raf1/Gnb1/Limd1/Hyou1/Stub1/P4hb/Ep300/Usp19/Scap/Itpr2/Bcl2/Prkce/Tmbim6/Hif1a/Cat/Rtn4/Smad4/Fam162a/Trp53/Zfp36l1/Camk2g/Fundc1/Sdhd/Atm/Egr1/Hif1an/Dpp4/Ece1/Vhl/Mtor
GO:0090066	regulation of anatomical structure size	413	0.51982	1.22646	0.00205341	0.0485199	0.0404868	3148	tags=30%, list=19%, signal=25%	Bcl11a/Myadm/Swap70/Eif4g2/Ogt/Sptan1/Tmem123/Rin3/Myo1c/Kcnn4/Ptprs/Hip1r/Arhgap4/Picalm/Add1/Capn1/Prkcd/Dip2b/Ssh1/Rock2/Arfgef1/Nckap1l/Arhgap5/Fn1/Ano6/Capzb/Dnm2/Wdr1/Gmfb/Grk2/Actr2/Vasp/Wasf2/Akt1/Arpc4/Lars/Ezr/Flii/Tmod3/Sod1/Srf/Anxa7/Adora2a/Arf6/Cdk4/Asxl1/Sema4b/Sptbn1/Hcls1/Wdr36/Ep300/Pecam1/Specc1l/Grb2/Cyfip1/Clcn3/Sh3bp1/Rasa1/Prkce/Dbnl/Dpysl2/Hif1a/Carmil1/Cfl1/Mtpn/Dlg1/Zdhh…
GO:0031047	gene silencing by RNA	95	0.620624	1.39308	0.00206173	0.0485199	0.0404868	3739	tags=47%, list=23%, signal=37%	Ddx17/Hnrnpa2b1/Ddx3x/Ddx6/Pum2/Stat3/Pabpc1/Cnot1/Nfkb1/Tnrc6a/Srrt/Zc3h7a/Eif4g1/Snd1/Tnrc6b/Limd1/Dhx9/Dicer1/Zfp36/Tnrc6c/Ncor2/Cnot9/Trp53/Ddx5/Cnot10/Tgfb1/Cnot6/Ago3/Zmpste24/Dgcr8/Tut4/Eif4enif1/Adar/Nrde2/Cnot6l/Elavl1/Ncor1/Ago1/Tut7/Ripk1/Drosha/Mov10/Map2k1/Xpo5/Pum1
GO:0060541	respiratory system development	163	0.569991	1.31345	0.00214671	0.0495303	0.0413299	2889	tags=29%, list=18%, signal=24%	Ywhaz/Cux1/Psen2/Cic/Numa1/Rbpj/Chd7/Hopx/Pou2f1/Sp1/Mapk1/Hs6st1/Atxn1/Sp3/Srf/Rcn3/Ski/Dicer1/Foxp1/Asxl1/Tgfbr2/Ppp3r1/Ep300/Aimp2/Bag6/Sec24b/Rc3h2/Abca3/Fbxw7/Mapk8ip3/Ncor2/Srsf6/Dag1/Smad2/Tgfb1/Kras/Ctnnb1/Hps1/Man2a1/Plod3/Heg1/Ctsz/Sav1/Foxp4/Lipa/Notch1/Dhcr7

## Sheet: ELL_NtoELL
Table S6 Enriched GSEA terms of biological processes in B cells between treatments (ELL_N/ELL)
ID	Description	setSize	enrichmentScore	NES	pvalue	p.adjust	qvalues	rank	leading_edge	core_enrichment
GO:0006457	protein folding	142	0.72553	2.23791	1e-10	5.605e-07	4.75579e-07	1376	tags=42%, list=8%, signal=38%	Dnaja1/Hspa5/Hsp90aa1/Hspa8/Hsph1/Hspa1b/Hspd1/Hsp90ab1/Chordc1/Hspe1/Dnajc7/Tcp1/Calr/Nudc/Sdf2l1/Ppil1/Ahsa1/Cct3/Hspa1a/Cct4/Cct8/Ahsa2/Cdc37/Dnajb1/Bag1/Ppib/Pdrg1/Hspb1/Dnajb11/H2-DMb2/Cct5/Cct2/Ppia/Pdia3/Ppie/Ppid/Cct6a/Fkbp4/Cct7/St13/Hsp90b1/Grpel1/Nudcd2/Pdia4/Ppih/Prdx4/Ppil3/Hspa14/Bag5/Pdcd5/Dnaja2/Selenof/Ppig/Aip/Ptges3/Pfdn4/Tbcc/Nktr/Chchd4
GO:0042254	ribosome biogenesis	289	0.578396	1.9092	5.47017e-10	1.53302e-06	1.30075e-06	2299	tags=47%, list=14%, signal=41%	Rplp0/Nhp2/Rps2/Mphosph10/Gtpbp4/Fbl/Nop58/Mrps7/Rps8/Nop56/Ran/C1qbp/Nop16/Gtf3a/Gar1/Rps27l/Nip7/Utp14a/Wdr12/Fcf1/Cebpz/Rbfa/Nop10/Mpv17l2/Emg1/Dkc1/Rpp38/Exosc7/Nop14/Wdr43/Lsm6/Wdr74/Rrs1/Lsg1/Utp11/Nol8/Nob1/Ddx27/Exosc5/Rps7/Eri1/Npm1/Pa2g4/Rpf2/Mrto4/Ncl/Ppan/Wdr18/Ftsj3/Ebna1bp2/Rpl7a/Npm3/Nsa2/Wdr55/Brix1/Utp18/Lyar/Wdr3/Ddx10/Rpsa/Rpl3/Rps5/Utp14b/Rpl6/Imp4/Rsl1d1/Exosc8/Riox2/Wdr75/Im…
GO:0006364	rRNA processing	204	0.590016	1.88382	9.11598e-08	0.000127738	0.000108384	2337	tags=50%, list=14%, signal=43%	Nhp2/Mphosph10/Gtpbp4/Fbl/Rps8/Gar1/Utp14a/Wdr12/Fcf1/Rbfa/Nop10/Emg1/Dkc1/Rpp38/Exosc7/Nop14/Wdr43/Lsm6/Wdr74/Rrs1/Utp11/Nol8/Nob1/Ddx27/Exosc5/Rps7/Eri1/Npm1/Pa2g4/Rpf2/Mrto4/Ncl/Wdr18/Ftsj3/Ebna1bp2/Rpl7a/Npm3/Nsa2/Wdr55/Utp18/Lyar/Wdr3/Ddx10/Utp14b/Imp4/Rsl1d1/Exosc8/Wdr75/Imp3/Wdr46/Rpl35/Exosc6/Snu13/Rrp15/Utp3/Pop5/Rrp8/Znhit6/Esf1/Rpl10a/Mak16/Rps16/Eif6/Rrp9/Mrpl1/Mettl16/Tfb2m/Nol11/Exo…
GO:0030855	epithelial cell differentiation	392	-0.524576	-1.68967	1.16379e-07	0.000130461	0.000110695	1898	tags=24%, list=12%, signal=21%	Arid4b/Rapgef2/Mafg/Add1/Fndc3a/Tbc1d20/Crb3/Nfe2l1/S1pr3/Rock1/Clock/Pdpk1/Rfx3/Lats1/Bfsp2/Sec24b/Dicer1/Pafah1b1/Cdk6/Flna/Arntl/Safb2/Sod1/Foxj2/Klf7/Vcl/Rest/Heg1/Plaur/Whrn/Myo9a/Stk4/Sfn/Atf4/Id2/Tgfb1/Tgfbr1/Marveld2/Rhoa/Zfas1/Med1/Pde2a/Kdm6b/Pecam1/Tagln2/Rap1b/Rbpj/Sgpp1/Triobp/Ccm2/Cdkn1b/Ugcg/Ctnnb1/Ccdc88c/Gak/Stat5b/Map3k1/Mtss1/Lats2/Rapgef1/Smad4/Cebpb/Ncoa3/Map2k1/Akap9/Hhex/Ri…
GO:0016072	rRNA metabolic process	211	0.571264	1.82342	4.59759e-07	0.000429491	0.000364419	2337	tags=48%, list=14%, signal=42%	Nhp2/Mphosph10/Gtpbp4/Fbl/Rps8/Gar1/Utp14a/Wdr12/Fcf1/Rbfa/Nop10/Emg1/Dkc1/Rpp38/Exosc7/Nop14/Wdr43/Lsm6/Wdr74/Rrs1/Utp11/Nol8/Nob1/Ddx27/Exosc5/Rps7/Eri1/Npm1/Pa2g4/Rpf2/Mrto4/Ncl/Wdr18/Ftsj3/Ebna1bp2/Rpl7a/Npm3/Nsa2/Wdr55/Utp18/Lyar/Wdr3/Ddx10/Utp14b/Imp4/Rsl1d1/Exosc8/Wdr75/Imp3/Wdr46/Rpl35/Exosc6/Snu13/Rrp15/Utp3/Pop5/Rrp8/Znhit6/Esf1/Rpl10a/Mak16/Rps16/Eif6/Rrp9/Mrpl1/Mettl16/Tfb2m/Nol11/Exo…
GO:1903131	mononuclear cell differentiation	391	-0.515078	-1.65971	5.54855e-07	0.00044428	0.000376968	1977	tags=29%, list=12%, signal=26%	Plcl2/Il2rg/Zfp609/Zbtb7b/Polm/Nckap1l/Tcf7/Pik3r1/Yy1/Ripk2/Prr7/Myc/Ccr9/Ly9/Zc3h12a/Dicer1/Lck/Lmbr1l/Cdk6/Plcg2/Dtx1/Mafb/Tcf3/Braf/Pirb/Chd7/Bmi1/Egr3/Tnfsf8/Id2/Tgfb1/Rhoa/Zmiz1/Irf1/Tsc1/Ccr2/Gon4l/Srf/Stat6/Cd19/Dock11/Btk/Med1/Atp11c/Cebpg/Dock10/Il12a/Rbpj/Tnfaip3/Lyl1/Cyld/Stk11/Ctnnb1/Lgals8/Egr1/Itpkb/Cbfb/Ahr/Clcf1/Carmil2/Stat5b/Spn/Sp3/Relb/Rc3h2/H2-DMa/Hectd1/Cebpb/Stat3/Hdac7/Hh…
GO:0048872	homeostasis of number of cells	305	-0.540773	-1.71077	7.04946e-07	0.000493903	0.000419072	1540	tags=23%, list=9%, signal=21%	Rrn3/Cdk6/Mafb/Tcf3/Sod1/Hmox1/Pirb/Bmi1/L3mbtl3/Ezh1/Ireb2/Id2/Bcl2l11/Tgfb1/Ccr2/Srf/Zbtb18/Dock11/Med1/Senp1/Ptpn11/Cebpg/Exoc6/Dock10/Tcea1/Tnfaip3/Cyld/Bcl10/Itpkb/Ahr/Ldb1/Carmil2/Stat5b/Sp3/Zfpm1/Rc3h2/Smad5/Stat3/Kras/Sp1/Ptbp3/Mapk14/Sh2b3/Kmt2e/Inpp5d/Ikbkb/Jak2/Skil/Stat4/Ikzf1/Akt3/Gpr174/Klf13/Rassf2/Kmt2a/Bcl2/Lmo2/Bcl6/Chst3/Zfp36l1/Cd44/Pde4b/Zfp36/Rps6/Ets1/Mef2c/Ccr7/Tsc22d3/Hba…
GO:0048598	embryonic morphogenesis	427	-0.497059	-1.60425	2.4672e-06	0.00153651	0.00130372	2196	tags=23%, list=13%, signal=21%	Arl13b/Tsc2/Trim28/Foxp4/Abl1/Gnaq/Scrib/Dvl1/Ift140/Hipk2/Brpf1/Fbxw4/Casp8/Tcf7/Rpl38/Rala/Smad1/Myc/Pbx2/Map3k7/Rock1/Wls/Lats1/Itga4/Sec24b/Dicer1/Smad2/Hira/Mafb/Tcf3/Sod1/Rest/Chd7/Bmi1/Whrn/Map2k5/Brd2/Stk4/Fzd6/Pfn1/Id2/Mapk1/Bcl2l11/Tgfb1/Tgfbr1/Rnf2/Tsc1/Srf/Fn1/Med1/Kdm6b/Tasor/Ncoa1/Nsd1/Slc39a1/Rbpj/Triobp/Stk3/Tnfaip3/Vasp/Arid1a/Ctnnb1/Nipbl/Grb2/Bcl10/Ldb1/Med12/Dusp1/Sp3/Lats2/Sm…
GO:1904851	positive regulation of establishment of protein localization to telomere	10	0.968752	1.80494	3.47374e-06	0.00176095	0.00149415	485	tags=90%, list=3%, signal=87%	Tcp1/Cct3/Cct4/Cct8/Cct5/Cct2/Cct6a/Cct7/Dkc1
GO:0010256	endomembrane system organization	375	-0.502712	-1.61434	4.24638e-06	0.00176954	0.00150144	2954	tags=34%, list=18%, signal=28%	Get4/Laptm4b/Tjap1/Zmpste24/Use1/Emc1/Rab33b/Ccdc47/AU040320/Acrbp/Syne2/Hook2/Cog4/Tmem201/Sun1/Rab5a/Rab3gap2/Osbpl2/Mapk3/Sec61a1/Golga2/Vps51/Trappc8/Bag6/Pde4dip/Optn/Vps11/Atl2/Cog7/Pi4k2b/Lysmd3/Mpp5/Asap1/Golga5/Anxa6/Pex5/Reep3/Ehd3/Rab2a/Stk25/Arhgap21/Plekhm2/Ubl4a/Atp8b2/Tbc1d20/Tmf1/Vps4b/Abca7/Gorasp2/Clu/Rab30/Vcpip1/Coro1c/Zfyve27/Fbxw8/Sec31a/Rtn3/Trappc12/Syt11/Trip11/Pafah1b1/E…
GO:0048568	embryonic organ development	328	-0.518411	-1.64598	5.22348e-06	0.00190089	0.00161289	2315	tags=25%, list=14%, signal=22%	Fuz/Itgav/Asxl2/Egln1/Arl13b/Trim28/Scrib/Arid2/Pbx3/Dvl1/Ift140/Kdm1a/Hipk2/Pcnt/Tcf7/Rpl38/Myc/Fbxw8/Pbx2/Epn2/Itga4/Sec24b/Kat6a/Smad2/Mafb/Sod1/Rest/Chd7/Bmi1/Whrn/Rbbp6/Stk4/Fzd6/Atf4/Id2/Mapk1/Tgfb1/Tgfbr1/Mrtfb/Srf/Med1/Ncoa1/Tbc1d23/Slc39a1/Rbpj/Triobp/Stk3/Arid1a/Ctnnb1/Nipbl/Ncoa6/Grb2/Tfeb/Ahr/Ldb1/Med12/Sp3/Zfpm1/Birc6/Bptf/Hectd1/Cebpb/Ncoa3/Map2k1/Pax5/Dlg1/Adm/Sp1/Hhex/Sh2b3/Ripor2…
GO:0001763	morphogenesis of a branching structure	154	-0.599013	-1.76643	6.27531e-06	0.00195406	0.001658	1196	tags=18%, list=7%, signal=16%	Stk4/Hnrnpk/Tgfb1/Kdm5b/Srf/Med1/Gna13/Btbd7/Ctnnb1/Grb2/Ahr/Smad4/Ncoa3/Dlg1/Kras/Adm/Hhex/Tgfbr2/Rtn4/Clic4/Spint2/Nfatc3/Bcl2/Cd44/Nfatc1/Lrrk2/Cxcr4
GO:0042130	negative regulation of T cell proliferation	65	-0.733266	-1.92938	1.18241e-05	0.00331371	0.00281165	638	tags=29%, list=4%, signal=28%	Tgfb1/Zc3h12d/Spn/Cebpb/Dlg1/Ripor2/Ptpn6/Prkar1a/Ctla4/Sdc4/H2-Ab1/Peli1/Tmem131l/Vsir/Btla/H2-Aa/Cd44/Laptm5/Cd24a
GO:0003170	heart valve development	39	-0.804537	-1.95181	1.50388e-05	0.00359777	0.00305267	1246	tags=31%, list=8%, signal=28%	Matr3/Tgfb1/Pde2a/Rbpj/Mdm4/Zfpm1/Smad4/Hectd1/Tgfbr2/Notch2/Nfatc1/Mef2c
GO:0071353	cellular response to interleukin-4	28	0.833642	1.9421	1.82581e-05	0.00399424	0.00338908	1467	tags=57%, list=9%, signal=52%	Hspa5/Hsp90ab1/Mrc1/Rplp0/Rps2/Impdh2/Tuba1b/Xbp1/Cdk4/Fasn/Rpl3/Alad/Parp14/Mcm2/Keap1/Coro1a
GO:0022408	negative regulation of cell-cell adhesion	169	-0.581157	-1.73721	2.19538e-05	0.00439469	0.00372885	1119	tags=25%, list=7%, signal=23%	Tgfb1/Irf1/Zc3h12d/Tnfaip3/Cyld/Ubash3b/Cbfb/Dusp3/Spn/Cd9/Rc3h2/Cebpb/Map2k1/Dlg1/Wnk1/Lax1/Sh2b3/Ripor2/Ptpn6/Jak2/Il4ra/Prkar1a/Zfp608/Klf4/Ctla4/Spint2/Sdc4/Epcam/H2-Ab1/Peli1/Tmem131l/Vsir/Prkcd/Bcl6/Myadm/Swap70/Btla/H2-Aa/Cd44/Pag1/Laptm5/Cd24a
GO:0001503	ossification	270	-0.520494	-1.62668	2.40528e-05	0.00464882	0.00394448	2607	tags=29%, list=16%, signal=25%	Esrra/Prkaca/Twsg1/Mapk3/Atp6ap1/Mapk8/Zfp932/Smad7/Nf1/Asxl2/Enpp1/Crim1/Tob2/Dhx36/Tmem64/Ilk/Limd1/Sik3/Gabbr1/Ank/Ppargc1b/Kremen1/Rpl38/Smad1/Nab1/Map3k7/Chsy1/Mef2d/Gsk3b/H3f3a/Nab2/Nbr1/Cdk6/Hira/Mia3/Srgn/Rest/Icmt/Atf4/Id2/Mapk1/Tgfb1/Rhoa/Tapt1/Eif2ak3/Ptpn11/Suco/Sema4d/Rbpj/Bcor/Ctnnb1/Nipbl/Cbfb/Ahr/Ccr1/Sp3/Mtss1/Smad4/Smad5/Cebpb/Hdac7/Mapk11/Bmp2k/Sbno2/Sp1/Mapk14/Ptk2b/Jund/Ano6/…
GO:0007264	small GTPase mediated signal transduction	380	-0.484399	-1.55942	3.39636e-05	0.00622946	0.00528564	2537	tags=30%, list=16%, signal=26%	Lpar2/Fgd3/Chuk/F11r/Arhgap31/Dennd1a/Rapgef5/Rgl1/Rasal3/Rhog/Sipa1l3/Nf1/Pik3cg/Cdc42ep3/Rhobtb2/Mapkapk5/Tsc2/Trim28/Abl1/Rap2c/Arhgap24/Net1/Gdi1/Ralb/Vav3/Mfn2/Iqsec1/Synj2bp/Arfgap1/Rapgef2/Arrb1/Rala/Arhgef11/Sipa1l2/Rock1/Rras2/Kctd10/Rhob/Hmox1/Vav2/Fgd6/Heg1/Cyfip1/Icmt/Usp8/Ralgapa1/Arhgap26/Sh2d3c/Wasf2/Rhoa/Scai/Dock11/Plekhg2/Crk/Dock10/Pecam1/Gdi2/Gna13/Nisch/Itsn2/Dnm2/Rap1b/Arhge…
GO:0032943	mononuclear cell proliferation	265	-0.508884	-1.58767	3.44538e-05	0.00622946	0.00528564	1217	tags=23%, list=7%, signal=22%	Bmi1/Cd22/Itgal/Tgfb1/Elf4/Irf1/Ccr2/Cd19/Btk/Pura/Zc3h12d/Il12a/Selenok/Il27ra/St6gal1/Mzb1/Ctnnb1/Ahr/Clcf1/Carmil2/Ebi3/Stat5b/Spn/Clec2i/Rc3h2/Cebpb/Dlg1/Ripor2/Ptpn6/Inpp5d/Tgfbr2/Prkar1a/Ctla4/Icosl/Blk/Il6st/Sdc4/Dock2/H2-Ab1/Ikzf3/Peli1/Tmem131l/Slamf6/Vsir/Dock8/Bcl2/Prkcd/Bcl6/H2-T23/Btla/H2-Aa/Cd44/Rps6/Ptprc/Cr2/Satb1/Mef2c/Cxcr4/Ccr7/Laptm5/Cd24a
GO:0006897	endocytosis	438	-0.467873	-1.51412	3.9607e-05	0.00693741	0.00588633	2574	tags=29%, list=16%, signal=25%	Ube3a/Rab5a/Snx1/Ppp3r1/Ppp3cc/Mapk3/Ap3m2/Mapkapk3/Dennd1a/Dab2/Mkln1/Rhog/Fmr1/Itgav/Pik3cg/Thbs1/Rabep2/Rhobtb2/Insr/Tsc2/Abl1/Carmil1/Calcrl/Scrib/Ptpn1/Eps15l1/Arrb2/Ehd3/Ankrd13a/Ap2m1/Iqsec1/Pick1/Synj2bp/Cbll1/Arhgap21/Mtmr6/Nckap1l/Arfgap1/Add1/Actb/Arrb1/Abca7/Ap2a2/App/Tnk2/Mapkapk2/Clu/Atp9b/Tmem108/Epn2/Rock1/Usp33/Itga4/Syt11/Gapvd1/Lmbr1l/Dennd1b/Plcg2/Scarb2/Rab21/Gsn/Bin2/Cap1/Ap…
GO:0042098	T cell proliferation	195	-0.5486	-1.66051	5.26711e-05	0.0084349	0.00715693	1181	tags=22%, list=7%, signal=21%	Itgal/Tgfb1/Elf4/Irf1/Ccr2/Zc3h12d/Il12a/Selenok/Il27ra/Ctnnb1/Carmil2/Ebi3/Stat5b/Spn/Clec2i/Rc3h2/Cebpb/Dlg1/Ripor2/Ptpn6/Tgfbr2/Prkar1a/Ctla4/Icosl/Il6st/Sdc4/Dock2/H2-Ab1/Peli1/Tmem131l/Vsir/Dock8/H2-T23/Btla/H2-Aa/Cd44/Rps6/Ptprc/Satb1/Cxcr4/Ccr7/Laptm5/Cd24a
GO:0042110	T cell activation	449	-0.462154	-1.49779	5.60992e-05	0.00849827	0.0072107	1569	tags=21%, list=10%, signal=20%	Dicer1/Lck/Lmbr1l/Cdk6/Socs6/Dtx1/Mafb/Tcf3/Gsn/Braf/Chd7/Bmi1/Egr3/Itgal/Tnfsf8/Tgfb1/Rhoa/Zmiz1/Elf4/Irf1/Tsc1/Ccr2/Srf/Stat6/Zc3h12d/Il12a/Selenok/Il27ra/Cyld/Stk11/Ctnnb1/Lgals8/Egr1/Bcl10/Itpkb/Cbfb/Dusp3/Carmil2/Ebi3/Stat5b/Spn/Sp3/Clec2i/Relb/Rc3h2/H2-DMa/Cebpb/Stat3/Ifnar1/Dlg1/Lax1/Ripor2/Ptpn6/Bcl3/Il4ra/Ikzf1/Tgfbr2/Prkar1a/Zfp608/Ctla4/Icosl/Psap/Myh9/Treml2/Il6st/Rhoh/Sdc4/Dock2/H2-A…
GO:0070670	response to interleukin-4	29	0.799055	1.88021	6.34148e-05	0.00935368	0.00793651	1467	tags=55%, list=9%, signal=50%	Hspa5/Hsp90ab1/Mrc1/Rplp0/Rps2/Impdh2/Tuba1b/Xbp1/Cdk4/Fasn/Rpl3/Alad/Parp14/Mcm2/Keap1/Coro1a
GO:0002250	adaptive immune response	359	-0.481783	-1.54267	6.98146e-05	0.0100035	0.00848786	1191	tags=20%, list=7%, signal=19%	Il17ra/Fbxo38/H2-Q6/Tgfb1/Tap1/Irf1/Tsc1/Ccr2/Stat6/Cd19/Btk/Hmces/Kmt5b/Il12a/Rnf19b/Il27ra/Sirt1/Tnfaip3/Hmgb1/Tfeb/Bcl10/Clcf1/Alcam/Spn/Samsn1/Nras/Relb/Rc3h2/H2-DMa/Stat3/Dlg1/Lax1/Nfkb2/Ptk2b/Cd84/Ptpn6/Inpp5d/H2-Eb1/Bcl3/Jak2/Slamf7/Il4ra/Ctla4/Icosl/H2-DMb1/Unc93b1/H2-Ab1/Slamf6/Prkd2/Vsir/Tec/Mcoln2/Rftn1/Lyst/Prkcd/Bcl6/Prkcb/Swap70/H2-T23/Btla/H2-Aa/Bach2/Cd44/Ptprc/Cr2/Mef2c/Pag1/Cd55…
GO:0032735	positive regulation of interleukin-12 production	36	-0.774754	-1.83749	7.31744e-05	0.0100035	0.00848786	483	tags=25%, list=3%, signal=24%	Mapk11/Mapk14/Il16/Unc93b1/Rel/Irf8/Ccr7/Laptm5/Ltb
GO:0016570	histone modification	402	-0.469433	-1.51252	7.71369e-05	0.0102941	0.00873445	2142	tags=28%, list=13%, signal=25%	Taf5l/Phc1/Kdm1b/Kat2b/Mier1/Baz2a/Wdr82/Atxn7l3/Cxxc1/Kmt2b/Zbtb7b/Kdm1a/Brpf1/Arid4b/Parg/Pcgf3/Arrb1/Setd1b/App/Pcgf5/Brms1l/Akap8/Brpf3/Glyr1/Kmt5c/Wdr61/Kat6a/Epc1/Padi4/Wbp2/Eny2/Noc2l/Phf8/Tcf3/Ing4/Ube2a/Smyd3/Rest/Jade1/Bmi1/Setd5/Ube2b/Ezh1/Kdm3a/Msl1/Tgfb1/Wac/Rnf2/Kdm5b/Kansl1/Rnf40/Per1/Kdm6b/Kdm3b/Trip12/Kmt5b/Ncoa1/Brd4/Ddb1/Nsd1/Bcor/Msl2/Sirt1/Usp7/Phf2/Prmt2/Jarid2/Nsd3/Ctnnb1/E…
GO:0048729	tissue morphogenesis	445	-0.4544	-1.47114	8.41073e-05	0.0109633	0.00930225	2221	tags=20%, list=14%, signal=18%	Egln1/Ctsl/Arl13b/Tsc2/Trim28/Mpp5/Abl1/Scrib/Ilk/Plod3/Arhgap24/Dvl1/Mllt3/Brpf1/Casp8/Actb/Crb3/Rala/Mrtfa/Smad1/Myc/Map3k7/Wls/Sec24b/Dicer1/Pafah1b1/Flna/Rreb1/Smad2/Rbm15/Rhob/Vcl/Heg1/Chd7/Myo9a/Brd2/Stk4/Fzd6/Igf1r/Pfn1/Tgfb1/Tgfbr1/Rhoa/Kdm5b/Tsc1/Srf/Med1/Kdm6b/Gna13/Rbpj/Ccm2/Btbd7/Stk3/Vasp/Arid1a/Ctnnb1/Grb2/Bcl10/Ahr/Carmil2/Med12/Mdm4/Map3k1/Mtss1/Zfpm1/Smad4/Hectd1/Ncoa3/Dlg1/Kras/…
GO:0032970	regulation of actin filament-based process	323	-0.484158	-1.53612	8.84822e-05	0.0111325	0.00944582	1859	tags=25%, list=11%, signal=22%	Add1/Pik3r1/Twf2/Tesk1/Prkce/Rock1/Jmy/Lats1/Arpc5/Flna/Sri/Rhob/Ssh2/Gsn/Ap1ar/Braf/Cyfip1/Inpp5k/Plek/Ppfia1/Pfn1/Tgfb1/Tgfbr1/Wasf2/Rhoa/Cnn2/Tsc1/Plekhg2/Crk/Pecam1/Rictor/Vasp/Pak2/Rhof/Flii/Grb2/Carmil2/Rasa1/Map3k1/Clec2i/Mtss1/Arpc4/Tmsb10/Smad4/Sptan1/Ssh1/Dlg1/Cd2ap/Arhgdia/Arap1/Gmfb/Actr2/Akap13/Cotl1/Ptk2b/Arhgap17/Snx9/Myo1c/Ep300/Add3/Arfgef1/Atp1a1/Iqgap1/Myh9/Stap1/Arf6/Rhoh/Sdc4…
GO:0007339	binding of sperm to zona pellucida	26	0.819388	1.88253	8.95212e-05	0.0111325	0.00944582	1244	tags=42%, list=8%, signal=39%	Hspa1b/Tcp1/Cct3/Cct4/Cct8/Cct5/Cct2/Cct6a/Cct7/B4galt1/Vdac2
GO:0042129	regulation of T cell proliferation	157	-0.574312	-1.70317	9.1364e-05	0.0111325	0.00944582	1273	tags=23%, list=8%, signal=21%	Bmi1/Itgal/Tgfb1/Irf1/Ccr2/Zc3h12d/Il12a/Selenok/Il27ra/Ctnnb1/Carmil2/Stat5b/Spn/Clec2i/Cebpb/Dlg1/Ripor2/Ptpn6/Tgfbr2/Prkar1a/Ctla4/Icosl/Il6st/Sdc4/H2-Ab1/Peli1/Tmem131l/Vsir/H2-T23/Btla/H2-Aa/Cd44/Ptprc/Ccr7/Laptm5/Cd24a
GO:0018107	peptidyl-threonine phosphorylation	108	-0.609113	-1.70816	0.000101024	0.0115559	0.00980507	2697	tags=42%, list=17%, signal=35%	Hk1/Irgm2/Prkaca/Map3k10/Dyrk4/Mapk8/Rptor/Smad7/Pkn1/Oxsr1/Hipk2/App/Ripk2/Map3k7/Tnks1bp1/Rock1/Pdpk1/Gsk3b/Lmtk2/Phip/Inpp5k/Gsk3a/Dyrk1b/Mapk1/Tgfb1/Tgfbr1/Sbk1/Cab39/Camk2d/Map2k1/Wnk1/Hipk3/Hipk1/Dyrk2/Tgfbr2/Akt3/Rock2/Ogt/Grk2/Prkd2/Bcl2/Prkcd/Prkcb/Clk1/Lrrk2
GO:0070663	regulation of leukocyte proliferation	216	-0.526939	-1.61072	0.000111113	0.0121895	0.0103427	1273	tags=23%, list=8%, signal=22%	Bmi1/Cd22/Itgal/Mapk1/Tgfb1/Irf1/Ccr2/Btk/Zc3h12d/Il12a/Selenok/Il27ra/St6gal1/Mzb1/Ctnnb1/Ahr/Clcf1/Carmil2/Stat5b/Spn/Clec2i/Cebpb/Dlg1/Hhex/Ripor2/Ptpn6/Inpp5d/Tgfbr2/Prkar1a/Ctla4/Icosl/Blk/Il6st/Sdc4/H2-Ab1/Ikzf3/Peli1/Tmem131l/Vsir/Bcl2/Bcl6/H2-T23/Btla/H2-Aa/Cd44/Ptprc/Mef2c/Ccr7/Laptm5/Cd24a
GO:0016055	Wnt signaling pathway	315	-0.488491	-1.54842	0.000113087	0.0121895	0.0103427	2765	tags=28%, list=17%, signal=23%	Scyl2/Kdm6a/Pkd1/Vps35/Csnk1g2/Zranb1/Rab5a/Abl2/Strn/Sdc1/Cdc73/Dab2/Fuz/Foxo3/Tsc2/Abl1/Gnaq/Tmem64/Ilk/Limd1/Dvl1/Mllt3/Tnik/Kpna1/Fbxw4/Tcf7/App/Calcoco1/Kremen1/Myc/Wls/Gsk3b/Wdr61/Lats1/Emd/Lmbr1l/Arntl/Ppm1a/Atp6ap2/Jade1/Usp8/Amfr/Gsk3a/Ube2b/Mark2/Stk4/Fzd6/Tgfb1/Rnf213/Pfdn5/Ddb1/Rbpj/Stk3/Tnfaip3/Cyld/Stk11/Ctnnb1/Ccdc88c/Tle3/Egr1/Nfkb1/Xiap/Mdfic/Csnk1g3/Ldb1/Med12/Usp34/Lats2/Rapgef…
GO:0198738	cell-cell signaling by wnt	316	-0.486907	-1.54319	0.000135268	0.0135535	0.0115	2765	tags=28%, list=17%, signal=23%	Scyl2/Kdm6a/Pkd1/Vps35/Csnk1g2/Zranb1/Rab5a/Abl2/Strn/Sdc1/Cdc73/Dab2/Fuz/Foxo3/Tsc2/Abl1/Gnaq/Tmem64/Ilk/Limd1/Dvl1/Mllt3/Tnik/Kpna1/Fbxw4/Tcf7/App/Calcoco1/Kremen1/Myc/Wls/Gsk3b/Wdr61/Lats1/Emd/Lmbr1l/Arntl/Ppm1a/Atp6ap2/Jade1/Usp8/Amfr/Gsk3a/Ube2b/Mark2/Stk4/Fzd6/Tgfb1/Rnf213/Pfdn5/Ddb1/Rbpj/Stk3/Tnfaip3/Cyld/Stk11/Ctnnb1/Ccdc88c/Tle3/Egr1/Nfkb1/Xiap/Mdfic/Csnk1g3/Ldb1/Med12/Usp34/Lats2/Rapgef…
GO:0016482	cytosolic transport	146	-0.572272	-1.66505	0.000136901	0.0135535	0.0115	2743	tags=40%, list=17%, signal=34%	Hook2/Vps35/Erc1/Tmem87b/Snx5/Klhl20/Rab5a/Snx1/Mapk3/Mapk8/Vps51/Chmp3/Dab2/Snx32/Vps11/Gosr1/Ehd3/Vps29/Spag9/Rab6a/Wdr81/Rab6b/Rab7/Vps26a/Tbc1d10b/Flna/Gga1/Lmtk2/Rab21/Fam160a2/Ap1ar/Rgp1/Mapk1/Rab14/Vti1a/Tbc1d23/Tbc1d10c/Snx2/Dnajc13/Hook1/Usp7/Trappc10/Hook3/Gak/Pikfyve/Dctn1/Lamp1/Pik3c3/Map2k1/Dennd5a/Actr2/Cltc/Tbc1d14/Eps15/Ezr/Sorl1/Snx8/Lrrk2/Laptm5
GO:0001701	in utero embryonic development	423	-0.456066	-1.47163	0.000144314	0.0135535	0.0115	1894	tags=22%, list=12%, signal=20%	Atp1b1/Mafg/Add1/Pcnt/Sec24c/Fbxw8/Epn2/Cdk11b/Furin/Cmip/Lats1/Itga4/Kidins220/Dicer1/Rrn3/Smad2/Wdtc1/Man2a1/Mgat1/Ube2a/Heg1/Chd7/Gabpa/Icmt/Inpp5k/Bmi1/Matr3/Ube2b/Rbbp6/Mapk8ip3/Stk4/Mapk1/Bcl2l11/Tgfbr1/Zmiz1/Mrtfb/G2e3/Ythdc1/Srf/Zbtb18/Med1/Tasor/Ncoa1/Brd4/Gna13/Slc39a1/Rbpj/Ccm2/Bcor/Stk3/Ctnnb1/Ncoa6/Grb2/Tfeb/Dusp3/Hopx/Sp3/Mtss1/Birc6/Lats2/Usp9x/Bptf/Tbl1xr1/Smad4/Kmt2d/Srsf1/Hectd1…
GO:0006914	autophagy	392	-0.464001	-1.49456	0.000145087	0.0135535	0.0115	2674	tags=33%, list=16%, signal=28%	Wdr45b/Tgfbrap1/Vps16/Irgm2/Trim12c/Rab3gap2/Ambra1/Wdr24/Sbf2/Mapk3/Ercc4/Golga2/Rptor/Vps51/Trappc8/Atg2b/Gopc/Tbc1d12/Nampt/Optn/Vps11/Snapin/Atf6/Pik3r4/Trim21/Fbxo7/Bnip3/Clec16a/Rragc/Foxo3/Tsc2/Bmf/Abl1/Bid/Vdac1/Vps13c/Tollip/Ralb/Usp30/Epg5/Mfn2/Atg13/Zfyve1/Trim17/Smcr8/Wdr81/Vps4b/Tspo/Ripk2/Gpr137/Map3k7/Rab7/Rock1/Zc3h12a/Usp33/Gsk3b/Ulk3/Syt11/Nbr1/Gabarapl2/Sptlc1/Ulk2/Fbxw7/Mtmr3/…
GO:0061919	process utilizing autophagic mechanism	392	-0.464001	-1.49456	0.000145087	0.0135535	0.0115	2674	tags=33%, list=16%, signal=28%	Wdr45b/Tgfbrap1/Vps16/Irgm2/Trim12c/Rab3gap2/Ambra1/Wdr24/Sbf2/Mapk3/Ercc4/Golga2/Rptor/Vps51/Trappc8/Atg2b/Gopc/Tbc1d12/Nampt/Optn/Vps11/Snapin/Atf6/Pik3r4/Trim21/Fbxo7/Bnip3/Clec16a/Rragc/Foxo3/Tsc2/Bmf/Abl1/Bid/Vdac1/Vps13c/Tollip/Ralb/Usp30/Epg5/Mfn2/Atg13/Zfyve1/Trim17/Smcr8/Wdr81/Vps4b/Tspo/Ripk2/Gpr137/Map3k7/Rab7/Rock1/Zc3h12a/Usp33/Gsk3b/Ulk3/Syt11/Nbr1/Gabarapl2/Sptlc1/Ulk2/Fbxw7/Mtmr3/…
GO:0009611	response to wounding	363	-0.469982	-1.50289	0.000184064	0.0166003	0.0140852	1514	tags=17%, list=9%, signal=16%	Flna/Rreb1/Mia3/Sod1/Hmox1/Braf/Mapk8ip3/Plek/Fzd6/Igf1r/Lrig2/F13a1/Tgfb1/Pip5k1c/Cnn2/Ccr2/Srf/Fn1/Crk/Pecam1/Gna13/Tnfaip3/Anxa5/Ubash3b/Hmgb1/Carmil2/Cd9/Map3k1/Plec/Smad4/Map2k1/Adm/Tspan32/Sh2b3/Ptpn6/Cflar/Jak2/Arfgef1/Pf4/Ano6/Rtn4/Klf4/Myh9/Blk/Sdc4/Grn/Evl/Tec/Lyst/Bcl2/Prkcd/Lcp1/Notch2/Srsf5/Zfp36l1/Cd44/Neat1/Macf1/Zfp36/Zfp36l2/Cxcr4/Cd24a
GO:0006119	oxidative phosphorylation	90	0.605609	1.75951	0.000192351	0.0166255	0.0141066	2092	tags=44%, list=13%, signal=39%	Uqcc2/Park7/Sdhaf2/Ndufa12/Ndufb9/Atp5pb/Gadd45gip1/Uqcrc1/Ndufs2/Cox5a/Atp5b/Ndufv1/Atp5j2/Shmt2/Ndufa7/Uqcrq/Cdk1/Atp5j/Mtch2/Ndufa8/Atp5c1/Uqcr10/Ndufs6/Mlxipl/Vcp/Stoml2/Ndufb8/Cox5b/Fxn/Ndufc2/Cycs/Chchd2/Ndufv2/Dnajc30/Dnajc15/Uqcrfs1/Uqcrb/Ppif/Dguok/Pde12
GO:0061014	positive regulation of mRNA catabolic process	50	-0.72263	-1.83206	0.000203678	0.0169761	0.0144041	2383	tags=56%, list=15%, signal=48%	Rc3h1/Hnrnpr/Mex3d/Dhx36/Upf1/Btg2/Celf1/Eif4enif1/Rock1/Zc3h12a/Ythdf1/Ago2/Khsrp/Pabpc1/Rida/Zc3h12d/Ythdf3/Tnrc6b/Zc3hav1/Cnot6l/Qk/Cnot1/Tnrc6a/Rock2/Tardbp/Zfp36l1/Zfp36/Zfp36l2
GO:0002683	negative regulation of immune system process	355	-0.468294	-1.49309	0.000206168	0.0169761	0.0144041	1529	tags=23%, list=9%, signal=21%	Cdk6/Tap2/Socs6/Mia3/Dtx1/Mafb/Cd300lf/Fbxw7/Hmox1/Cd22/Id2/Ilrun/Tgfb1/Lrch1/Tap1/Irf1/Ccr2/Stat6/Btk/Pcbp2/Zc3h12d/Crk/Tbc1d10c/Il27ra/Tnfaip3/Cyld/Ctnnb1/Tapbpl/Ubash3b/Cd200/Cbfb/Ccr1/Dusp3/Ythdf3/Spn/Dusp1/Samsn1/Clec2i/Tmbim6/Zfpm1/Rc3h2/Cebpb/Dlg1/Lax1/Tspan32/Cnr2/Cd84/Ripor2/Ptpn6/Inpp5d/Il4ra/Lpxn/Clec2d/Prkar1a/Zfp608/Ctla4/Ezr/Samhd1/Stap1/Pglyrp1/Blk/Sdc4/Grn/H2-Ab1/Vpreb3/Peli1/Tmem…
GO:0007015	actin filament organization	357	-0.469934	-1.50259	0.000210455	0.0169761	0.0144041	1970	tags=25%, list=12%, signal=23%	Pstpip2/Pick1/Nckap1l/Ppargc1b/Add1/Arrb1/Pik3r1/Twf2/Tesk1/Prkce/Coro1c/Jmy/Ppp1r9b/Lats1/Arpc5/Flna/Rhob/Ssh2/Gsn/Ap1ar/Braf/Cyfip1/Inpp5k/Mical1/Plek/Pacsin1/Ppfia1/Pfn1/Tgfbr1/Wasf2/Rhoa/Abi1/Tsc1/Casp4/Srf/Plekhg2/Pecam1/Rufy3/Rictor/Triobp/Vasp/Pak2/Rhof/Flii/Grb2/Marcksl1/Cdc42/Carmil2/Rasa1/Map3k1/Clec2i/Mtss1/Arpc4/Tmsb10/Zyx/Sptan1/Ssh1/Marcks/Dlg1/Cd2ap/Arap1/Gmfb/Actr2/Cotl1/Ptk2b/Arh…
GO:0002694	regulation of leukocyte activation	479	-0.440966	-1.43588	0.000217512	0.0169761	0.0144041	1644	tags=22%, list=10%, signal=20%	Zc3h12a/Pdpk1/Kmt5c/Dcaf15/Syt11/Dicer1/Lck/Socs6/Dtx1/Cd300lf/Tcf3/Hmox1/Braf/Bmi1/Egr3/Stx4a/Cd22/Itgal/Id2/Tgfb1/Rhoa/Zmiz1/Irf1/Ccr2/Stat6/Cd19/Btk/Atp11c/Hmces/Kmt5b/Zc3h12d/Il12a/Tbc1d10c/Selenok/Il27ra/Tnfaip3/Cyld/Mzb1/Ctnnb1/Lgals8/Bcl10/Cd200/Itpkb/Cbfb/Ahr/Clcf1/Dusp3/Lamp1/Carmil2/Stat5b/Spn/Samsn1/Clec2i/Stxbp2/Rc3h2/H2-DMa/Cebpb/Dlg1/Lax1/Tspan32/Cnr2/Cd84/Ripor2/Ptpn6/Inpp5d/Slamf7…
GO:0003158	endothelium development	99	-0.619788	-1.72166	0.000226955	0.0169761	0.0144041	2100	tags=31%, list=13%, signal=27%	Rap2c/Plod3/Rapgef2/Add1/S1pr3/Rock1/Foxj2/Rhob/Vcl/Heg1/Tgfbr1/Marveld2/Rhoa/Pde2a/Kdm6b/Pecam1/Rap1b/Rbpj/Ccm2/Ctnnb1/Rapgef1/Smad4/Ikbkb/Rtn4/Clic4/Ezr/Rock2/Myadm/Ppp1r16b/Cxcr4/Btg1
GO:0009896	positive regulation of catabolic process	399	-0.453216	-1.46014	0.000227619	0.0169761	0.0144041	2760	tags=35%, list=17%, signal=30%	Smurf2/Arih1/Vps35/Pum1/Zyg11b/Prxl2c/Mov10/Irs2/Irgm2/Trim12c/Rab3gap2/Snx1/Ambra1/Wwp1/Mapk3/Mapk8/Arel1/Dab2/Idua/Rc3h1/Bag6/Optn/Fmr1/Smad7/Vps11/Atf6/Hnrnpr/Trim21/Fbxo7/Bnip3/Socs5/Clec16a/Foxo3/Atxn3/Trib2/Insr/Mex3d/Tsc2/Bid/Vdac1/Dhx36/Tmem259/Ptpn1/Arih2/Rnf139/Upf1/Wwp2/Mapk9/Ralb/Btg2/Dvl1/Celf1/Smcr8/Rnf19a/Eif4enif1/App/Ripk2/Clu/Prkce/Myc/Fbxw8/Map3k7/Rab7/Rock1/Zc3h12a/Gsk3b/Ythdf…
GO:0007423	sensory organ development	376	-0.458413	-1.47385	0.000232645	0.0169761	0.0144041	2350	tags=22%, list=14%, signal=20%	Sipa1l3/Fuz/Nf1/Atf6/Cux1/Smg9/Scrib/Pbx3/Mfn2/Dvl1/Zfp513/Ift140/Hipk2/Pcnt/Tbc1d20/Yy1/Mapkapk2/Rpl38/Myc/Pbx2/Bfsp2/Sec24b/Trip11/Dicer1/Pafah1b1/Man2a1/Mafb/Sod1/Gdf11/Rest/Chd7/Whrn/Agtpbp1/Fzd6/Tub/Atf4/Mapk1/Lpcat1/Bcl2l11/Tgfb1/Tgfbr1/Srf/Med1/Ptpn11/Pfdn5/Rbpj/Triobp/Ccm2/Cdkn1b/Arid1a/Ctnnb1/Gpd2/Nipbl/Hmgb1/Ahr/Pds5a/Map3k1/Sp3/H2-DMa/Stat3/Dlg1/Gnb1/Tgif1/Lrp10/Sp1/Bcar3/Ripor2/Smchd1…
GO:1903706	regulation of hemopoiesis	343	-0.465073	-1.48265	0.000263307	0.0169761	0.0144041	1952	tags=26%, list=12%, signal=24%	Il2rg/Zfp609/Zbtb7b/Nckap1l/Ppargc1b/Kdm1a/Casp8/Tcf7/Pik3r1/Ripk2/Myc/Gpr137/Mturn/Zc3h12a/Gsk3b/Wdr61/Dicer1/Lck/Cdk6/Dtx1/Mafb/Fbxw7/Rbm15/Braf/Gabpa/Egr3/Id2/Tgfb1/Rhoa/Zmiz1/Irf1/Ccr2/Med1/Senp1/Atp11c/Il12a/Cyld/Ctnnb1/Ubash3b/Prxl2a/Hmgb1/Itpkb/Cbfb/Ccr1/Ldb1/Carmil2/Fos/Mysm1/Stat5b/Clec2i/Zfpm1/Nfkbia/Rc3h2/H2-DMa/Cebpb/Stat3/Mapk14/Ptk2b/Ptpn6/Inpp5d/Il4ra/Clec2d/Ikzf1/Tgfbr2/Zfp608/Pf4…
GO:0030048	actin filament-based movement	83	-0.642328	-1.75106	0.000269169	0.0169761	0.0144041	1659	tags=22%, list=10%, signal=20%	Rock1/Flna/Sri/Sun2/Gsn/Wasf2/Ccdc88c/Gpd1l/Camk2d/Wipf1/Myo9b/Dlg1/Myo1c/Atp1a1/Myh9/Evl/Myo1e/Pde4b
GO:1904019	epithelial cell apoptotic process	98	-0.597983	-1.66002	0.000269365	0.0169761	0.0144041	2572	tags=34%, list=16%, signal=29%	Abl2/Mapk8/Mapk7/Pik3cg/Thbs1/Foxo3/Abl1/Bid/Arrb2/Casp8/Pdpk1/Gsk3b/Itga4/Gsn/Hmox1/Braf/Stk4/Tia1/Igf1r/Spop/Stk3/Tnfaip3/Cast/Pdcd4/E2f2/Cflar/Jak2/Hipk1/Tgfbr2/Ano6/Arf6/Zfp36l1/Zfp36
GO:0061458	reproductive system development	319	-0.471059	-1.49325	0.000272277	0.0169761	0.0144041	2532	tags=28%, list=16%, signal=24%	Taf4/Mapk3/Crkl/Wdr48/Fancg/Prdm1/Zfx/Itgav/Egln1/Foxo3/Ctsl/Insr/Trim28/Plekha5/Arrb2/Rtcb/Kmt2b/Arid4b/Tcf7/Fndc3a/Arrb1/Tbc1d20/Tmf1/Fbxw8/Serpinb6a/Itga4/Dicer1/Flna/Rbm15/Safb2/Sod1/Arid5b/Chd7/Plaur/Stk4/Igf1r/Hnrnpk/Atn1/Mapk1/Bcl2l11/Tgfbr1/Kdm5b/Med1/Ptpn11/Ncoa1/Rbpj/Sirt1/Stk3/Cdkn1b/Arid1a/Stk11/Ctnnb1/Nipbl/Ncoa6/Grb2/Tfeb/Ahr/Stat5b/Sp3/Birc6/Bptf/Nrip1/Smad4/Hectd1/Cebpb/Ncoa3/Map2…
GO:0071356	cellular response to tumor necrosis factor	127	-0.581666	-1.67144	0.00027391	0.0169761	0.0144041	1321	tags=21%, list=8%, signal=20%	Prpf8/Inpp5k/Zfand6/Mapk1/Irf1/Casp4/Tank/Sirt1/Cyld/Nfkb1/Erbin/Lims1/Nfkbia/Mapk14/Ptk2b/Birc2/Ikbkb/Jak2/Traf3/Hipk1/Ccl9/Birc3/Ccl6/Zfp36l1/Zfp36/Zfp36l2/Laptm5
GO:1902656	calcium ion import into cytosol	15	0.87972	1.79319	0.000288001	0.0171957	0.0145904	338	tags=13%, list=2%, signal=13%	Ms4a1/Fyn
GO:0014070	response to organic cyclic compound	471	-0.437913	-1.42065	0.000288385	0.0171957	0.0145904	2055	tags=25%, list=13%, signal=22%	Pdcd7/Ralb/Ncoa2/Ogg1/Epg5/Klf16/Top2b/Ppargc1b/Rapgef2/Actb/Tmf1/Pik3r1/App/Ripk2/Calcoco1/Clu/Smad1/Prkce/Cib2/Ddx58/Nfe2l1/Zc3h12a/Clock/Ppp1r9b/Lats1/Wbp2/Cdk6/Flna/Arntl/Plcg2/Crem/Smad2/Itpr2/Safb2/Anxa7/Smyd3/Rest/Golph3/Rnf14/Braf/Gabpa/Inpp5k/Rps6kb1/Gsk3a/Hnrnpk/Atf4/Kdm3a/Mapk1/Tgfb1/Tgfbr1/Rhoa/Zmiz1/Per1/Med1/Pde2a/Ncoa1/Dnm2/Rap1b/Sirt1/Cdkn1b/Pak2/Prmt2/Gramd1a/Arid1a/Ctnnb1/Egr1/H…
GO:0001649	osteoblast differentiation	138	-0.574989	-1.66623	0.00030248	0.0178256	0.0151248	2607	tags=30%, list=16%, signal=26%	Esrra/Prkaca/Twsg1/Atp6ap1/Zfp932/Nf1/Crim1/Tmem64/Ilk/Limd1/Gabbr1/Smad1/Map3k7/Mef2d/Gsk3b/H3f3a/Nbr1/Cdk6/Hira/Rest/Atf4/Id2/Suco/Sema4d/Ctnnb1/Cbfb/Ahr/Smad4/Smad5/Cebpb/Hdac7/Mapk11/Mapk14/Jund/Il6st/Rassf2/Id3/Ddx5/H3f3b/Junb/Nfatc1/Mef2c
GO:0070585	protein localization to mitochondrion	88	0.593642	1.72426	0.000305309	0.0178256	0.0151248	2171	tags=45%, list=13%, signal=40%	Dnaja1/Hsp90aa1/Hsph1/Hspd1/Hspa4/Bag1/Tomm5/Immp1l/Fis1/Timm8a1/Ndufa13/Grpel1/Timm13/Bax/Timm23/Timm10/Timm17b/Bbc3/Pdcd5/Pam16/Tomm40/Tomm22/Bcap31/Mtch2/Immp2l/Aip/Timm9/Samm50/Chchd4/Tomm20/Timm17a/Pmaip1/Timm50/Dnajc15/Mff/Dnlz/Bag3/Ddit3/Sh3glb1/Cox18
GO:0030004	cellular monovalent inorganic cation homeostasis	80	-0.646501	-1.76613	0.000313105	0.0180923	0.0153511	3131	tags=36%, list=19%, signal=29%	Slc12a2/Tmem165/Gm6377/Sgk1/Slc9a7/Nr3c2/Ube3a/Mapk3/Atp6ap1/Snapin/Tmem106b/Atp1b1/Mafg/Rab7/Slc9a8/Atp6ap2/Dmxl2/Mapk1/Atp6v0a1/Atp6v0d1/Dmxl1/Camk2d/Slc4a7/Atp1a1/Clic4/Grn/Bcl2/Lrrk2/Hvcn1
GO:0006839	mitochondrial transport	186	0.498822	1.56778	0.000332502	0.018825	0.0159728	2171	tags=37%, list=13%, signal=32%	Hsp90aa1/Hspd1/Slc25a4/Tmem14c/Hspa4/Tomm5/Cnp/Sfxn1/Mpc2/Immp1l/Mrpl18/Fis1/Timm8a1/Atp5pb/Ndufa13/Grpel1/Psen2/Atp5b/Trp53/Smdt1/Atp5j2/Camk2a/Timm13/Bax/Timm23/Timm10/Timm17b/Bbc3/Pdcd5/Pam16/Tomm40/Slc25a5/Tomm22/Bcap31/Slc25a15/Alkbh7/Atp5j/Mtch2/Immp2l/Atp5c1/Rhot1/Aip/Timm9/Bad/Stoml2/Vdac2/Samm50/Siva1/Chchd4/Tomm20/Bloc1s2/Timm17a/Pmaip1/Timm50/Bak1/Acaa2/Slc25a38/Afg3l2/Mpc1/Dnajc30/Dna…
GO:0034612	response to tumor necrosis factor	146	-0.555577	-1.61648	0.000347261	0.0189563	0.0160842	1321	tags=20%, list=8%, signal=18%	Prpf8/Inpp5k/Zfand6/Rps6kb1/Gch1/Mapk1/Irf1/Casp4/Tank/Sirt1/Cyld/Nfkb1/Erbin/Lims1/Nfkbia/Mapk14/Ptk2b/Birc2/Ikbkb/Jak2/Traf3/Hipk1/Ccl9/Birc3/Ccl6/Zfp36l1/Zfp36/Zfp36l2/Laptm5
GO:0045333	cellular respiration	136	0.535783	1.63801	0.00036393	0.0189563	0.0160842	2489	tags=40%, list=15%, signal=34%	Cbfa2t3/Cisd1/Park7/Sdhaf2/Prelid1/Ndufa12/Ndufb9/Uqcrc1/Ndufs2/Cox5a/Ndufv1/Shmt2/Bax/Ndufa7/Uqcrq/Fh1/Cdk1/Mtch2/Immp2l/Ndufa8/Uqcr10/Ndufs6/Vcp/Ndufb8/Idh3b/Cox5b/Fxn/Ndufc2/Cycs/Chchd4/Chchd2/Mdh2/Idh2/Ndufv2/Adsl/Ndufs7/Mtfr1l/Suclg1/Dnajc15/Noa1/Uqcrfs1/Suclg2/Idh3a/Uqcrb/Mdh1/Dguok/Ide/Sdhb/Mtfr2/Slc37a2/Ccnb1/Coq7/Dlat/Sirt3
GO:0035456	response to interferon-beta	55	0.650747	1.72	0.000365435	0.0189563	0.0160842	1584	tags=24%, list=10%, signal=21%	Gbp2b/Bst2/Gbp3/Ifitm3/Ndufa13/Gbp2/Mndal/9930111J21Rik1/Ddx41/Htra2/Ifit1/Ifi47/Ifi203
GO:0022900	electron transport chain	70	0.632167	1.74357	0.000367213	0.0189563	0.0160842	2453	tags=43%, list=15%, signal=37%	Park7/Sdhaf2/Ndufa12/Ndufb9/Uqcrc1/Ndufs2/Cox5a/Ndufv1/Ndufa7/Uqcrq/Cdk1/Mtch2/Immp2l/Ndufa8/Uqcr10/Ndufs6/Ndufb8/Cox5b/Ndufc2/Cycs/Chchd2/Ndufv2/Dnajc15/Uqcrfs1/Uqcrb/Dguok/Sdhb/Slc37a2/Ccnb1/Coq7
GO:0050852	T cell receptor signaling pathway	111	-0.589326	-1.66364	0.000371344	0.0189563	0.0160842	1644	tags=30%, list=10%, signal=27%	Zc3h12a/Lck/Dennd1b/Plcg2/Khdrbs1/Braf/Mapk1/Sppl3/Cyld/Stk11/Bcl10/Dusp3/Carmil2/Spn/Clec2i/Nras/Usp9x/Rc3h2/Wnk1/Ptpn6/Ctla4/Icosl/Ezr/Themis2/H2-Ab1/Prkd2/Tec/Rftn1/Elf1/Pde4b/Ptprc/Ccr7/Laptm5
GO:0071241	cellular response to inorganic substance	135	-0.575248	-1.66684	0.000372024	0.0189563	0.0160842	2531	tags=32%, list=16%, signal=27%	Mapk3/Chuk/Mapk8/Mtr/Fmr1/Slc41a1/Thbs1/Bnip3/Cpne1/Mapk9/Add1/Nfe2l1/Adcy7/Fosb/Syt11/Gsn/Hmox1/Braf/Gsk3a/Ireb2/Id2/Mapk1/Fn1/Crk/Cdkn1b/Cpne3/Mef2a/Atp13a2/Itpkb/Fos/Fus/Foxo1/Wnk1/Cflar/Jund/Lgmn/Clic4/Iqgap1/Nfatc3/Junb/Mef2c/Lrrk2/Hvcn1
GO:0031643	positive regulation of myelination	19	0.830711	1.78948	0.000378256	0.0190615	0.0161735	475	tags=21%, list=3%, signal=20%	Ngfr/Tppp/Trf/Dag1
GO:0007605	sensory perception of sound	92	-0.599598	-1.65475	0.000415744	0.0200883	0.0170447	1769	tags=26%, list=11%, signal=23%	Rpl38/Myc/Serpinb6a/Ccdc50/Cdc14a/Ceacam16/Sod1/Rest/Chd7/Whrn/Tub/Lrig2/Marveld2/Usp53/Triobp/Cdkn1b/Nipbl/Fbxo11/Ripor2/Diaph1/Psap/Grap/Fam107b/Pgap1
GO:0032623	interleukin-2 production	61	-0.671022	-1.76336	0.000444748	0.0211255	0.0179248	1061	tags=23%, list=7%, signal=22%	Ccr2/Tnfaip3/Carmil2/Stat5b/Clec2i/Hdac7/Ezr/Prkd2/Sptbn1/Pde4b/Zfp36/Ptprc/Cd83/Laptm5
GO:0035855	megakaryocyte development	18	-0.85157	-1.7629	0.000449432	0.0211686	0.0179614	1097	tags=61%, list=7%, signal=57%	Wasf2/Abi1/Srf/Med1/Ptpn11/Zfpm1/Sh2b3/Ptpn6/Ep300/Rabgap1l/Fli1
GO:0032956	regulation of actin cytoskeleton organization	296	-0.476086	-1.49861	0.000461704	0.0211804	0.0179713	1859	tags=25%, list=11%, signal=23%	Add1/Pik3r1/Twf2/Tesk1/Prkce/Rock1/Jmy/Lats1/Arpc5/Flna/Rhob/Ssh2/Gsn/Ap1ar/Braf/Cyfip1/Inpp5k/Plek/Ppfia1/Pfn1/Tgfb1/Tgfbr1/Wasf2/Rhoa/Tsc1/Plekhg2/Crk/Pecam1/Rictor/Vasp/Pak2/Rhof/Flii/Grb2/Carmil2/Rasa1/Map3k1/Clec2i/Mtss1/Arpc4/Tmsb10/Smad4/Sptan1/Ssh1/Dlg1/Cd2ap/Arhgdia/Arap1/Gmfb/Actr2/Akap13/Cotl1/Ptk2b/Arhgap17/Snx9/Myo1c/Ep300/Add3/Arfgef1/Iqgap1/Stap1/Arf6/Rhoh/Sdc4/Hip1r/Rock2/Taok1/Ev…
GO:0032663	regulation of interleukin-2 production	54	-0.691186	-1.77016	0.00048734	0.021193	0.0179821	1061	tags=26%, list=7%, signal=24%	Ccr2/Tnfaip3/Carmil2/Stat5b/Clec2i/Hdac7/Ezr/Prkd2/Sptbn1/Pde4b/Zfp36/Ptprc/Cd83/Laptm5
GO:1902652	secondary alcohol metabolic process	115	0.547658	1.6384	0.00051036	0.0218364	0.018528	2444	tags=32%, list=15%, signal=28%	Apoe/Fdps/Aplp2/Msmo1/Dhcr24/Sqle/Cyp51/Ldlr/Hmgcr/Mvd/Hmgcs1/Ebp/Fdft1/Npc2/Lipc/Cyp27a1/Insig1/Cln8/Por/Mvk/Ldlrap1/Idh3b/Fgfr1/Gnb3/Idh2/Abca2/Pex2/Hsd17b7/Srebf2/Scarb1/Idh3a/Acadl/Pmvk/Acadvl/Npc1/Fdxr/Lmf1
GO:0007517	muscle organ development	226	-0.502494	-1.54341	0.000531331	0.0221769	0.0188169	1749	tags=23%, list=11%, signal=21%	Myc/Nln/Nr1d2/Mef2d/Emd/Arntl/Arid5b/Chkb/Nr4a1/Heg1/Chd7/Rps6kb1/Tgfb1/Atf3/Tgfbr1/Rhoa/Lemd3/Mrtfb/Zbtb18/Med1/Usp19/Kmt5b/Rbpj/Sirt1/Ctnnb1/Egr1/Fos/Mtss1/Foxk1/Zfpm1/Nras/Prr14/Smad4/Hdac7/Pax5/Serp1/Mapk14/Ly6e/Ripor2/Cflar/Skil/Ep300/Mbnl1/Chd2/Foxp1/Id3/Nfatc3/Ddx5/Bcl2/Ddx17/Mef2c/Tsc22d3
GO:0048488	synaptic vesicle endocytosis	56	-0.693012	-1.78684	0.000532304	0.0221769	0.0188169	2139	tags=36%, list=13%, signal=31%	Ppp3cc/Dennd1a/Scrib/Ap2m1/Actb/Rock1/Syt11/Pacsin1/Btbd9/Pip5k1c/4932438A13Rik/Itsn2/Dnm2/Vamp2/Picalm/Cltc/Arf6/Grn/Lrrk2/Cd24a
GO:0140238	presynaptic endocytosis	56	-0.693012	-1.78684	0.000532304	0.0221769	0.0188169	2139	tags=36%, list=13%, signal=31%	Ppp3cc/Dennd1a/Scrib/Ap2m1/Actb/Rock1/Syt11/Pacsin1/Btbd9/Pip5k1c/4932438A13Rik/Itsn2/Dnm2/Vamp2/Picalm/Cltc/Arf6/Grn/Lrrk2/Cd24a
GO:0035850	epithelial cell differentiation involved in kidney development	25	-0.801642	-1.78092	0.000536399	0.0221769	0.0188169	774	tags=20%, list=5%, signal=19%	Ctnnb1/Mtss1/Notch2/Myo1e/Mef2c
GO:0090151	establishment of protein localization to mitochondrial membrane	24	0.788671	1.77948	0.000538102	0.0221769	0.0188169	1458	tags=58%, list=9%, signal=53%	Hsp90aa1/Hspa4/Ndufa13/Timm13/Bax/Timm10/Bbc3/Pdcd5/Tomm40/Tomm22/Mtch2/Timm9/Samm50/Pmaip1
GO:0061061	muscle structure development	479	-0.431364	-1.40462	0.000552394	0.0225998	0.0191757	1817	tags=22%, list=11%, signal=20%	Pik3r1/Yy1/Mrtfa/Cd53/Myc/Nln/Pdlim5/Nr1d2/Mef2d/Gsk3b/Chrnb1/H3f3a/Dicer1/Lncpint/Emd/Epc1/Hif1an/Arntl/Hira/Arid5b/Chkb/Nr4a1/Smyd3/Rest/Heg1/Chd7/Rps6kb1/Gsk3a/Mapk12/Dyrk1b/Id2/Tgfb1/Atf3/Tgfbr1/Rhoa/Lemd3/Mrtfb/Tsc1/Tnpo2/Ptbp1/Srf/Zbtb18/Med1/Kdm6b/Usp19/Kmt5b/Pld3/Rbpj/Sirt1/Arid1a/Ctnnb1/Pias1/Mef2a/Bhlhe41/Egr1/Flii/Hnrnpu/Fos/Hopx/Cd9/Camk2d/Mtss1/Foxk1/Zfpm1/Nras/Prr14/Ankrd17/Smad4/Hd…
GO:0060080	inhibitory postsynaptic potential	10	0.909007	1.69363	0.000562848	0.0228606	0.019397	100	tags=10%, list=1%, signal=10%	Adora2a
GO:0007271	synaptic transmission, cholinergic	12	0.883413	1.69823	0.000570189	0.0229702	0.01949	100	tags=17%, list=1%, signal=17%	Ngfr/Adora2a
GO:0045663	positive regulation of myoblast differentiation	19	-0.816542	-1.71733	0.000577457	0.0229702	0.01949	412	tags=42%, list=3%, signal=41%	Map3k5/Ilk/Pik3r1/Hif1an/Mapk14/Ripor2/Mef2c/Btg1
GO:0030279	negative regulation of ossification	31	-0.777855	-1.81499	0.000583447	0.0230297	0.0195405	2313	tags=42%, list=14%, signal=36%	Smad7/Enpp1/Kremen1/Chsy1/Srgn/Tgfb1/Rbpj/Bcor/Ccr1/Ptk2b/Rflnb/Bcl2/Mef2c
GO:0043114	regulation of vascular permeability	34	0.735177	1.76424	0.000589761	0.0231162	0.0196139	224	tags=15%, list=1%, signal=15%	Il18/Apoe/Adora2a/Ptprj/Ceacam1
GO:1901617	organic hydroxy compound biosynthetic process	155	0.503795	1.56015	0.000602356	0.0233766	0.0198349	1987	tags=23%, list=12%, signal=20%	Apoe/Ptafr/Fdps/Msmo1/Dhcr24/Sqle/Pck2/Cyp51/Zeb2/Park7/Erg28/Hmgcr/Mvd/Stard4/Pts/Ddt/Akr1b3/Hmgcs1/Isyna1/Ebp/Fdft1/Cyp27a1/Insig1/Por/Mvk/Pltp/Dkkl1/Alox15/Ipmk/Abca2/Pex2/Hsd17b7/Srebf2/Tgfb2/Pcbd2
GO:0016125	sterol metabolic process	110	0.549517	1.63356	0.000604748	0.0233766	0.0198349	2444	tags=32%, list=15%, signal=27%	Apoe/Fdps/Aplp2/Msmo1/Dhcr24/Sqle/Cyp51/Erg28/Ldlr/Hmgcr/Mvd/Hmgcs1/Ebp/Fdft1/Npc2/Lipc/Ebpl/Cyp27a1/Insig1/Cln8/Por/Mvk/Ldlrap1/Gnb3/Abca2/Pex2/Hsd17b7/Srebf2/Scarb1/Acadl/Pmvk/Acadvl/Npc1/Fdxr/Lmf1
GO:0016569	covalent chromatin modification	416	-0.436544	-1.40785	0.000626019	0.0235147	0.019952	2142	tags=27%, list=13%, signal=24%	Taf5l/Phc1/Kdm1b/Kat2b/Mier1/Baz2a/Wdr82/Atxn7l3/Cxxc1/Kmt2b/Zbtb7b/Kdm1a/Brpf1/Arid4b/Parg/Pcgf3/Arrb1/Setd1b/App/Pcgf5/Brms1l/Akap8/Brpf3/Glyr1/Kmt5c/Wdr61/Kat6a/Epc1/Padi4/Wbp2/Eny2/Noc2l/Phf8/Tcf3/Ing4/Ube2a/Smyd3/Rest/Jade1/Bmi1/Setd5/Ube2b/Ezh1/Kdm3a/Msl1/Tgfb1/Wac/Rnf2/Kdm5b/Kansl1/Rnf40/Per1/Kdm6b/Kdm3b/Tasor/Trip12/Kmt5b/Ncoa1/Brd4/Ddb1/Nsd1/Bcor/Msl2/Sirt1/Usp7/Phf2/Prmt2/Jarid2/Nsd3/Ct…
GO:0009408	response to heat	76	0.607225	1.71205	0.00062707	0.0235147	0.019952	1798	tags=33%, list=11%, signal=29%	Dnaja1/Hsp90aa1/Hspa1b/Hsp90ab1/Chordc1/Hspa1a/Hspa4/Eif2s1/Eif2b2/Tpr/Sumo1/Hikeshi/Dnaja2/Eif2b1/Polr2d/Htra2/Vcp/Slu7/Rasa3/Osm/Pdcd6/Zfp709/Clpb/Eif2b3/Eif2b5
GO:0006885	regulation of pH	71	-0.638579	-1.69801	0.000653297	0.0242499	0.0205758	2574	tags=31%, list=16%, signal=26%	Slc9a7/Ube3a/Ednrb/Mapk3/Atp6ap1/Snapin/Tmem106b/Mafg/Rab7/Slc9a8/Atp6ap2/Dmxl2/Mapk1/Atp6v0a1/Atp6v0d1/Dmxl1/Slc4a7/Clic4/Grn/Bcl2/Lrrk2/Hvcn1
GO:0030320	cellular monovalent inorganic anion homeostasis	10	0.904921	1.68602	0.000690098	0.0246369	0.0209042	3	tags=10%, list=0%, signal=10%	Ckb
GO:0034329	cell junction assembly	286	-0.467741	-1.47041	0.000702564	0.0248313	0.0210691	2736	tags=24%, list=17%, signal=20%	Stau2/Xlr4b/Ptpra/Vps35/Itgb3/Prkaca/Tln1/Crkl/F11r/Ctnna1/Smad7/Itgav/Mpp5/Abl1/Dvl1/Lamc1/Adgrl2/Rapgef2/Actb/Pik3r1/App/Crb3/Coro1c/Pdlim5/Rock1/Pdpk1/Gsk3b/Nptn/Gnpat/Vcl/Heg1/Setd5/Myo9a/Rcc2/Marveld2/Rhoa/Tsc1/Srf/Fn1/Ptpn11/Pecam1/Sema4d/Rap1b/Pak2/Ctnnb1/Vmp1/Dusp3/Ldb1/Pdcd6ip/Cd9/Lims1/Slk/Plec/Rapgef1/Hdac7/Dlg1/Ptk2b/Myo1c/Ikbkb/Hipk1/Sdcbp/Iqgap1/Arf6/Sdc4/Rock2/Bcl2/Actn1/Macf1/Mef2c
GO:0002726	positive regulation of T cell cytokine production	19	0.811128	1.7473	0.000719971	0.025007	0.0212182	1511	tags=26%, list=9%, signal=24%	Il18/Malt1/Sash3/Cd81/Arid5a
GO:0031331	positive regulation of cellular catabolic process	344	-0.45039	-1.43615	0.000745763	0.0254878	0.0216262	2711	tags=35%, list=17%, signal=30%	Vps35/Pum1/Zyg11b/Prxl2c/Mov10/Irs2/Irgm2/Trim12c/Rab3gap2/Ambra1/Mapk3/Mapk8/Dab2/Rc3h1/Bag6/Optn/Fmr1/Smad7/Vps11/Atf6/Hnrnpr/Trim21/Fbxo7/Bnip3/Socs5/Clec16a/Foxo3/Atxn3/Trib2/Insr/Mex3d/Tsc2/Bid/Vdac1/Dhx36/Tmem259/Ptpn1/Arih2/Rnf139/Upf1/Mapk9/Ralb/Btg2/Dvl1/Celf1/Smcr8/Rnf19a/Eif4enif1/App/Ripk2/Clu/Myc/Fbxw8/Map3k7/Rock1/Zc3h12a/Gsk3b/Ythdf1/Ago2/Sptlc1/Entpd5/Fbxw7/Khsrp/Sptlc2/Hmox1/Pim2…
GO:0019221	cytokine-mediated signaling pathway	283	-0.474482	-1.49052	0.000813858	0.0276465	0.0234578	1108	tags=18%, list=7%, signal=17%	Irak1/Irf1/Ccr2/Ifngr1/Casp4/Il10rb/Sigirr/Stat6/Med1/Il27ra/Otud4/Sirt1/Prmt2/Cyld/Ugcg/Ifngr2/Egr1/Ccr1/Ythdf3/Ebi3/Stat5b/Irak2/Lims1/Nfkbia/Smad4/Stat3/Ifnar1/Kras/Wnk1/Sh2b3/Ptk2b/Ptpn6/Ikbkb/Jak2/Crebrf/Traf3/Klf6/Hipk1/Stat4/Tut4/Pf4/Samhd1/Stap1/Il6st/Ccl9/Jak1/Il16/Ccl6/Ptprc/Cxcr4/Laptm5/Cd24a
GO:1990868	response to chemokine	51	-0.685836	-1.73632	0.000845678	0.0278825	0.023658	1644	tags=31%, list=10%, signal=28%	Zc3h12a/Rbm15/Rhoa/Lrch1/Ccr1/Dusp1/Wnk1/Sh2b3/Ptk2b/Ripor2/Pf4/Ccl9/Grk2/Dock8/Ccl6/Cxcr4
GO:1990869	cellular response to chemokine	51	-0.685836	-1.73632	0.000845678	0.0278825	0.023658	1644	tags=31%, list=10%, signal=28%	Zc3h12a/Rbm15/Rhoa/Lrch1/Ccr1/Dusp1/Wnk1/Sh2b3/Ptk2b/Ripor2/Pf4/Ccl9/Grk2/Dock8/Ccl6/Cxcr4
GO:1901615	organic hydroxy compound metabolic process	346	0.414848	1.38065	0.000877744	0.0283275	0.0240356	2539	tags=23%, list=16%, signal=20%	Apoe/Ptafr/Fdps/Cyp4f18/Aplp2/Msmo1/Dhcr24/Sqle/Pck2/Cyp51/Zeb2/Park7/Tg/Erg28/Ldlr/Hmgcr/Tpi1/Mvd/Plpp3/Stard4/Hprt/Pts/Ddt/Akr1b3/Hmgcs1/Isyna1/Trp53/Adh5/Ebp/Fdft1/Galk1/Npc2/Lipc/Ebpl/Cyp27a1/Mtch2/Insig1/Cln8/Dpm2/Por/Mvk/Ldlrap1/Pltp/Dkkl1/Dhrs3/Idh3b/Fgfr1/Akr7a5/Gnb3/Alox15/Pten/Idh2/Ipmk/Abca2/Hagh/Pex2/Pecr/Itgam/Hsd17b7/Srebf2/Fah/Scarb1/Idh3a/Tgfb2/Pcbd2/Glo1/Impa1/Acadl/Synj2/Dhrs4/P…
GO:0071897	DNA biosynthetic process	147	0.501196	1.54882	0.000879392	0.0283275	0.0240356	1981	tags=31%, list=12%, signal=28%	Hsp90aa1/Hsp90ab1/Tcp1/Pclaf/Nhp2/Cct3/Phb/Cct4/Cct8/Cct5/Rfc2/Cct2/Gfer/Nop10/Cct6a/Cct7/Dkc1/Pinx1/Dnajc2/Npm1/Trp53/Aurkb/Tfdp1/Rfc4/Rad50/Pam16/Parp3/Polb/Vcp/Ptges3/Zbtb1/Ten1/Nek2/Pcna/Pold2/Acvrl1/Polk/Cdkn1a/Pnkp/Rev3l/Cdkn2d/Hnrnpd/Chek1/Xrcc5/Nat10/Poldip2
GO:0006986	response to unfolded protein	110	0.539312	1.60323	0.000892716	0.0284184	0.0241127	855	tags=19%, list=5%, signal=18%	Hspa5/Hsp90aa1/Hspa8/Hsph1/Hspa1b/Hspd1/Calr/Manf/Hspa1a/Selenos/Ubxn4/Hspb1/Tmem33/Ube2j2/Xbp1/Upf3a/Derl2/Cops5/Bax/Faf2/Hspa14
GO:0044406	adhesion of symbiont to host	12	0.876027	1.68403	0.000897422	0.0284184	0.0241127	542	tags=42%, list=3%, signal=40%	Gbp2b/Gbp7/Hsp90ab1/Gbp3/Gbp2
GO:1904738	vascular associated smooth muscle cell migration	24	-0.803836	-1.76933	0.00101019	0.0314561	0.0266902	1090	tags=21%, list=7%, signal=19%	Rhoa/Gna13/Ssh1/Iqgap1/Mef2c
GO:0070848	response to growth factor	445	-0.427873	-1.38526	0.00103445	0.0320335	0.0271802	1801	tags=22%, list=11%, signal=20%	Twf2/Hgs/Mapkapk2/Smad1/Prkce/Zfyve27/Tmem108/Map3k7/Epn2/Rock1/Got1/Furin/Dcp1a/Pdpk1/Gsk3b/Lats1/Kidins220/Emd/Raf1/Ppm1a/Smad2/Lmtk2/Nr4a1/Cyfip1/Inpp5k/Usp8/Egr3/Map2k5/Rps6kb1/Ireb2/Igf1r/Micall1/Ier2/Mapk1/Tgfb1/Tgfbr1/Lemd3/Zmiz1/Rab14/Snx25/Med1/Ptpn11/Crk/Il12a/Dnm2/Rbpj/Hivep1/Sirt1/Stk11/Ctnnb1/Cpne3/Egr1/Grb2/Nfkb1/Glg1/Dusp3/Fos/Stat5b/Rasa1/Map3k1/Cbl/Lats2/Rapgef1/Usp9x/Zyx/Smad4/S…
GO:1904752	regulation of vascular associated smooth muscle cell migration	23	-0.803871	-1.74341	0.0010539	0.0322793	0.0273887	1090	tags=22%, list=7%, signal=20%	Rhoa/Gna13/Ssh1/Iqgap1/Mef2c
GO:0035020	regulation of Rac protein signal transduction	20	-0.823832	-1.75145	0.00109103	0.0332196	0.0281865	969	tags=60%, list=6%, signal=56%	Nf1/Pik3cg/Arhgap24/Crk/Dnm2/Camk2d/Kras/Arhgap17/Rtn4/Arf6/Dock2/Ogt
GO:0043484	regulation of RNA splicing	129	-0.549373	-1.58051	0.00110831	0.0332196	0.0281865	2078	tags=36%, list=13%, signal=32%	Rbm22/Ptbp2/Fxr2/Celf1/Rbm7/Rbm12b2/Rbm12b1/Pik3r1/Hnrnpl/Hnrnpf/Khdrbs1/Polr2a/Clk4/Rbm15/Rest/Tia1/Tra2a/Hnrnpk/Rbm39/Hnrnph3/U2af2/Ythdc1/Ptbp1/Cdk12/Nup98/Hnrnpu/Tmbim6/Setx/Srsf1/Qk/Rps26/Ptbp3/Ahnak2/Sf1/Hnrnph1/Celf2/Ahnak/Snrnp70/Tra2b/Mbnl1/Rbm38/Hnrnpa2b1/Ddx5/Cirbp/Clk1/Srsf5/Ddx17
GO:1905063	regulation of vascular associated smooth muscle cell differentiation	13	-0.881056	-1.70705	0.00112903	0.0336607	0.0285608	470	tags=31%, list=3%, signal=30%	Nfatc2/Pdcd4/Nfatc3/Nfatc1
GO:0022604	regulation of cell morphogenesis	274	-0.464573	-1.44872	0.0011442	0.0339326	0.0287915	2792	tags=34%, list=17%, signal=28%	Brwd3/Sgk1/Syne3/Arhgap18/Stau2/Rasal1/Xlr4b/Itgb3/Mov10/Zranb1/Slc23a2/Crkl/Plxnc1/F11r/Dab2/Mkln1/Tacstd2/Ttc3/Rhog/Cux1/Cdc42ep3/Rhobtb2/Abl1/Carmil1/Dhx36/Ilk/Limd1/Spag9/Mapk9/Net1/Dvl1/Plekho1/Fmnl3/Unc13d/Tesk1/Strip1/Coro1c/Fbxw8/Caprin1/Pafah1b1/Flna/Rreb1/Epb41/Parp6/Rab21/Rhob/Anxa7/Phip/Ap1ar/Braf/Cyfip1/Myo9a/Mark2/Rcc2/Hnrnpk/Rhoa/Fn1/Crk/Sema4d/Gna13/Itsn2/Dnm2/St6gal1/Triobp/Cdc42…
GO:0043087	regulation of GTPase activity	277	-0.465346	-1.45374	0.00118552	0.0346085	0.029365	2585	tags=31%, list=16%, signal=27%	Tbc1d9/Rab3gap2/Sbf2/Crkl/Plxnc1/F11r/Dennd1a/Rasal3/Tbc1d12/Rhog/Sipa1l3/Nf1/Gmip/Tsc2/Asap1/Scrib/Arap2/Arrb2/Rabgap1/Arhgap24/Net1/Vav3/Mmut/Iqsec1/Rapgef2/Arrb1/Tbc1d20/Tbc1d8b/Rgs14/Tbc1d13/Coro1c/Sipa1l2/Gsk3b/Pafah1b1/Gapvd1/Dennd1b/Tbc1d10b/Sod1/Vav2/Fgd6/Rgp1/Tbc1d15/Myo9a/Rcc2/Lrch1/Tsc1/Dock11/Crk/Dock10/Pecam1/Tbc1d10c/Sema4d/Rictor/Ralgapb/Rasa1/Lims1/Rapgef1/Picalm/Myo9b/Usp6nl/Map2…
GO:0046034	ATP metabolic process	208	0.459343	1.46674	0.00119439	0.0346867	0.0294314	2476	tags=33%, list=15%, signal=28%	Hspa8/Eno1/Cbfa2t3/Pgk1/Uqcc2/Ola1/Atp5g1/Ddit4/Park7/Pkm/Aldoc/Tpi1/Sdhaf2/Ndufa12/Ndufb9/Fis1/Atp5pb/Gadd45gip1/Uqcrc1/Ndufs2/Cox5a/Atp5b/Ndufv1/Trp53/Atp5j2/Shmt2/Mif/Galk1/Ndufa7/Uqcrq/Cdk1/Atp5j/Mtch2/Ndufa8/Atp5c1/Uqcr10/Ndufs6/Mlxipl/Bad/Vcp/Stoml2/Ndufb8/Cox5b/Fxn/Ndufc2/Eif6/Cycs/Chchd2/Ndufv2/Gapdh/Parp1/Zbtb7a/Dnajc30/Dnajc15/Prkag2/Uqcrfs1/Uqcrb/Ppif/Dguok/Pde12/Entpd1/Ak3/Gale/Ldha/A…
GO:1990542	mitochondrial transmembrane transport	78	0.586535	1.66836	0.00123627	0.035718	0.0303064	1783	tags=35%, list=11%, signal=31%	Hspd1/Sfxn1/Mpc2/Mrpl18/Atp5pb/Grpel1/Psen2/Atp5b/Smdt1/Atp5j2/Timm23/Timm17b/Pam16/Tomm40/Slc25a15/Atp5j/Atp5c1/Stoml2/Chchd4/Tomm20/Timm17a/Timm50/Slc25a38/Afg3l2/Mpc1/Dnajc30/Dnajc15
GO:0060759	regulation of response to cytokine stimulus	112	-0.562287	-1.59046	0.00126743	0.0362647	0.0307702	1793	tags=22%, list=11%, signal=20%	Ripk2/Ddx58/Rffl/Pafah1b1/Cd300lf/Map2k5/Irak1/Casp4/Sigirr/Med1/Otud4/Cyld/Ythdf3/Irak2/Sh2b3/Crebrf/Hipk1/Klf4/Samhd1/Stap1/Il6st/Ptprc/Cxcr4/Laptm5/Cd24a
GO:0071363	cellular response to growth factor stimulus	433	-0.424345	-1.37094	0.00131458	0.0366578	0.0311038	1801	tags=22%, list=11%, signal=20%	Twf2/Hgs/Mapkapk2/Smad1/Prkce/Zfyve27/Tmem108/Map3k7/Epn2/Got1/Furin/Dcp1a/Pdpk1/Gsk3b/Lats1/Kidins220/Emd/Raf1/Ppm1a/Smad2/Lmtk2/Nr4a1/Cyfip1/Inpp5k/Usp8/Egr3/Map2k5/Rps6kb1/Ireb2/Igf1r/Micall1/Tgfb1/Tgfbr1/Lemd3/Zmiz1/Rab14/Snx25/Med1/Ptpn11/Crk/Il12a/Dnm2/Rbpj/Hivep1/Sirt1/Stk11/Ctnnb1/Cpne3/Egr1/Grb2/Nfkb1/Glg1/Dusp3/Fos/Stat5b/Rasa1/Map3k1/Cbl/Lats2/Rapgef1/Usp9x/Zyx/Smad4/Setx/Smad5/Pdcd4/H…
GO:0003018	vascular process in circulatory system	141	0.514456	1.5812	0.00132121	0.0366604	0.031106	891	tags=11%, list=5%, signal=10%	Il18/Apoe/Ptafr/Gpx1/Adora2a/Cd38/Manf/Atp2b1/Ptprj/Ceacam1/Adora2b/Scpep1/Itgb1bp1/Klf2/Ece1
GO:0034138	toll-like receptor 3 signaling pathway	19	-0.794754	-1.67151	0.00137771	0.0380397	0.0322763	839	tags=26%, list=5%, signal=25%	Tnfaip3/Unc93b1/Peli1/Rftn1/Wdfy1
GO:0030239	myofibril assembly	44	-0.68776	-1.70741	0.00140619	0.0385486	0.0327081	1038	tags=23%, list=6%, signal=21%	Srf/Mef2a/Flii/Smad4/Akap13/Cflar/Ep300/Prkar1a/Foxp1/Mef2c
GO:1901381	positive regulation of potassium ion transmembrane transport	24	-0.792392	-1.74414	0.00141765	0.0385486	0.0327081	1894	tags=25%, list=12%, signal=22%	Atp1b1/Flna/Dnm2/Akap9/Wnk1/Ano6
GO:0006790	sulfur compound metabolic process	220	0.442724	1.41823	0.00165025	0.0420594	0.035687	2044	tags=22%, list=13%, signal=19%	Mgst2/Slc27a3/Gpx1/Chst12/Dse/Park7/Mpc2/Ndst1/Hmgn5/Ciao2a/Mri1/Chst11/Mat2a/Mvd/Chst7/Nubp2/Acsl5/Glrx3/Hmgcs1/Tpst2/Apip/Mgst1/Gstt2/Fasn/Gstp1/Acsl1/Acat1/Mvk/Phgdh/Arl6ip5/Papss1/Mthfd1/Fxn/Nubp1/Mettl16/Dcn/Mpst/Acaa2/Acaca/Hagh/Mpc1/Suclg1/Hspa9/Suclg2/Ciao2b/Xylt2/Acot8/Glo1
GO:0001892	embryonic placenta development	83	-0.602545	-1.6426	0.00165086	0.0420594	0.035687	1196	tags=25%, list=7%, signal=24%	Stk4/Mapk1/Med1/Ncoa1/Rbpj/Stk3/Ncoa6/Grb2/Tfeb/Sp3/Birc6/Bptf/Hectd1/Cebpb/Ncoa3/Map2k1/Adm/Sp1/Spint2/Junb/Zfp36l1
GO:0000280	nuclear division	365	0.399719	1.34205	0.00167331	0.0423385	0.0359238	3148	tags=34%, list=19%, signal=28%	Hspa1b/Mki67/Zcwpw1/Calr/Apc/Nudc/Top2a/Hspa1a/Ube2c/Eps8/Ube2s/Ran/Ranbp1/Tpr/Pinx1/Birc5/Rrs1/Ubb/Cenpx/Cdca8/Cks2/Aurkb/Clasp1/Ccnb2/Kif3b/Cep63/Tpx2/Bccip/Smc1a/Chmp2a/Prc1/Pebp1/Drg1/Tacc3/Ncapd3/Rpl24/Aspm/Anapc11/Kif23/Anapc5/Nusap1/Racgap1/Smc2/Psmg2/Nek2/Incenp/Bub3/Kif11/Cdc14b/Smc3/Smc4/Mlh3/Osm/Fignl1/Naa10/Anapc15/Chmp2b/Sirt2/Tubg1/Macroh2a1/Vps4a/Nme6/Rad51/Actr3/Rad51ap1/Nup62/Cdc…
GO:0045619	regulation of lymphocyte differentiation	170	-0.514546	-1.54269	0.00168448	0.0423385	0.0359238	1952	tags=29%, list=12%, signal=26%	Il2rg/Zfp609/Zbtb7b/Nckap1l/Tcf7/Ripk2/Zc3h12a/Dicer1/Lck/Dtx1/Braf/Egr3/Id2/Tgfb1/Rhoa/Zmiz1/Irf1/Ccr2/Atp11c/Il12a/Cyld/Itpkb/Cbfb/Carmil2/Stat5b/Rc3h2/H2-DMa/Ptpn6/Inpp5d/Il4ra/Ikzf1/Tgfbr2/Zfp608/Ctla4/Pglyrp1/Rhoh/Ikzf3/Tmem131l/Vsir/Bcl6/H2-Aa/Zfp36l1/Cd44/H2-Oa/Ptprc/Zfp36l2/Cd83/Ccr7/Cd24a
GO:0002260	lymphocyte homeostasis	76	-0.615497	-1.65616	0.00169925	0.0424356	0.0360062	1127	tags=26%, list=7%, signal=25%	Pirb/Bcl2l11/Tgfb1/Dock11/Dock10/Tnfaip3/Bcl10/Ahr/Stat5b/Rc3h2/Ikbkb/Skil/Gpr174/Bcl2/Chst3/Cd44/Rps6/Mef2c/Tsc22d3/Cd24a
GO:0010506	regulation of autophagy	234	-0.474573	-1.46024	0.00171105	0.0424356	0.0360062	2618	tags=31%, list=16%, signal=27%	Irgm2/Trim12c/Rab3gap2/Ambra1/Wdr24/Mapk3/Ercc4/Golga2/Rptor/Nampt/Optn/Atf6/Trim21/Fbxo7/Bnip3/Clec16a/Rragc/Foxo3/Tsc2/Bmf/Bid/Vdac1/Vps13c/Ralb/Usp30/Smcr8/Tspo/Ripk2/Gpr137/Map3k7/Rock1/Zc3h12a/Usp33/Gsk3b/Sptlc1/Fbxw7/Mtmr3/Mcl1/Sptlc2/Hmox1/Pim2/Gsk3a/Vps13d/Bcl2l11/Wac/Tsc1/Atp6v0a1/Pip4k2c/Sirt1/Wdr6/Tnfaip3/Stk11/Atp13a2/Hmgb1/Tfeb/Sesn1/Trim30a/Nod1/Bnip3l/Foxk1/Herc1/Foxo1/Trim12a/Stat…
GO:0035458	cellular response to interferon-beta	45	0.660782	1.68069	0.00182282	0.0446837	0.0379137	1584	tags=24%, list=10%, signal=22%	Gbp2b/Gbp3/Ndufa13/Gbp2/Mndal/9930111J21Rik1/Ddx41/Htra2/Ifit1/Ifi47/Ifi203
GO:0044788	modulation by host of viral process	25	0.754876	1.71993	0.00185543	0.0449111	0.0381066	250	tags=24%, list=2%, signal=24%	Apoe/Hspa8/Phb/Nucks1/Ceacam1/Ppib
GO:0007519	skeletal muscle tissue development	128	-0.536432	-1.54415	0.00186695	0.0449111	0.0381066	1749	tags=25%, list=11%, signal=22%	Myc/Nln/Nr1d2/Mef2d/Emd/Arntl/Nr4a1/Rps6kb1/Tgfb1/Atf3/Rhoa/Lemd3/Zbtb18/Usp19/Ctnnb1/Egr1/Fos/Nras/Pax5/Mapk14/Ripor2/Cflar/Skil/Ep300/Mbnl1/Foxp1/Nfatc3/Ddx5/Bcl2/Ddx17/Mef2c/Tsc22d3
GO:0048662	negative regulation of smooth muscle cell proliferation	45	-0.659777	-1.64108	0.00193209	0.0460823	0.0391004	2111	tags=29%, list=13%, signal=25%	Ilk/Mfn2/Pik3r1/Hmox1/Rhoa/Il12a/Gna13/Tnfaip3/Cdkn1b/Pdcd4/Sf1/Klf4/Mef2c
GO:0007281	germ cell development	210	-0.48331	-1.47463	0.00195123	0.0461882	0.0391903	3269	tags=27%, list=20%, signal=22%	Agfg1/Taf4b/Ythdc2/Atm/Ift88/Mtor/Npr2/Tdrd7/AU040320/Acrbp/Xlr4b/Prkaca/Pank2/Fancg/Prdm1/Gopc/Mcmdc2/Zfx/Foxo3/Mlh1/Celf1/Kmt2b/Fndc3a/Tbc1d20/Tmf1/Tnk2/Bbs2/Ube2j1/Ddx25/H3f3a/Pafah1b1/Cdyl/Rps6kb1/Ube2b/Kdm3a/Rnf2/Ythdc1/Tial1/Xlr4a/Hook1/Ppp2r1a/Psme4/Stk11/Ctnnb1/Marf1/Aff4/Smad5/Kmt2d/Qk/Sbf1/Ptk2b/Strbp/Tut4/Bcl2/H3f3b/Rps6/Cxcr4
GO:0030431	sleep	19	0.785102	1.69123	0.00195301	0.0461882	0.0391903	1823	tags=32%, list=11%, signal=28%	Il18/Adora2a/Slc29a1/Casp1/Ptger4/Cacna1i
GO:0002523	leukocyte migration involved in inflammatory response	19	-0.782726	-1.64621	0.0019635	0.0462413	0.0392353	261	tags=21%, list=2%, signal=21%	S100a9/Slamf1/Rtn4/Cd24a
GO:0016311	dephosphorylation	321	-0.441576	-1.40146	0.00198209	0.0463589	0.0393351	2968	tags=31%, list=18%, signal=26%	Inpp4b/Fkbp15/Mtm1/Ptpn23/Phlpp2/Ppp2r2d/Ell/Rcan1/Ppm1f/Nck1/Ppm1d/Myo1d/Inppl1/Uri1/Plpp2/Ptpra/Ppp2r2a/Eya1/Cd2bp2/Ppp3r1/Ppp3cc/Ppm1l/Pkmyt1/Phlpp1/Ppp1r37/Ppp6r2/Ilkap/Ywhab/Ptpn1/Ptpa/Cep192/Ptpn14/Ctdsp1/Cnst/Zfyve1/Mtmr6/Nckap1l/Ppargc1b/Wdr81/Ppp4r3b/Ptpn7/Ppp2r5a/Inpp5e/Rock1/Ssu72/Ppp1r9b/Ppp2r3d/Sympk/Ppm1a/Cdc14a/Mtmr3/Ssh2/Inpp5a/Pirb/Inpp5k/Ctdsp2/Plek/Pcif1/Tgfb1/Tsc1/Ptbp1/Ppp1r1…
GO:0071407	cellular response to organic cyclic compound	329	-0.450042	-1.43056	0.00198504	0.0463589	0.0393351	2033	tags=27%, list=12%, signal=24%	Ralb/Ncoa2/Epg5/Klf16/Top2b/Ppargc1b/Rapgef2/Actb/Tmf1/App/Calcoco1/Clu/Smad1/Cib2/Ddx58/Nfe2l1/Zc3h12a/Clock/Ppp1r9b/Lats1/Wbp2/Flna/Arntl/Itpr2/Safb2/Smyd3/Rest/Golph3/Rnf14/Gabpa/Inpp5k/Rps6kb1/Gsk3a/Hnrnpk/Atf4/Kdm3a/Mapk1/Tgfb1/Rhoa/Zmiz1/Per1/Med1/Pde2a/Dnm2/Rap1b/Sirt1/Cdkn1b/Pak2/Prmt2/Gramd1a/Arid1a/Ctnnb1/Egr1/Nfkb1/Ahr/Hnrnpu/Rapgef1/Nfkbia/Nrip1/Smad5/Kmt2d/Stat3/Zc3hav1/Ssh1/Ncoa3/St…
GO:0016126	sterol biosynthetic process	41	0.669189	1.66526	0.00200483	0.0466267	0.0395624	1105	tags=37%, list=7%, signal=34%	Apoe/Fdps/Msmo1/Dhcr24/Sqle/Cyp51/Erg28/Hmgcr/Mvd/Hmgcs1/Ebp/Fdft1/Insig1/Por/Mvk
GO:0007159	leukocyte cell-cell adhesion	310	-0.453759	-1.4384	0.0020188	0.0467577	0.0396735	1273	tags=20%, list=8%, signal=19%	Bmi1/Egr3/Itgal/Tgfb1/Irak1/Rhoa/Zmiz1/Irf1/Ccr2/Zc3h12d/Pecam1/Il12a/Sema4d/Selenok/Il27ra/Cyld/Lgals8/Bcl10/Itpkb/Cbfb/Dusp3/Carmil2/Stat5b/Spn/Rc3h2/H2-DMa/Cebpb/Dlg1/Wnk1/Lax1/Ripor2/Ptpn6/Il4ra/Selplg/Ikzf1/Tgfbr2/Prkar1a/Zfp608/Klf4/Ctla4/Icosl/Il6st/Rhoh/Sdc4/H2-Ab1/Peli1/Tmem131l/Vsir/Dock8/Nfat5/Bcl6/H2-T23/Btla/H2-Aa/Sell/Cd44/Ptprc/Ets1/Pag1/Cd83/Ccr7/Laptm5/Cd24a
GO:0035303	regulation of dephosphorylation	142	-0.52382	-1.52307	0.00213798	0.048713	0.0413325	2154	tags=30%, list=13%, signal=27%	Ywhab/Ptpa/Cep192/Cnst/Zfyve1/Nckap1l/Ppargc1b/Wdr81/Ppp2r5a/Rock1/Ppp1r9b/Sympk/Mtmr3/Pirb/Inpp5k/Plek/Pcif1/Tgfb1/Tsc1/Ptbp1/Ppp1r12a/Ppp1r15b/Sema4d/Sppl3/Ppp6r3/Rpl5/Marf1/Ahr/Ensa/Smg5/Ppp6r1/Wnk1/Ikbkb/Jak2/Rbm26/Iqgap1/Rock2/Sfi1/Prkcd/Swap70/Ppp1r16b/Ptprc/Mef2c
